# Supplementary material for: Impairment of the ER/mitochondria compartment in human cardiomyocytes with PLN p.Arg14del mutation
Source: EMBO Mol Med. 2021 May 16;13(6):e13074. doi: 10.15252/emmm.202013074 (PMC8185541; doi:10.15252/emmm.202013074)
Supplement: Supplementary file 3 — Dataset EV1 [file EMMM-13-e13074-s008.xlsx]

## Sheet: Scaled_normalised_threshold_0.5
Dataset EV1. Proteomic analysis of PLNic and PLN p.Arg14del EHT
Accession	Description	Gene Name	Exp. q-value: Combined	Sum PEP Score	Coverage [%]	# Peptides	# PSMs	# Unique Peptides	# AAs	MW [kDa]	calc. pI	Score Mascot: Mascot	# Razor Peptides	Dis-A1	Dis-A2	Dis-A3	Dis-B1	Dis-B2	Dis-B3	Dis-C1	Dis-C2	Dis-D1	Dis-D2	Icon-A4	Icon-A5	Icon-B4	Icon-B5	Icon-B6	Icon-C4	Icon-D5	Icon2-A1	Icon2-A5	Icon2-B1	Icon2-C1	Icon2-D1	P value	Adjusted P value	Log2(Fold Change)
Q8WZ42	Titin	TTN	0	10721.8	53	1326	26604	1326	34350	3813.7	6.35	481462	0	6.82528	6.84549	6.82655	6.77215	6.75889	6.82528	6.8505	6.82782	6.82528	6.79572	6.52982	6.48382	6.42794	6.48864	6.53761	6.50621	6.46597	6.44294	6.47411	6.49506	6.49825	6.44294	3.16749e-16	1.80547e-13	0.332518
P12883	Myosin-7	MYH7	0	2530.27	69	198	10646	79	1935	223	5.8	263001	129	6.66676	6.75221	6.65821	6.82528	6.3906	6.64097	6.61324	6.58045	6.70321	6.56682	6.53138	6.47897	6.52982	6.65105	6.70736	6.59842	6.6893	6.65249	6.87036	6.59544	6.77479	6.59991	0.997268	0.998207	-0.000168436
P13533	Myosin-6	MYH6	0	2351.89	66	178	9222	62	1939	223.6	5.73	228935	1	6.64962	6.78136	6.65964	6.58045	6.848	6.73335	6.84674	6.87283	6.81378	6.86295	6.50938	6.33807	6.47897	6.45615	6.27798	6.6893	6.15785	6.81121	6.51728	6.69905	6.53761	6.75756	0.0020956	0.00545429	0.245671
P62736	Actin, aortic smooth muscle	ACTA2	0	541.117	92	35	3329	6	377	42	5.39	73696	39	6.51096	6.58646	6.66249	6.60733	6.51728	6.61324	6.60881	6.57894	6.62059	6.48543	6.65678	6.7046	6.76421	6.75489	6.71287	6.86047	6.85674	6.51412	6.56529	6.59395	6.6279	6.67807	0.00801888	0.0172352	-0.111672
Q13813	Spectrin alpha chain, non-erythrocytic 1	SPTAN1	0	1337.84	66	145	3273	145	2472	284.4	5.35	77825	0	6.79831	6.70598	6.83542	6.79961	6.66391	6.8189	6.71836	6.76022	6.69766	6.71012	6.6893	6.53916	6.57592	6.61618	6.56377	6.58346	6.50303	6.45779	6.48704	6.51728	6.53138	6.48864	2.09666e-07	2.39979e-06	0.20477
P68133	Actin, alpha skeletal muscle	ACTA1	0	452.892	86	34	3167	4	377	42	5.39	62380	1	6.67666	6.34696	6.44128	6.1127	7.18686	7.09487	6.49825	6.41109	6.35931	6.51412	6.42122	6.6907	6.65249	6.44956	6.55305	7.49426	6.80993	6.55766	6.41278	6.77347	6.14771	6.7252	0.59618	0.667167	-0.0764583
P04406	Glyceraldehyde-3-phosphate dehydrogenase	GAPDH	0	372.172	81	26	2843	26	335	36	8.46	64023	0	6.56529	6.55766	6.58946	6.65964	6.56986	6.65105	6.58496	6.71973	6.59842	6.70874	6.45943	6.42459	6.61029	6.66818	6.53138	6.61765	6.4446	6.76553	6.7761	6.77215	6.88874	6.88142	0.558887	0.634087	-0.0328572
Q14204	Cytoplasmic dynein 1 heavy chain 1	DYNC1H1	0	1231.44	44	166	2837	166	4646	532.1	6.4	54317	0	6.49185	6.54689	6.51254	6.34696	6.63662	6.51885	6.54226	6.63807	6.58346	6.55766	6.88264	6.82146	6.8716	6.8125	6.824	6.85425	6.79961	6.51412	6.4822	6.67948	6.46761	6.59395	0.00461394	0.0107432	-0.179434
Q14315	Filamin-C	FLNC	0	981.818	60	114	2722	107	2725	290.8	5.97	50140	7	6.49346	6.40769	6.41954	6.36982	6.50621	6.45121	6.52982	6.53761	6.4446	6.52513	6.94251	6.78921	6.93899	6.81121	6.6837	6.85549	6.7211	6.732	6.64818	6.78005	6.67948	6.67525	5.34718e-08	8.56149e-07	-0.302923
Q01082	Spectrin beta chain, non-erythrocytic 1	SPTBN1	0	1005.83	58	114	2394	109	2364	274.4	5.57	49822	5	6.67384	6.6851	6.74416	6.61176	6.66959	6.69627	6.65821	6.6851	6.6865	6.74685	6.74551	6.62352	6.72383	6.6907	6.58346	6.68229	6.59694	6.50779	6.45286	6.58045	6.46107	6.60733	0.0217684	0.0410046	0.0810941
P06733	Alpha-enolase	ENO1	0	349.972	79	34	2358	30	434	47.1	7.39	55816	4	6.4822	6.21723	6.37156	6.22689	6.47249	6.15381	6.1918	6.30378	6.04002	6.32733	6.94603	6.78921	6.94603	6.95768	6.78921	6.73742	6.65964	6.95187	7.02348	6.80735	7.04111	6.94134	7.90949e-10	3.10151e-08	-0.60382
P60709	Actin, cytoplasmic 1	ACTB	0	413.848	89	31	2329	12	375	41.7	5.48	42361	4	6.36982	6.53138	6.45286	6.64241	6.40599	6.27984	6.52669	6.37504	6.36982	6.24603	6.71562	7.01903	6.77083	6.73335	6.96	6.70598	7.36282	6.61176	6.59395	6.76686	6.38198	6.78921	0.000374078	0.00123394	-0.364295
Q5VST9	Obscurin	OBSCN	0	1094.15	32	150	2208	150	7968	867.9	5.99	47236	0	6.72792	6.77873	6.824	6.74819	6.74685	6.824	6.74147	6.7761	6.77083	6.82018	6.58796	6.49506	6.53761	6.54226	6.65105	6.55766	6.42459	6.49346	6.30561	6.53138	6.61912	6.50621	6.28972e-08	9.74224e-07	0.254833
P14618	Pyruvate kinase PKM	PKM	0	473.66	72	40	2135	40	531	57.9	7.84	44276	0	6.52982	6.59395	6.52982	6.19967	6.70598	6.54071	6.59694	6.7761	6.44791	6.77479	6.82018	6.4822	6.71699	6.7046	6.58195	6.77215	6.59694	6.71562	6.64097	6.76951	6.73606	6.78398	0.0457252	0.0773852	-0.12386
Q15149	Plectin	PLEC	0	917.425	40	148	2125	144	4684	531.5	5.96	34957	4	6.75489	6.71012	6.84674	6.82018	6.64386	6.75489	6.65249	6.65964	6.65535	6.77083	6.49665	6.59842	6.58946	6.60881	6.58796	6.59694	6.59395	6.44128	6.55459	6.49185	6.63372	6.62644	1.92712e-05	0.000101147	0.158557
P35579	Myosin-9	MYH9	0	937.276	53	103	2098	85	1960	226.4	5.6	51544	16	6.27612	6.36282	6.38198	6.36282	6.27798	6.22304	6.37678	6.28355	6.24031	6.29829	6.82146	7.10538	6.89966	6.90569	6.94017	6.9331	7.38457	6.67807	6.75489	6.6453	6.39575	6.77742	1.22607e-06	1.06209e-05	-0.545084
P35580	Myosin-10	MYH10	0	896.531	52	98	2077	81	1976	228.9	5.54	48065	4	6.23458	6.41447	6.1334	6.1127	6.33628	6.20163	6.21529	6.27798	6.2384	6.43129	6.95303	6.8936	6.94486	6.87406	6.98527	6.87283	7.40514	6.84046	6.8802	6.75622	6.43129	6.76155	8.0872e-08	1.17814e-06	-0.623606
Q09666	Neuroblast differentiation-associated protein AHNAK	AHNAK	0	807.19	51	143	2010	143	5890	628.7	6.15	20475	0	7.08852	6.96232	7.07146	7.03672	6.64818	6.98185	6.88996	6.824	6.7761	6.77347	6.46434	6.38716	6.35226	6.40599	6.49825	6.30195	6.50303	6.13134	6.41109	6.35579	6.39917	6.24603	3.94253e-09	1.02616e-07	0.533892
P68104	Elongation factor 1-alpha 1	EEF1A1	0	272.381	65	23	1898	15	462	50.1	9.01	26082	8	6.55919	6.4446	6.55612	6.35579	6.57743	6.58346	6.59096	6.56377	6.55612	6.5744	6.7866	6.8392	6.7879	6.74953	6.74685	6.77083	6.82655	6.74551	6.59246	6.69349	6.49025	6.64818	0.000109741	0.000427272	-0.186927
P35609	Alpha-actinin-2	ACTN2	0	592.027	74	65	1880	44	894	103.8	5.45	41553	21	6.72247	6.66249	6.73742	6.84549	6.62205	6.81634	6.66534	6.60881	6.65392	6.52513	6.58195	6.62498	6.63807	6.71836	6.65249	6.71562	6.59991	6.40088	6.57894	6.49346	6.67948	6.54998	0.0523483	0.0869927	0.0831022
P06576	ATP synthase subunit beta, mitochondrial	ATP5F1B	0	406.339	73	28	1820	28	529	56.5	5.4	37541	0	6.64097	6.62936	6.54998	6.39575	6.67948	6.45779	6.61618	6.6279	6.78529	6.63372	6.63662	6.55152	6.74953	6.53138	6.45121	6.61029	6.4446	6.87529	6.8009	6.84298	6.74147	6.77742	0.2623	0.342879	-0.0661262
Q05639	Elongation factor 1-alpha 2	EEF1A2	0	261.453	63	21	1758	13	463	50.4	9.03	24969	0	7.00113	6.8125	7.03782	6.79701	6.55919	6.94017	6.9507	6.926	6.85175	6.72247	6.35931	6.23074	6.2891	6.69766	6.54844	6.48543	6.2854	6.27798	6.38024	6.3837	6.6893	6.41616	1.27463e-06	1.0909e-05	0.439583
P25705	ATP synthase subunit alpha, mitochondrial	ATP5F1A	0	335.187	64	36	1714	36	553	59.7	9.13	40455	0	6.53605	6.61324	6.48059	6.54226	6.59395	6.51096	6.62644	6.5744	6.6865	6.64962	6.6865	6.59096	6.65249	6.55152	6.49025	6.56986	6.48864	6.97154	6.83036	6.88387	6.71973	6.78136	0.0661138	0.106121	-0.103355
Q14896	Myosin-binding protein C, cardiac-type	MYBPC3	0	648.335	67	64	1584	64	1274	140.7	6.65	34549	0	6.74953	6.80349	6.83794	6.7866	6.50938	6.6865	6.78005	6.74819	6.85922	6.68229	6.46597	6.40259	6.4545	6.5345	6.55152	6.54998	6.52982	6.47249	6.57137	6.66534	6.79051	6.58946	0.000226525	0.000801983	0.196149
Q00610	Clathrin heavy chain 1	CLTC	0	649.561	60	77	1559	77	1675	191.5	5.69	33316	0	6.49665	6.34696	6.29094	6.43796	6.55766	6.48543	6.46434	6.41616	6.42626	6.49506	6.90448	6.86666	6.87406	6.90689	6.80349	6.80993	6.84172	6.73064	6.63372	6.7761	6.65392	6.66391	1.60124e-08	3.19128e-07	-0.347052
P07437	Tubulin beta chain	TUBB	0	380.262	82	32	1473	5	444	49.6	4.89	28141	0	6.4446	6.56071	6.52199	6.21917	6.69349	6.52513	6.67948	6.58496	6.59694	6.63081	6.86666	6.66249	6.8009	6.84423	6.97613	7.14771	6.71287	6.38716	6.30195	6.62205	6.3906	6.64818	0.105768	0.158486	-0.151017
P68371	Tubulin beta-4B chain	TUBB4B	0	391.809	83	33	1420	2	445	49.8	4.89	28595	36	6.56529	6.55305	6.4545	6.33628	6.76288	6.4545	6.52826	6.56377	6.56529	6.61765	7.00562	6.79312	6.824	6.74012	6.88874	6.79442	6.75889	6.49506	6.3345	6.64818	6.53605	6.71836	0.0183225	0.035331	-0.171272
P16615	Sarcoplasmic/endoplasmic reticulum calcium ATPase 2	ATP2A2	0	383.372	42	41	1354	41	1042	114.7	5.34	26677	0	6.62205	6.59842	6.46434	6.56834	6.70183	6.57137	6.55459	6.57137	6.6837	6.71425	6.76155	6.72792	6.83162	6.71973	6.67807	6.74281	6.55766	6.64097	6.43962	6.70183	6.61765	6.62936	0.11299	0.167458	-0.065707
P40939	Trifunctional enzyme subunit alpha, mitochondrial	HADHA	0	405.157	60	38	1340	38	763	82.9	9.04	30217	0	6.57592	6.47897	6.46923	6.53138	6.52513	6.44128	6.49825	6.4363	6.66391	6.52199	6.69209	6.75355	6.92244	6.79701	6.73877	6.68089	6.6865	6.69766	6.82655	6.7252	6.71425	6.65535	4.38773e-07	4.34203e-06	-0.226617
Q71U36	Tubulin alpha-1A chain	TUBA1A	0	344.249	77	29	1330	1	451	50.1	5.06	28349	31	6.54071	6.51254	6.54535	6.34163	6.70044	6.57894	6.61029	6.7211	6.55919	6.58195	6.84046	6.83542	6.87406	6.79442	6.77742	6.84423	6.82782	6.47086	6.25739	6.64386	6.57592	6.52669	0.0964043	0.145912	-0.119832
P12814	Alpha-actinin-1	ACTN1	0	427.973	65	53	1329	29	892	103	5.41	29974	8	6.67384	6.75489	6.67101	6.60288	6.51096	6.54381	6.72656	6.70321	6.68229	6.57743	6.63517	6.82909	6.67243	6.59544	6.67384	6.64674	6.96463	6.50144	6.65105	6.44294	6.36107	6.62205	0.836312	0.874996	0.011697
P10809	60 kDa heat shock protein, mitochondrial	HSPD1	0	360.678	60	34	1321	34	573	61	5.87	31844	0	6.47411	6.51254	6.4363	6.22882	6.37504	6.41447	6.4446	6.32733	6.50779	6.33092	6.79961	6.78267	6.87036	6.82273	6.62205	6.67948	6.70874	7.04985	6.92244	6.94486	6.7046	6.81121	3.52734e-08	6.05598e-07	-0.404691
P12882	Myosin-1	MYH1	0	321.856	14	34	1319	1	1939	223	5.74	30957	0	6.80864	7.23936	7.03232	6.47573	6.36807	6.24603	6.74819	6.40429	6.62352	6.58045	6.34873	6.89118	5.93546	6.17792	7.15482	6.22497	6.99661	6.61471	7.08958	6.43129	6.29829	6.54998	0.551528	0.627988	0.0931991
P21333	Filamin-A	FLNA	0	588.377	48	78	1316	73	2647	280.6	6.06	26531	1	6.27798	6.56224	6.4545	6.48864	6.05094	6.2075	6.34341	6.18388	6.23458	6.01346	6.72247	7.01346	6.80607	6.88142	7.00225	6.82782	7.73674	6.58496	6.93074	6.56071	6.24603	6.76155	0.00022508	0.000797859	-0.557804
P07900	Heat shock protein HSP 90-alpha	HSP90AA1	0	362.492	54	42	1305	24	732	84.6	5.02	22869	18	6.70736	6.66391	6.7046	6.61029	6.71699	6.6837	6.71425	6.71012	6.67384	6.76951	6.65392	6.53916	6.58496	6.54381	6.60733	6.52669	6.48382	6.68229	6.57894	6.71973	6.56834	6.68089	0.00119464	0.00334452	0.0979658
P11532	Dystrophin	DMD	0	596.607	40	101	1279	100	3685	426.5	5.88	20860	1	6.83668	6.853	6.88631	6.67101	6.66818	6.86419	6.76421	6.81762	6.76421	6.89603	6.59991	6.5744	6.57894	6.54071	6.52356	6.60288	6.4446	6.34696	6.29646	6.44294	6.5157	6.43796	1.60698e-07	1.94781e-06	0.310057
Q13885	Tubulin beta-2A chain	TUBB2A	0	367.693	73	31	1274	1	445	49.9	4.89	25683	0	6.23074	6.30743	6.2075	5.69488	6.09803	5.853	6.29462	6.38024	6.4363	6.41278	7.10329	7.12205	7.21917	6.98755	6.90689	7.09803	6.97957	6.84423	6.59395	6.90569	6.2891	6.84298	1.72204e-06	1.40625e-05	-0.716156
Q9BVA1	Tubulin beta-2B chain	TUBB2B	0	372.527	82	32	1269	1	445	49.9	4.89	25707	8	6.67525	6.48059	6.61912	6.29278	6.65964	6.54844	6.39917	6.74147	6.52982	6.51412	6.78136	6.89724	6.97728	6.77873	6.8392	6.8936	6.8189	6.62059	6.26115	6.52042	6.42794	6.60881	0.0615777	0.0997942	-0.156063
P11021	Endoplasmic reticulum chaperone BiP	HSPA5	0	388.891	50	37	1252	35	654	72.3	5.16	27579	2	6.5744	6.69627	6.59395	6.48864	6.49825	6.45121	6.56377	6.57743	6.6279	6.58346	6.81378	6.74147	6.67384	6.65392	6.79181	6.65535	6.90448	6.61912	6.66107	6.65535	6.58946	6.66534	0.00105665	0.00300545	-0.136554
P78527	DNA-dependent protein kinase catalytic subunit	PRKDC	0	531.24	29	92	1249	92	4128	468.8	7.12	21718	0	6.45615	6.62059	6.45779	6.52042	6.67101	6.49346	6.67243	6.5744	6.59544	6.59694	6.81121	6.74819	6.80478	6.72247	6.82018	6.82273	6.82146	6.59395	6.46434	6.75489	6.49665	6.5157	0.0157625	0.0310028	-0.132183
P14625	Endoplasmin	HSP90B1	0	332.441	50	36	1222	34	803	92.4	4.84	20404	0	6.33628	6.52513	6.32193	6.11478	6.60288	6.41278	6.54998	6.49665	6.50779	6.51728	6.83162	6.71425	6.6907	6.71425	6.74012	6.70598	7.0045	6.8125	6.89603	6.91409	6.63517	6.7879	2.8303e-06	2.11161e-05	-0.348709
P08238	Heat shock protein HSP 90-beta	HSP90AB1	0	338.664	56	42	1204	22	724	83.2	5.03	19750	3	6.45286	6.47897	6.50144	6.36457	6.59096	6.46107	6.50779	6.57137	6.50938	6.62352	6.87774	6.82655	6.78529	6.70598	6.8009	6.78267	6.85798	6.75087	6.61618	6.72247	6.58496	6.63081	2.94367e-06	2.17343e-05	-0.239007
P08133	Annexin A6	ANXA6	0	406.039	64	45	1203	45	673	75.8	5.6	24946	0	6.79442	6.80478	6.90689	6.63952	6.8392	6.8716	6.88631	6.83794	6.75087	6.73471	6.56377	6.55612	6.43463	6.55459	6.4822	6.56071	6.3906	6.6014	6.37678	6.55766	6.41616	6.36107	2.56576e-08	4.599e-07	0.31865
Q01813	ATP-dependent 6-phosphofructokinase, platelet type	PFKP	0	357.156	57	38	1174	34	784	85.5	7.55	26890	5	6.53916	6.43962	6.35755	6.23266	6.76818	6.54535	6.61324	6.71836	6.53138	6.69209	6.83289	6.6893	6.91169	6.88874	6.6453	6.824	6.58796	6.6865	6.44128	6.71287	6.71287	6.58346	0.0187381	0.0359619	-0.16598
P04350	Tubulin beta-4A chain	TUBB4A	0	327.197	77	30	1157	2	444	49.6	4.88	21556	3	7.09381	5.96116	6.85798	7.2891	6.20945	6.86047	6.45779	6.61471	7.10224	6.79051	6.09803	6.85674	6.38543	7.03342	6.69209	6.96463	6.1416	6.16189	6.21529	6.54689	6.52669	6.22882	0.156653	0.222453	0.236095
Q9Y490	Talin-1	TLN1	0	564.694	46	73	1155	65	2541	269.6	6.07	27629	8	6.74685	6.74819	6.80478	6.66959	6.57592	6.65105	6.70874	6.65964	6.62498	6.68089	6.59544	6.60288	6.54381	6.52982	6.66676	6.62352	6.83542	6.52356	6.71012	6.57137	6.33628	6.67101	0.0588997	0.0960283	0.0862299
P15924	Desmoplakin	DSP	0	557.466	38	83	1145	83	2871	331.6	6.81	24101	0	6.7211	6.76553	6.82146	6.87406	6.79051	6.77347	6.64674	6.71287	6.6865	6.76421	6.36282	7.21043	6.4822	6.47086	6.46107	6.49346	6.2854	6.4822	6.43962	6.3837	6.57137	6.63081	0.00666275	0.0147314	0.232815
Q9BQE3	Tubulin alpha-1C chain	TUBA1C	0	327.021	77	28	1127	2	449	49.9	5.1	23305	1	6.42459	5.97269	5.94017	5.55766	7.28725	6.15987	6.12722	6.38024	6.87774	6.1127	6.64241	6.78921	6.93546	7.28817	6.06393	7.1375	6.86171	7.11166	6.41616	6.76686	6.79961	6.88142	0.00756317	0.0163917	-0.523829
P68366	Tubulin alpha-4A chain	TUBA4A	0	243.146	60	23	1097	6	448	49.9	5.06	21587	0	6.71699	6.6893	6.63227	6.56071	6.67525	6.64241	6.71973	6.69209	6.47086	6.40259	6.82528	6.83036	6.73606	6.70183	6.74012	6.69627	6.70736	6.37678	6.31832	6.57743	6.6279	6.69209	0.593138	0.664483	-0.0322613
P11217	Glycogen phosphorylase, muscle form	PYGM	0	413.035	56	48	1071	40	842	97	7.03	20731	1	6.96	6.92006	6.85922	6.62498	7.14873	6.95303	7.06932	7.18785	6.94486	7.12825	6.42794	6.29829	6.38024	6.32373	6.3505	6.43962	6.07468	6.2891	5.83794	6.37156	6.2075	6.21917	3.92155e-09	1.02616e-07	0.711273
Q99798	Aconitate hydratase, mitochondrial	ACO2	0	426.798	62	42	1066	42	780	85.4	7.61	21769	0	6.46271	6.44956	6.37504	6.28725	6.53294	6.27798	6.45779	6.42794	6.56834	6.5345	6.81378	6.72928	6.83289	6.78398	6.55766	6.66107	6.62059	7.01792	6.89118	6.85798	6.82146	6.87652	7.48652e-07	6.90505e-06	-0.351286
P04075	Fructose-bisphosphate aldolase A	ALDOA	0	257.078	80	26	1057	24	364	39.4	8.09	21433	1	6.50621	6.3505	6.45615	6.52042	6.59246	6.45615	6.36982	6.6907	6.32373	6.76155	6.73471	6.35226	6.83036	6.79312	6.55305	6.6879	6.32912	6.91169	6.84298	6.7046	7.17592	6.84046	0.0151491	0.0298995	-0.226914
P21796	Voltage-dependent anion-selective channel protein 1	VDAC1	0	186.399	74	17	1052	16	283	30.8	8.54	30893	1	6.27612	6.40259	6.30925	6.30561	6.47086	6.43463	6.51412	6.45615	6.62498	6.57592	6.73471	6.75221	6.81762	6.66676	6.62059	6.75355	6.85175	6.90207	6.80993	6.95768	6.77083	6.848	1.59623e-07	1.94413e-06	-0.353453
P11216	Glycogen phosphorylase, brain form	PYGB	0	441.416	59	51	1040	44	843	96.6	6.86	21015	7	7.11686	6.94251	7.15178	6.95768	7.15178	7.19279	7.11374	7.07788	7.06393	7.04439	6.24413	6.12516	6.08958	6.1127	6.19574	6.13955	6.12722	6.14364	5.926	6.17592	6.17792	6.14568	1.83312e-17	1.74147e-14	0.947733
P09493	Tropomyosin alpha-1 chain	TPM1	0	331.064	77	37	1035	15	284	32.7	4.74	16858	22	6.61912	6.62936	6.81762	6.8936	6.30743	6.50779	6.51412	6.3733	6.56834	6.44294	6.52356	6.52356	6.6851	6.80219	6.6279	6.58946	6.70321	6.69766	6.99774	6.50303	6.91289	6.70183	0.106301	0.159117	-0.121649
P08670	Vimentin	VIM	0	350.176	73	40	1033	35	466	53.6	5.12	21572	5	6.35226	6.46271	6.50462	6.26866	6.17393	6.31107	6.2114	6.33092	6.16792	6.33092	6.77479	6.99887	6.87283	6.83542	7.06609	6.76818	7.39746	6.50938	6.88874	6.70321	6.64674	6.77215	1.18069e-06	1.0259e-05	-0.541382
P35573	Glycogen debranching enzyme	AGL	0	406.547	49	57	1033	57	1532	174.7	6.76	16053	0	6.91767	6.84046	6.95536	6.73877	6.93664	6.96347	6.96	6.92481	6.91169	6.91289	6.36982	6.29094	6.37851	6.3505	6.33628	6.35226	6.26115	6.37504	6.32012	6.45615	6.55766	6.48704	8.25159e-13	1.38335e-10	0.528221
P13929	Beta-enolase	ENO3	0	170.02	49	17	1030	12	434	47	7.71	25145	1	6.7761	6.49825	6.6893	7.27333	6.74416	6.78005	6.43796	6.4363	6.56529	6.46923	6.40088	6.43796	6.80607	6.72383	6.48382	6.33807	5.99322	6.75221	6.76421	6.49825	7.19476	6.52513	0.459528	0.543753	0.0904641
P42704	Leucine-rich PPR motif-containing protein, mitochondrial	LRPPRC	0	378.012	49	56	1011	56	1394	157.8	6.13	18431	0	6.46597	6.61176	6.34873	6.33807	6.50462	6.49346	6.47086	6.44294	6.52826	6.53916	6.77873	6.848	6.86295	6.7866	6.63227	6.7252	6.79831	6.91289	6.72792	6.86047	6.4822	6.77083	1.99968e-06	1.58308e-05	-0.291147
P00558	Phosphoglycerate kinase 1	PGK1	0	301.175	73	26	1001	21	417	44.6	8.1	21048	5	6.52669	6.32733	6.46761	6.1334	6.55459	6.48382	6.36982	6.61471	6.38543	6.6879	6.8189	6.57894	6.8505	6.92837	6.65392	6.84046	6.49506	6.85922	6.6907	6.80478	6.88142	6.87406	5.99772e-05	0.000257741	-0.317898
O43707	Alpha-actinin-4	ACTN4	0	354.979	61	47	1001	26	911	104.8	5.44	18053	0	6.74819	6.63662	6.79312	6.75355	6.30378	6.54844	6.58496	6.50621	6.50462	6.38716	6.50621	6.73606	6.49025	6.71425	6.85175	6.45286	7.21723	6.63227	6.8936	6.42794	6.34873	6.7866	0.310166	0.392544	-0.0948139
P11142	Heat shock cognate 71 kDa protein	HSPA8	0	300.22	60	31	992	22	646	70.9	5.52	16202	7	6.69905	6.75622	6.80349	6.60288	6.66676	6.70598	6.74012	6.74953	6.73471	6.63807	6.6893	6.56682	6.50462	6.56071	6.63662	6.56986	6.59991	6.57592	6.61029	6.56986	6.52669	6.60585	2.85813e-05	0.000141173	0.124978
P19367	Hexokinase-1	HK1	0	341.832	49	42	966	39	917	102.4	6.8	19356	4	6.48864	6.57894	6.42291	6.42794	6.50779	6.54689	6.65249	6.50144	6.68229	6.56682	6.86913	6.77479	6.91289	6.76155	6.57894	6.79181	6.67384	6.72928	6.67525	6.81762	6.46761	6.58796	0.00110702	0.00313307	-0.182441
P13639	Elongation factor 2	EEF2	0	373.808	61	44	961	43	858	95.3	6.83	21300	1	6.59991	6.55305	6.46107	6.73335	6.58496	6.61765	6.46107	6.41785	6.36107	6.51096	6.76155	6.6851	6.77215	6.71562	6.88753	6.70598	6.74012	6.7252	6.75355	6.60733	6.6851	6.69766	4.25967e-05	0.000199609	-0.197978
P48735	Isocitrate dehydrogenase [NADP], mitochondrial	IDH2	0	259.789	69	30	947	29	452	50.9	8.69	15409	1	6.34163	6.41278	6.24793	6.2854	6.51412	6.3837	6.49346	6.49346	6.61912	6.51254	6.66676	6.6851	6.90328	6.83289	6.62059	6.87036	6.84172	6.84172	6.82018	6.84925	6.69349	6.90809	1.37717e-07	1.72146e-06	-0.364038
P17661	Desmin	DES	0	298.644	65	34	947	29	470	53.5	5.27	18944	0	6.926	6.77479	6.90809	6.80864	6.80864	6.89239	6.73877	6.92362	6.69209	7.07146	6.2854	6.1416	6.33985	6.26866	6.21529	6.1819	6.05528	6.54381	6.66534	6.56986	6.90929	6.7761	0.000114165	0.000442679	0.441753
P18206	Vinculin	VCL	0	355.712	53	45	925	45	1134	123.7	5.66	20265	0	6.82273	6.84172	7.01011	6.92244	6.54226	6.75622	6.71012	6.69766	6.7252	6.64097	6.50938	6.51412	6.50621	6.54226	6.51885	6.45121	6.67807	6.61029	6.51728	6.42459	6.48864	6.54226	2.66095e-05	0.000133047	0.241679
P02545	Prelamin-A/C	LMNA	0	291.263	54	37	920	37	664	74.1	7.02	19401	0	6.58045	6.65964	6.61029	6.70321	6.54998	6.54689	6.55612	6.53605	6.53138	6.68089	6.83794	6.6865	6.62936	6.54381	6.59842	6.58195	6.65678	6.71012	6.7866	6.70321	6.65249	6.76421	0.0203576	0.0386022	-0.0837922
Q13509	Tubulin beta-3 chain	TUBB3	0	273.475	71	26	902	7	450	50.4	4.93	16417	0	5.16189	5.38198	5.16189	5.86295	5.89482	5.79961	5.82018	4.58496	5.65535	5.15381	7.07788	7.28355	7.66178	7.46189	7.12412	7.53761	7.50064	6.97154	6.60437	6.48704	6.88874	7.12516	3.44773e-09	9.26984e-08	-1.69595
P55072	Transitional endoplasmic reticulum ATPase	VCP	0	323.051	58	39	893	39	806	89.3	5.26	19044	0	6.81121	6.69209	6.76553	6.64097	6.87283	6.80219	6.70321	6.75489	6.71287	6.69209	6.67525	6.6279	6.48704	6.59395	6.57743	6.56071	6.53605	6.55766	6.4446	6.51096	6.53605	6.50621	1.17781e-06	1.0259e-05	0.193638
Q14697	Neutral alpha-glucosidase AB	GANAB	0	354.779	61	38	877	38	944	106.8	6.14	13239	0	6.29829	6.44791	6.33092	6.2854	6.44128	6.2817	6.32733	6.27798	6.56377	6.29094	6.7046	6.91886	6.82909	6.96809	7.01235	6.86047	7.09592	6.8679	6.68229	6.7252	6.48864	6.89118	9.40253e-08	1.27606e-06	-0.482496
P09104	Gamma-enolase	ENO2	0	156.178	58	16	861	12	434	47.2	5.03	22084	0	6.18587	6.01792	6.35755	6.00899	6.25361	6.04876	5.90448	6.34696	5.97039	6.41954	6.8936	6.52042	7.07146	6.83542	6.6865	6.76155	6.50779	7.19673	7.19377	7.0268	7.33807	7.09487	2.19214e-07	2.48908e-06	-0.775842
P00338	L-lactate dehydrogenase A chain	LDHA	0	227.29	72	22	848	21	332	36.7	8.27	13192	1	6.30195	6.07468	6.13955	6.49825	6.44791	6.26491	5.97728	6.33628	6.04439	6.58346	6.80478	6.53761	6.92955	7.15279	6.64962	6.7252	6.54226	6.94837	7.02126	6.83162	7.224	7.10538	2.79105e-06	2.0878e-05	-0.605836
P11047	Laminin subunit gamma-1	LAMC1	0	342.437	33	42	836	42	1609	177.5	5.12	18541	0	6.99774	6.83415	6.59694	6.22882	7.36894	6.95536	7.23745	7.44956	7.03232	7.25833	6.78921	6.36107	6.12516	6.2114	6.33271	6.57289	6.01123	6.10434	5.57592	6.08108	6.01569	5.93546	1.72725e-05	9.21846e-05	0.819616
P07195	L-lactate dehydrogenase B chain	LDHB	0	198.152	59	20	835	19	334	36.6	6.05	16677	0	6.76288	6.65821	6.83036	7.20065	6.7046	6.81506	6.51885	6.58646	6.66534	6.71562	6.32733	6.07039	6.29829	6.54381	6.43296	6.24031	6.18587	6.70736	7.03892	6.49185	7.05961	6.70736	0.0514317	0.0857194	0.237131
O75112	LIM domain-binding protein 3	LDB3	0	247.917	50	28	818	28	727	77.1	8.13	17406	0	6.94486	6.80864	7.07146	6.91049	6.70874	7.04985	6.91049	6.91169	6.79312	6.70736	6.48864	6.3147	6.43796	6.55152	6.45943	6.43962	6.37851	6.23266	6.23458	6.3837	6.62205	6.25361	1.94896e-08	3.72788e-07	0.481921
P60174	Triosephosphate isomerase	TPI1	0	200.646	79	21	812	21	286	30.8	5.92	14664	0	6.63517	6.61176	6.75889	6.75221	6.63662	6.7252	6.36107	6.54071	6.34163	6.67525	6.72383	6.36632	6.57592	6.7252	6.58646	6.48059	6.36982	6.82528	6.83794	6.71149	6.96694	6.74953	0.45339	0.539074	-0.0560918
P05787	Keratin, type II cytoskeletal 8	KRT8	0	279.211	56	38	808	33	483	53.7	5.59	16071	4	6.54844	6.6837	6.65392	6.90809	6.32373	6.56986	6.6279	6.51096	6.41616	6.21529	6.63517	6.72383	6.33092	6.70736	6.69766	6.36807	6.61471	6.84046	7.20065	6.71012	6.74147	6.78136	0.110648	0.164758	-0.150177
Q702N8	Xin actin-binding repeat-containing protein 1	XIRP1	0	353.536	39	43	803	43	1843	198.4	6.15	13848	0	6.75355	6.58646	6.83794	6.6893	6.46761	6.79701	6.58646	6.71836	6.58045	6.70736	6.73606	6.50144	6.97728	6.80735	6.47735	6.77479	6.54535	6.39575	6.3733	6.63952	6.63081	6.3906	0.334106	0.418735	0.0683166
P22314	Ubiquitin-like modifier-activating enzyme 1	UBA1	0	330.319	60	40	801	40	1058	117.8	5.76	18690	0	6.71425	6.64962	6.83668	6.83542	6.82528	6.79701	6.69349	6.65392	6.76553	6.65249	6.63517	6.62352	6.51254	6.6014	6.7761	6.54226	6.60437	6.40599	6.47735	6.49985	6.55766	6.3733	0.000159416	0.000597806	0.191576
P06732	Creatine kinase M-type	CKM	0	277.715	72	25	794	25	381	43.1	7.25	17457	0	6.75756	6.70183	6.97499	6.54844	6.58346	6.78529	6.67525	6.70598	6.66534	6.7252	6.43296	6.2211	6.46434	6.75221	6.5345	6.44956	6.2384	6.59694	6.62644	6.64818	7.01346	6.7866	0.0758983	0.119311	0.148607
P98160	Basement membrane-specific heparan sulfate proteoglycan core protein	HSPG2	0	462.807	26	66	771	66	4391	468.5	6.51	12691	0	7.25644	7.00562	6.02015	5.65249	7.67807	6.82146	7.51096	7.7046	7.08534	7.6844	6.70874	6.24031	5.83289	5.58796	5.82273	6.46107	5.16189	6.20359	4.89724	6.41785	5.65821	5.57289	0.000317635	0.00108155	1.1615
P38646	Stress-70 protein, mitochondrial	HSPA9	0	301.524	55	30	766	30	679	73.6	6.16	17380	0	6.53294	6.46434	6.40429	6.36982	6.42291	6.4545	6.51728	6.3906	6.55612	6.36282	6.72383	6.69627	6.84046	6.6879	6.64097	6.66676	6.60733	7.01235	6.9472	6.91528	6.79181	6.85922	5.36934e-07	5.22274e-06	-0.334887
P12829	Myosin light chain 4	MYL4	0	212.704	73	16	758	15	197	21.6	5.03	16590	1	6.92006	6.80993	7.00787	7.21237	6.61324	6.73471	6.72247	6.60881	6.8125	6.70321	6.29462	6.23074	6.19771	6.34341	6.53916	6.43962	6.30012	6.7211	6.84172	6.30561	6.68229	6.59544	0.000526038	0.00164567	0.356887
P49411	Elongation factor Tu, mitochondrial	TUFM	0	255.865	70	26	747	26	452	49.5	7.61	14143	0	6.54071	6.45286	6.39917	6.57743	6.3505	6.44128	6.48864	6.33807	6.58195	6.35226	6.66534	6.7252	6.93782	6.7761	6.72383	6.63807	6.64962	6.92719	7.03672	6.71973	6.75622	6.79181	1.28302e-06	1.09152e-05	-0.326683
P55268	Laminin subunit beta-2	LAMB2	0	327.476	38	48	738	48	1798	195.9	6.52	14362	0	6.732	6.52669	6.55919	6.02015	7.06501	6.7046	6.96232	7.04439	6.94603	7.15381	6.84423	6.70044	6.66249	6.54998	6.49506	6.7761	6.3837	6.38543	5.94486	6.37504	6.28355	6.29462	0.0293475	0.0528365	0.296792
P02144	Myoglobin	MB	0	166.005	97	18	720	18	154	17.2	7.68	9748	0	6.65964	6.54998	7.04111	7.15583	6.71012	6.99322	6.47735	6.55459	6.60288	6.73335	6.2211	6.03782	6.42794	6.73064	6.58195	6.40259	6.24222	6.39232	6.71149	6.51096	7.07146	6.76686	0.0455762	0.077179	0.239694
P30101	Protein disulfide-isomerase A3	PDIA3	0	289.641	60	28	716	28	505	56.7	6.35	14366	0	6.52826	6.55766	6.65392	6.71287	6.44791	6.50779	6.48543	6.32912	6.57289	6.40429	6.55612	6.73064	6.65392	6.71836	6.91886	6.6893	6.99887	6.74012	6.85549	6.62498	6.52199	6.75221	0.00110537	0.0031315	-0.210059
P05023	Sodium/potassium-transporting ATPase subunit alpha-1	ATP1A1	0	265.085	43	34	708	23	1023	112.8	5.49	16873	10	6.72247	6.77083	6.65105	6.62059	6.88996	6.80735	6.81762	6.89603	6.82528	7.01903	6.63807	6.38888	6.49985	6.40939	6.42122	6.4822	6.29278	6.58796	6.44294	6.70183	6.41109	6.58195	4.87879e-06	3.29492e-05	0.31384
P07355	Annexin A2	ANXA2	0	258.384	71	30	699	30	339	38.6	7.75	17035	0	6.36107	6.27984	6.2114	6.51412	6.12516	6.11894	6.1375	6.0917	6.14975	5.94017	6.94251	7.12516	7.06286	7.0268	7.38198	6.95652	7.07575	6.62644	6.75622	6.55459	6.77215	6.66959	1.06452e-07	1.40604e-06	-0.719582
P55084	Trifunctional enzyme subunit beta, mitochondrial	HADHB	0	240.795	60	26	698	26	474	51.3	9.41	15386	0	6.59246	6.62352	6.39575	6.43796	6.6865	6.61029	6.49185	6.45615	6.57137	6.63517	6.77873	6.6865	6.73606	6.63372	6.74147	6.74819	6.64097	6.79442	6.70321	6.74281	6.58195	6.78136	0.000145444	0.000552688	-0.164015
P52179	Myomesin-1	MYOM1	0	320.894	47	52	694	52	1685	187.5	6.93	12100	0	6.80864	6.84423	6.9331	6.99322	6.60437	6.92481	6.89845	6.79312	6.88874	6.77479	6.31651	6.30195	6.44128	6.52669	6.43463	6.49665	6.3147	6.34518	6.42794	6.47249	6.75087	6.46434	1.04146e-07	1.38699e-06	0.405244
Q08211	ATP-dependent RNA helicase A	DHX9	0	258.741	36	35	690	35	1270	140.9	6.84	11375	0	6.54844	6.47573	6.52669	6.60585	6.66676	6.59991	6.65105	6.63952	6.64386	6.58045	6.75489	6.67666	6.75489	6.74953	6.83542	6.80735	6.73877	6.65105	6.50621	6.67666	6.49506	6.50303	0.0546496	0.0902907	-0.0853007
P11277	Spectrin beta chain, erythrocytic	SPTB	0	328.435	36	52	689	47	2137	246.3	5.27	9980	0	6.88874	6.89724	6.9542	7.03232	6.66959	6.94251	6.79051	6.85175	6.87529	6.83036	6.35931	6.3733	6.39746	6.53605	6.46597	6.51096	6.3906	6.19771	6.31832	6.40259	6.48704	6.52669	7.57427e-10	3.08381e-08	0.459418
Q562R1	Beta-actin-like protein 2	ACTBL2	0	70.692	28	10	687	4	376	42	5.59	8302	0	6.55152	6.2724	6.50462	6.86542	6.86419	6.85425	6.55459	6.27426	6.57743	6.22497	6.5345	6.5744	6.86542	6.8802	6.6851	6.67384	6.98413	6.22882	6.60881	6.53761	6.88631	6.78136	0.188893	0.260826	-0.132344
Q9BUF5	Tubulin beta-6 chain	TUBB6	0	246.627	81	27	682	11	446	49.8	4.88	12721	3	6.64241	6.4822	6.48864	6.54535	6.65392	6.93192	6.61912	6.6907	6.48864	6.60881	6.68089	6.79442	6.8189	6.83794	6.69627	6.80478	6.76288	6.46271	6.30743	6.57289	6.52513	6.58496	0.55787	0.633186	-0.0389276
P0DMV8	Heat shock 70 kDa protein 1A	HSPA1A	0	254.471	53	27	679	25	641	70	5.66	13618	0	6.97154	6.85549	7.04439	6.83162	6.87036	6.97613	6.94369	6.98071	6.86171	6.99774	6.39232	6.48864	6.26679	6.34518	6.40088	6.34341	6.2384	6.38716	6.24603	6.41447	6.27053	6.3345	5.85339e-14	1.85357e-11	0.589315
O75923	Dysferlin	DYSF	0	342.279	36	47	659	46	2080	237.1	5.64	9971	1	6.65105	6.64386	6.62352	6.52513	6.20163	6.62936	6.58195	6.63952	6.63372	6.65678	6.7866	6.80993	6.82782	6.79181	6.71562	6.86047	6.74551	6.54844	6.54071	6.43463	6.61029	6.55766	0.0879258	0.135234	-0.107137
P08590	Myosin light chain 3	MYL3	0	197.888	78	16	659	14	195	21.9	5.1	15436	1	6.56986	6.51254	6.72383	6.75622	6.23458	6.47573	6.4363	6.40429	6.52199	6.4446	6.63952	6.62352	6.64818	6.76686	6.77742	6.70598	6.68229	6.58946	6.97154	6.71425	6.98071	6.75355	0.000921006	0.0026757	-0.229779
P05413	Fatty acid-binding protein, heart	FABP3	0	80.624	87	13	649	13	133	14.8	6.8	12607	0	6.3906	6.50621	6.70736	6.58045	6.39403	6.65392	6.39917	6.40259	6.45779	6.48059	6.74012	6.43796	6.71699	6.91767	6.61324	6.66959	6.56986	6.70183	6.853	6.72792	7.06609	6.90809	0.000938964	0.0027168	-0.246259
P02751	Fibronectin	FN1	0	306.022	26	38	641	38	2386	262.5	5.71	15090	0	6.32012	6.30378	5.26303	5.33628	6.94251	5.92125	6.47086	6.64241	6.03562	6.44626	7.37851	7.48704	6.98527	6.59544	6.78921	7.52513	7.04767	6.74012	5.72792	6.95303	6.18785	6.39917	0.0106366	0.0220094	-0.649816
P12235	ADP/ATP translocase 1	SLC25A4	0	135.897	56	20	640	6	298	33	9.76	11999	14	6.59991	6.30012	6.37504	6.80607	6.56377	6.5157	6.36107	6.22497	6.43296	6.30378	6.59395	6.49506	7.01903	6.88142	6.67666	6.66959	6.45779	6.853	7.01681	6.70598	7.13031	6.71012	0.00117416	0.00329689	-0.319139
O75083	WD repeat-containing protein 1	WDR1	0	256.547	60	24	639	24	606	66.2	6.65	13729	0	6.67807	6.64241	6.61912	6.54071	6.81121	6.69627	6.59842	6.66959	6.6837	6.6893	6.64097	6.6907	6.69349	6.65964	6.7211	6.75087	6.56834	6.57743	6.52199	6.5744	6.48382	6.61029	0.260354	0.340997	0.0384623
P27797	Calreticulin	CALR	0	197.679	62	18	637	18	417	48.1	4.44	11199	0	6.5744	6.53761	6.51412	6.52669	6.38716	6.39575	6.30743	6.40088	6.50144	6.40259	6.74416	6.86171	6.72656	6.7252	6.9331	6.73606	7.14873	6.8189	6.80864	6.54689	6.47897	6.74819	3.30022e-05	0.000159688	-0.318287
P50454	Serpin H1	SERPINH1	0	219.15	64	22	632	22	418	46.4	8.69	11724	0	6.18388	6.50621	6.22497	6.29094	6.44791	6.39575	6.35579	6.40259	6.41785	6.40259	6.79442	6.80735	6.95536	6.97154	6.91528	6.91049	7.42543	6.49665	6.62059	6.732	6.40259	6.78136	4.66691e-05	0.000214527	-0.454908
P07951	Tropomyosin beta chain	TPM2	0	218.731	64	28	631	10	284	32.8	4.7	12301	4	6.53605	6.82018	6.76686	6.84046	6.30012	6.55766	6.56529	6.47086	6.67384	6.44294	6.3505	6.32733	6.67101	6.50144	6.40259	6.44791	7.17891	6.732	7.03232	6.67243	6.68089	6.81378	0.592832	0.664401	-0.0534976
P22626	Heterogeneous nuclear ribonucleoproteins A2/B1	HNRNPA2B1	0	195.465	56	21	618	19	353	37.4	8.95	11243	2	6.70044	6.83289	6.75221	6.80735	6.80993	6.78136	6.7252	6.67948	6.67101	6.77479	6.74012	6.56834	6.61324	6.57289	6.57289	6.52826	6.71012	6.53761	6.24603	6.62644	6.32733	6.41616	0.000278881	0.000964686	0.215182
P07237	Protein disulfide-isomerase	P4HB	0	211.916	60	24	614	24	508	57.1	4.87	9181	0	6.04002	6.21335	6.11478	6.04658	6.14975	6.03342	6.17592	6.05528	6.22882	6.18785	6.86666	7.15076	7.04111	6.99435	7.11894	6.99548	7.47005	6.7761	6.94017	6.6865	6.48382	6.84046	3.24023e-09	8.87947e-08	-0.822458
Q02218	2-oxoglutarate dehydrogenase, mitochondrial	OGDH	0	318.995	55	43	613	43	1023	115.9	6.86	12094	0	6.50938	6.29829	6.27798	6.2724	6.3733	6.49825	6.37156	6.2724	6.55766	6.40259	6.60881	6.53761	6.93192	6.79572	6.46597	6.72928	6.59544	7.05202	6.89482	7.02459	7.06178	7.04985	1.69674e-05	9.09738e-05	-0.428937
P18669	Phosphoglycerate mutase 1	PGAM1	0	236.229	79	19	605	15	254	28.8	7.18	12939	4	6.81378	6.50462	6.73742	6.71699	6.7252	6.75087	6.43463	6.59694	6.41447	6.6865	6.65535	6.45121	6.64097	6.74685	6.56224	6.56986	6.34341	6.73606	6.71012	6.61029	6.93899	6.66959	0.976251	0.982109	0.00189668
Q13423	NAD(P) transhydrogenase, mitochondrial	NNT	0	240.281	36	30	605	30	1086	113.8	8.09	12747	0	6.69209	6.67384	6.59842	6.53761	6.63517	6.62498	6.68229	6.66107	6.71836	6.63952	6.52199	6.41954	6.59544	6.49985	6.26115	6.46271	6.42626	6.95536	6.85549	6.93546	6.72656	6.83036	0.768787	0.817248	0.0221544
Q07065	Cytoskeleton-associated protein 4	CKAP4	0	233.224	57	26	590	26	602	66	5.92	15117	0	6.09592	6.41109	6.09592	6.24222	6.20555	6.14975	6.22304	6.26115	6.25927	6.14364	6.96924	6.97039	6.94017	6.8125	6.97499	6.86913	7.23745	6.76155	6.98299	6.89239	6.59544	7.01235	5.99477e-11	4.1671e-09	-0.709461
P45880	Voltage-dependent anion-selective channel protein 2	VDAC2	0	133.53	59	14	587	14	294	31.5	7.56	16350	0	6.43962	6.45286	6.41109	6.3147	6.58045	6.38543	6.43962	6.36107	6.53605	6.35579	6.77083	6.8009	6.93428	6.80864	6.66676	6.70736	6.75489	6.88996	6.85922	6.89482	6.69349	6.79961	1.73683e-09	5.56176e-08	-0.370728
Q8IWX7	Protein unc-45 homolog B	UNC45B	0	224.117	48	39	585	39	931	103.7	7.81	10213	0	6.6907	6.55919	6.51728	6.42459	6.78136	6.69209	6.6865	6.83415	6.70598	6.75355	6.7252	6.58496	6.77083	6.65249	6.48543	6.71836	6.37678	6.74012	6.40939	6.77479	6.56834	6.58796	0.406131	0.492333	0.0483184
P12236	ADP/ATP translocase 3	SLC25A6	0	131.785	54	19	579	2	298	32.8	9.74	11836	0	6.2891	6.42794	6.30743	6.44791	6.58646	6.60288	6.36982	6.45615	6.49185	6.35931	6.71699	7.08108	6.87406	6.60733	6.79701	6.97154	6.97842	6.84172	6.80735	6.60585	6.52669	6.62352	1.86608e-05	9.83056e-05	-0.35208
P09651	Heterogeneous nuclear ribonucleoprotein A1	HNRNPA1	0	208.021	36	16	578	14	372	38.7	9.13	11256	0	6.79312	6.7761	6.824	6.57894	6.76288	6.76421	6.79442	6.7761	6.68089	6.6865	6.71425	6.44956	6.4822	6.53916	6.56224	6.42962	6.732	6.56834	6.44956	6.61618	6.54071	6.52356	4.96216e-05	0.000223768	0.193101
P06396	Gelsolin	GSN	0	255.236	49	24	575	24	782	85.6	6.28	13733	0	6.98982	6.78136	7.0542	7.07682	6.84172	6.92955	6.8189	6.80993	6.82146	6.89118	6.30378	6.27426	6.34696	6.42122	6.33985	6.30561	6.24982	6.40599	6.46597	6.42122	6.48704	6.54381	8.21309e-11	5.20163e-09	0.521032
P09972	Fructose-bisphosphate aldolase C	ALDOC	0	196.945	64	20	575	18	364	39.4	6.87	18244	0	6.926	6.69905	6.99548	6.98755	6.82909	6.91409	6.61765	6.84423	6.56071	6.86171	6.33092	6.12516	6.34518	6.47411	6.31651	6.29462	6.08958	6.64674	6.60881	6.50303	7.01123	6.61029	0.000531313	0.00166035	0.377209
P14923	Junction plakoglobin	JUP	0	225.813	47	24	574	21	745	81.7	6.14	13707	3	6.78267	6.63081	6.61029	6.76155	6.69627	6.78529	6.57137	6.76288	6.63807	6.6453	6.76155	7.06609	6.48059	6.66818	6.56986	6.57894	6.54844	6.42794	6.51728	6.54071	6.43129	6.52982	0.130217	0.188864	0.0950616
P27824	Calnexin	CANX	0	221.595	41	25	570	25	592	67.5	4.6	10361	0	6.2817	6.35403	6.12928	6.10643	6.32373	6.11686	6.20359	6.26491	6.27426	6.32373	6.97154	6.92244	6.98982	6.86295	6.83162	6.86419	6.92719	6.92837	6.94251	7	6.70183	6.96347	9.18273e-14	2.37916e-11	-0.670974
Q92614	Unconventional myosin-XVIIIa	MYO18A	0	285.498	31	45	569	45	2054	233	6.3	8891	0	6.52356	6.52199	6.50938	6.36807	6.67666	6.5744	6.63227	6.7046	6.5744	6.71973	6.7866	6.82018	6.75087	6.83289	6.78136	6.89118	6.87036	6.47735	6.26679	6.60288	6.44956	6.63227	0.167074	0.234909	-0.0996842
P31930	Cytochrome b-c1 complex subunit 1, mitochondrial	UQCRC1	0	198.711	54	20	566	20	480	52.6	6.37	13101	0	6.41616	6.51728	6.32553	6.16189	6.52826	6.29094	6.49985	6.6014	6.71836	6.76553	6.82528	6.70044	6.82909	6.65535	6.47411	6.7252	6.64818	7.03012	6.7211	7.05094	6.49025	6.82655	0.00301571	0.00744781	-0.265529
O15230	Laminin subunit alpha-5	LAMA5	0	337.459	23	52	563	52	3695	399.5	7.02	11805	0	7.08215	7.03232	6.94837	6.94837	7.28448	7.00338	7.19279	7.35491	7.14466	7.17293	6.18982	5.91886	6.00675	5.87774	5.9472	6.2724	6.02015	5.9331	5.99095	6.31832	6.10224	6.18785	1.9544e-13	4.52038e-11	1.05265
P49327	Fatty acid synthase	FASN	0	236.785	28	43	562	43	2511	273.3	6.44	7780	0	6.40088	6.39232	6.32373	6.46923	6.55305	6.32012	6.51096	6.41785	6.57592	6.4545	6.81634	6.90328	6.79442	6.73742	6.97728	6.86542	6.97613	6.82909	6.48543	6.82782	6.43463	6.74281	1.29912e-05	7.28837e-05	-0.340648
P36871	Phosphoglucomutase-1	PGM1	0	208.847	57	27	554	27	562	61.4	6.76	10746	0	6.71836	6.53761	6.76155	6.76951	6.7046	6.69209	6.61471	6.64818	6.61029	6.64241	6.6851	6.52356	6.65821	6.66391	6.67525	6.49506	6.46597	6.6851	6.58646	6.52042	6.85922	6.57894	0.204002	0.278723	0.0534954
P08237	ATP-dependent 6-phosphofructokinase, muscle type	PFKM	0	225.019	41	24	552	22	780	85.1	7.99	16071	0	6.69627	6.54998	6.6879	6.54844	6.7879	6.71149	6.69209	6.79181	6.65392	6.83289	6.67807	6.59991	6.67101	6.60437	6.64962	6.6879	6.52982	6.49185	6.45943	6.58646	6.63081	6.55459	0.0118587	0.0241754	0.0999491
O75746	Calcium-binding mitochondrial carrier protein Aralar1	SLC25A12	0	207.824	48	27	551	21	678	74.7	8.38	11796	6	6.59694	6.46434	6.51412	6.56071	6.58346	6.56986	6.65105	6.52199	6.63952	6.50303	6.62644	6.72656	6.78005	6.65249	6.54844	6.59991	6.65964	6.83162	6.7211	6.8189	6.67101	6.83542	0.000470729	0.00149897	-0.145462
P05141	ADP/ATP translocase 2	SLC25A5	0	111.401	46	19	548	6	298	32.8	9.69	9112	4	6.36807	6.59991	6.41278	6.39232	6.61618	6.61029	6.52669	6.45615	6.61912	6.6014	6.82018	6.75756	6.91169	6.74416	6.59842	6.7211	6.73877	6.8802	6.57289	6.91049	6.55152	6.56986	0.000583869	0.00179895	-0.211111
P62258	14-3-3 protein epsilon	YWHAE	0	177.714	70	20	547	18	255	29.2	4.74	9748	3	6.824	6.8009	6.94603	6.96694	6.98299	6.82018	6.75489	6.69488	6.62498	6.74685	6.58946	6.55612	6.32553	6.49825	6.4822	6.30378	6.33807	6.55152	6.67101	6.41954	6.56071	6.3837	1.43448e-06	1.20243e-05	0.342939
P78371	T-complex protein 1 subunit beta	CCT2	0	246.221	70	27	547	27	535	57.5	6.46	11791	0	6.76951	6.67243	6.67948	6.6851	6.74953	6.64818	6.71973	6.74953	6.66249	6.86171	6.71012	6.65964	6.59842	6.57137	6.74551	6.50621	6.47897	6.58346	6.46434	6.59842	6.44791	6.51412	0.000559919	0.00173453	0.14656
P07814	Bifunctional glutamate/proline--tRNA ligase	EPRS	0	260.735	45	47	546	47	1512	170.5	7.33	6946	0	6.50144	6.49825	6.52826	6.47411	6.60437	6.61471	6.62644	6.65821	6.49506	6.60881	6.85922	6.79312	6.76288	6.71836	6.70874	6.88142	6.77215	6.62352	6.38716	6.66818	6.60733	6.65535	0.00595691	0.0134313	-0.142153
P53621	Coatomer subunit alpha	COPA	0	257.165	49	43	543	43	1224	138.3	7.66	6283	0	6.42962	6.60585	6.49665	6.47735	6.55152	6.60437	6.49825	6.46107	6.61176	6.55305	6.73471	6.78398	6.76155	6.81378	6.81506	6.85425	7.05528	6.62352	6.46923	6.63807	6.41954	6.7046	0.00308901	0.00760249	-0.193848
P50395	Rab GDP dissociation inhibitor beta	GDI2	0	247.014	70	30	542	20	445	50.6	6.47	14692	9	6.85175	6.6279	6.77215	6.83036	6.67807	6.88264	6.50462	6.40429	6.43463	6.42626	6.47897	6.6837	6.60288	6.70598	6.83289	6.50303	6.67101	6.5744	6.82528	6.31651	6.77083	6.58946	0.873478	0.902943	0.0116886
P61978	Heterogeneous nuclear ribonucleoprotein K	HNRNPK	0	180.882	45	21	538	21	463	50.9	5.54	12805	0	6.74416	6.81506	6.73064	6.73606	6.66676	6.79961	6.62936	6.62059	6.53761	6.59395	6.71425	6.66818	6.72792	6.62352	6.66107	6.50462	6.54535	6.65249	6.59246	6.54689	6.57894	6.40259	0.0424713	0.0728298	0.0858577
Q16891	MICOS complex subunit MIC60	IMMT	0	222.966	47	31	536	31	758	83.6	6.48	10537	0	6.61176	6.74551	6.50779	6.66818	6.54844	6.56529	6.61912	6.49025	6.68089	6.73877	6.73471	6.45286	6.71287	6.47573	6.44956	6.46107	6.45615	6.79312	6.79572	6.87406	6.80864	6.82655	0.568053	0.642952	-0.0358203
P33176	Kinesin-1 heavy chain	KIF5B	0	229.338	48	35	535	35	963	109.6	6.51	10027	0	6.57894	6.79181	6.69905	6.71973	6.64241	6.69209	6.76022	6.6453	6.72383	6.83289	6.69766	6.67525	6.52513	6.57894	6.59096	6.62059	6.63952	6.61324	6.53294	6.59842	6.48543	6.45615	0.000867593	0.00254125	0.124109
P17540	Creatine kinase S-type, mitochondrial	CKMT2	0	187.823	45	15	534	13	419	47.5	8.19	12592	2	6.3345	6.24222	6.39575	6.29094	6.30743	6.33985	6.42291	6.45286	6.49825	6.63807	6.50938	6.40429	6.82146	6.80478	6.59991	6.62644	6.67384	6.9507	6.99774	7.00675	6.98982	7.24698	0.000103622	0.000406781	-0.410396
P07954	Fumarate hydratase, mitochondrial	FH	0	215.78	59	19	533	19	510	54.6	8.76	14200	0	6.66676	6.54226	6.55919	6.71836	6.44294	6.42459	6.34518	6.16189	6.55766	6.37504	6.66959	6.35755	6.71973	6.64962	6.55919	6.56377	6.36982	7.15076	7.02569	6.89239	7.01792	6.91648	0.0122565	0.0248973	-0.261657
P26038	Moesin	MSN	0	207.208	49	27	532	17	577	67.8	6.4	9989	10	6.75355	6.71836	6.86913	6.78921	6.58195	6.78136	6.74819	6.46761	6.66959	6.48864	6.59544	6.53138	6.51885	6.65105	6.7211	6.55919	6.63662	6.59991	6.63227	6.61912	6.55612	6.59544	0.0572748	0.0939202	0.0853847
Q14195	Dihydropyrimidinase-related protein 3	DPYSL3	0	245.184	65	28	532	25	570	61.9	6.49	14074	3	6.01346	6.16591	6.03122	6.10434	6.03562	5.87774	6.06393	6.16792	6.16993	6.11894	7.28077	7.13545	7.18982	7.00675	6.94486	7.16289	7.19869	6.77742	6.55766	6.88631	6.64386	6.88753	2.91576e-10	1.45788e-08	-0.897765
P55786	Puromycin-sensitive aminopeptidase	NPEPPS	0	203.839	51	34	532	34	919	103.2	5.72	8456	0	6.80993	6.77083	6.89724	6.5345	6.88142	6.74147	6.84423	6.94251	6.71149	6.8009	6.74685	6.45779	6.44128	6.53761	6.45615	6.48864	6.45779	6.44956	6.39917	6.54998	6.45779	6.54535	1.62705e-06	1.34799e-05	0.294455
P13807	Glycogen [starch] synthase, muscle	GYS1	0	206.356	39	22	529	22	737	83.7	6.18	8940	0	6.69905	6.87529	6.70044	6.47735	6.97154	6.81762	6.97039	7.05094	6.91049	7.09592	6.63081	6.43296	6.52042	6.38024	6.36982	6.58496	6.29462	6.4545	6.20945	6.62498	6.19967	6.32733	6.07093e-06	3.90568e-05	0.437757
P14866	Heterogeneous nuclear ribonucleoprotein L	HNRNPL	0	264.408	57	21	529	21	589	64.1	8.22	13739	0	6.88753	6.66676	6.88874	7.00787	6.63372	6.82528	6.69349	6.30743	6.74953	6.57743	6.66959	6.5157	6.67384	6.52513	6.66818	6.67948	6.48543	6.57137	6.37156	6.53138	6.49985	6.52669	0.0194012	0.0370351	0.163927
P28331	NADH-ubiquinone oxidoreductase 75 kDa subunit, mitochondrial	NDUFS1	0	219.471	55	28	524	28	727	79.4	6.23	11759	0	6.55459	6.66391	6.61765	6.45943	6.59991	6.55766	6.62644	6.64386	6.74012	6.63517	6.53138	6.51728	6.65105	6.59395	6.36632	6.51885	6.46271	6.94369	6.87406	6.88753	6.74012	6.81762	0.454038	0.53917	-0.0488386
P50990	T-complex protein 1 subunit theta	CCT8	0	193.244	61	28	523	28	548	59.6	5.6	9155	0	6.67525	6.7046	6.62644	6.53294	6.94953	6.74819	6.80993	6.84046	6.74685	6.81634	6.68089	6.60585	6.59694	6.52513	6.5744	6.64097	6.56224	6.54535	6.34518	6.62059	6.40939	6.44626	0.000361378	0.00120459	0.198955
P12956	X-ray repair cross-complementing protein 6	XRCC6	0	183.513	51	26	519	26	609	69.8	6.64	6594	0	6.76686	6.65105	6.79572	6.79051	6.79572	6.74819	6.80219	6.66534	6.57894	6.69627	6.64097	6.50303	6.58646	6.63372	6.65678	6.63517	6.47249	6.63952	6.61029	6.54071	6.3906	6.46761	0.000168012	0.000625926	0.164299
P21980	Protein-glutamine gamma-glutamyltransferase 2	TGM2	0	228.681	61	33	516	33	687	77.3	5.22	9443	0	7.06178	7.06286	7.16189	7.13545	7.09803	7.16892	6.95768	7.11894	7.12928	6.96347	5.76022	5.77083	5.92125	5.82528	5.74147	5.98185	5.60585	6.6851	6.43296	6.36282	6.5345	6.39232	5.78996e-08	9.17392e-07	1.00129
P08727	Keratin, type I cytoskeletal 19	KRT19	0	215.557	72	26	512	20	400	44.1	5.14	12068	2	6.59096	6.59991	6.73064	7.07039	6.36632	6.61765	6.66249	6.57137	6.48059	6.30743	6.54844	6.50779	6.14975	6.69349	6.61324	6.37851	6.67384	6.7866	7.34074	6.45121	6.76818	6.77083	0.716883	0.77157	-0.0404421
Q13838	Spliceosome RNA helicase DDX39B	DDX39B	0	149.502	57	21	501	11	428	49	5.67	6704	10	6.80349	6.64097	6.6865	6.47086	6.83794	6.76022	6.91528	6.85175	6.82018	6.76553	6.67807	6.58796	6.62936	6.63517	6.49025	6.61765	6.59246	6.51096	6.15381	6.63517	6.31288	6.53916	0.00156043	0.00423546	0.223363
P34932	Heat shock 70 kDa protein 4	HSPA4	0	234.85	53	31	501	29	840	94.3	5.19	12544	2	6.67948	6.74819	6.83542	6.87036	6.68089	6.81506	6.7252	6.7879	6.69766	6.62936	6.47573	6.57137	6.42962	6.6279	6.6014	6.36457	6.52199	6.62644	6.61912	6.50462	6.55152	6.67666	2.68277e-05	0.000133469	0.199374
P49748	Very long-chain specific acyl-CoA dehydrogenase, mitochondrial	ACADVL	0	193.355	58	32	500	32	655	70.3	8.75	8247	0	6.46761	6.50462	6.37156	6.30195	6.42962	6.32012	6.46434	6.54844	6.59096	6.61029	6.74281	6.76288	6.79701	6.76022	6.61471	6.73606	6.85425	6.84549	6.84298	6.86047	6.54381	6.93192	1.36303e-06	1.15615e-05	-0.313434
P45379	Troponin T, cardiac muscle	TNNT2	0	203.936	38	17	497	17	298	35.9	4.97	11599	0	6.74416	6.6865	6.81506	6.76686	6.48382	6.63517	6.80219	6.75489	6.79181	6.69488	6.48864	6.36982	6.67525	6.62352	6.46107	6.59096	6.43796	6.46597	6.61176	6.58646	6.81121	6.732	0.0088065	0.0186191	0.146316
P00367	Glutamate dehydrogenase 1, mitochondrial	GLUD1	0	170.852	47	21	488	21	558	61.4	7.8	8553	0	6.53761	6.53605	6.39917	6.26303	6.52356	6.38888	6.57743	6.49346	6.62352	6.42794	6.87406	6.73606	6.732	6.69349	6.74551	6.67525	6.78529	6.89845	6.79961	6.88753	6.50462	6.82782	5.27088e-06	3.50982e-05	-0.286242
Q02809	Procollagen-lysine,2-oxoglutarate 5-dioxygenase 1	PLOD1	0	195.057	51	26	488	26	727	83.5	6.95	8487	0	6.56071	6.44956	6.08321	5.926	6.68229	6.34163	6.58195	6.56834	6.40939	6.47411	6.86419	6.88264	6.86542	6.65821	6.91528	6.79442	6.82909	6.94134	6.64962	6.8679	6.68089	6.66249	4.72152e-05	0.00021634	-0.393236
Q9Y4G6	Talin-2	TLN2	0	289.935	30	49	487	41	2542	271.4	5.57	9869	0	7.20065	7.04439	7.29094	7.12619	6.78398	7.10119	7.08321	7.1127	6.98071	6.99548	6.01123	5.83036	6.04658	6.34163	6.21917	5.97957	6.01123	6.07895	6.01123	6.39232	6.33271	6.35931	2.36173e-11	1.81917e-09	0.937423
Q00839	Heterogeneous nuclear ribonucleoprotein U	HNRNPU	0	194.35	44	26	487	26	825	90.5	6	9289	0	6.54535	6.56377	6.51254	6.74147	6.50779	6.57137	6.44626	6.57743	6.3906	6.58946	6.81762	6.70874	6.84674	6.7761	6.90448	6.6879	6.88631	6.6907	6.44128	6.73064	6.5157	6.54844	0.00552442	0.0126272	-0.168284
P23634	Plasma membrane calcium-transporting ATPase 4	ATP2B4	0	212.8	26	27	485	18	1241	137.8	6.6	9766	8	6.70598	6.64674	6.66818	6.86295	6.52356	6.67807	6.59991	6.55766	6.7211	6.62205	6.62498	6.64241	6.76686	6.73335	6.70736	6.66249	6.68089	6.3733	6.48382	6.58346	6.54689	6.69209	0.461321	0.545319	0.033794
P62805	Histone H4	HIST1H4A	0	100.43	57	11	485	11	103	11.4	11.36	6806	0	6.94251	7.02791	7.07895	7.05528	7.04658	6.98868	7.05094	6.93428	7.03452	7	6.31107	6.14364	6.07895	6.17393	6.39403	6.1918	6.27612	6.18982	6.27612	6.22304	6.30561	6.24982	9.01317e-17	6.42189e-14	0.781469
P23528	Cofilin-1	CFL1	0	154.166	63	12	483	9	166	18.5	8.09	11158	3	6.56071	6.59246	6.77479	6.69349	6.71699	6.85798	6.54689	6.71287	6.58946	6.62059	6.54071	6.52513	6.67666	6.72383	6.71973	6.65105	6.79442	6.59842	6.44956	6.65821	6.48059	6.60288	0.289653	0.37085	0.0481899
P60842	Eukaryotic initiation factor 4A-I	EIF4A1	0	157.184	58	19	482	12	406	46.1	5.48	10581	7	6.45615	6.53138	6.4446	6.38198	6.55766	6.37678	6.5744	6.69905	6.56377	6.67101	6.89603	6.85175	6.74281	6.67807	6.8125	6.77215	6.88753	6.67525	6.54071	6.75756	6.48864	6.62498	0.000975626	0.00280014	-0.201654
P04843	Dolichyl-diphosphooligosaccharide--protein glycosyltransferase subunit 1	RPN1	0	195.593	53	22	480	22	607	68.5	6.38	9462	0	6.30561	6.27426	6.21917	6.26679	6.41109	6.37678	6.45779	6.42794	6.48864	6.34696	6.7879	6.90569	6.96116	6.87283	6.96116	6.94369	7.00675	6.77215	6.6879	6.83289	6.61176	6.72928	2.05313e-09	6.36025e-08	-0.481928
P06753	Tropomyosin alpha-3 chain	TPM3	0	167.582	56	23	477	6	285	32.9	4.72	7272	1	6.26679	6.53761	6.21917	6.18388	5.54844	5.88996	6.03342	6.00899	6	5.99095	6.88996	7.1179	7.03122	7.00338	7.38629	6.63662	7.73606	6.89724	6.94017	6.49025	6.30925	6.80219	5.69064e-06	3.6952e-05	-0.868791
P13010	X-ray repair cross-complementing protein 5	XRCC5	0	173.689	45	23	474	23	732	82.7	5.81	7224	0	6.8009	6.6893	6.59395	6.42626	6.6851	6.73877	6.6279	6.66818	6.72383	6.70874	6.74953	6.65249	6.70044	6.58946	6.67243	6.59246	6.6865	6.73742	6.42122	6.75756	6.4446	6.39917	0.340344	0.425057	0.0493531
P12277	Creatine kinase B-type	CKB	0	169.211	63	16	473	16	381	42.6	5.59	11767	0	6.9472	6.80735	6.90569	6.79181	6.72792	6.85175	6.91648	6.92955	6.91886	6.83415	6.54689	6.22882	6.31651	6.40939	6.2817	6.51254	6.25172	6.52356	6.56529	6.30378	6.63662	6.50462	2.11515e-08	3.91585e-07	0.439623
P00387	NADH-cytochrome b5 reductase 3	CYB5R3	0	171.952	75	15	467	15	301	34.2	7.59	9019	0	6.40939	6.49185	6.45943	6.38024	6.59246	6.45286	6.54381	6.5744	6.67807	6.49665	6.72383	6.75087	6.848	6.77215	6.78267	6.93899	6.90207	6.62352	6.58346	6.67948	6.52356	6.76951	7.8627e-05	0.000320124	-0.233592
Q01484	Ankyrin-2	ANK2	0	176.11	11	28	465	23	3957	433.4	5.14	5927	1	6.60585	6.65392	6.55459	6.36982	6.64241	6.8505	6.66959	6.83289	6.65249	6.91169	6.56986	6.62644	6.72383	6.66249	6.56529	6.71562	6.58946	6.44626	6.3837	6.65105	6.64818	6.71149	0.252902	0.333382	0.0665684
P17174	Aspartate aminotransferase, cytoplasmic	GOT1	0	172.185	54	17	463	17	413	46.2	7.01	11370	0	6.74685	6.66676	6.88996	6.87406	6.47735	6.8125	6.5345	6.62644	6.61765	6.70044	6.44626	6.24793	6.49346	6.49825	6.42962	6.46107	6.30925	6.74953	6.79701	6.66959	7.06178	6.76288	0.178281	0.248699	0.117432
P05783	Keratin, type I cytoskeletal 18	KRT18	0	178.863	68	23	460	21	430	48	5.45	10480	0	6.17393	6.63081	6.8679	7.08958	6.38024	6.63517	6.85175	6.42962	6.41954	6.04221	6.89239	6.6014	6.21917	6.65535	7.0433	6.21335	6.78267	6.55459	7.23745	6.40088	6.67384	6.65821	0.4283	0.514176	-0.108975
P06744	Glucose-6-phosphate isomerase	GPI	0	187.72	54	22	458	22	558	63.1	8.32	9842	0	6.53916	6.24031	6.66959	6.70321	6.55459	6.76288	6.52042	6.58045	6.33807	6.7046	6.58646	6.2724	6.57592	6.74685	6.69766	6.61618	6.50779	6.67807	6.89845	6.54689	7.20261	6.88874	0.178177	0.24868	-0.123509
Q99832	T-complex protein 1 subunit eta	CCT7	0	168.699	55	22	457	22	543	59.3	7.65	8523	0	6.65249	6.66391	6.63081	6.6865	6.88631	6.7211	6.74012	6.76155	6.63372	6.80993	6.7046	6.66391	6.67807	6.64818	6.66676	6.73064	6.54689	6.59096	6.31107	6.53294	6.4545	6.30925	0.00939832	0.0197531	0.14883
Q92736	Ryanodine receptor 2	RYR2	0	286.983	17	57	456	57	4967	564.2	6.07	5378	0	6.7252	6.75622	6.72247	6.59694	6.74416	6.76155	6.84925	6.90929	6.88753	6.97499	6.6893	6.36982	6.6851	6.62352	6.46271	6.42626	6.58496	6.35755	6.29094	6.47411	6.55305	6.44956	1.55049e-05	8.46531e-05	0.295519
P07942	Laminin subunit beta-1	LAMB1	0	255.853	29	37	455	37	1786	197.9	4.94	7994	0	6.97613	7.00113	6.50621	5.77347	7.47654	7.0268	7.39575	7.5744	7.12722	7.44543	6.75622	6.18388	6.06609	5.96578	6.43129	6.52982	5.83794	6.06178	5.18982	6.16792	5.50462	5.69766	0.000118716	0.000459079	0.997572
P31150	Rab GDP dissociation inhibitor alpha	GDI1	0	212.861	60	25	451	15	447	50.6	5.14	13363	0	6.65105	6.78398	6.83794	6.61324	6.87652	6.8679	6.7866	6.88387	6.77083	6.82528	6.69488	6.49665	6.49506	6.59544	6.6851	6.46434	6.57289	6.32373	6.41954	6.37678	6.38198	6.52669	4.47305e-06	3.06447e-05	0.286963
Q06830	Peroxiredoxin-1	PRDX1	0	154.593	68	17	450	14	199	22.1	8.13	7266	3	6.89845	6.80864	7.01011	6.83668	6.76686	6.92006	6.82018	6.85425	6.73335	6.88753	6.44956	6.42962	6.35931	6.46271	6.51412	6.31288	6.55459	6.40769	6.39403	6.45615	6.4822	6.43962	1.88841e-11	1.58293e-09	0.415069
P10916	Myosin regulatory light chain 2, ventricular/cardiac muscle isoform	MYL2	0	149.331	86	17	448	17	166	18.8	5	8687	0	6.77742	6.71287	6.95768	6.98299	6.53916	6.91289	6.79312	6.79051	6.78529	6.78005	6.38716	6.09592	6.63227	6.66249	6.34518	6.47897	6.40599	6.34341	6.20163	6.60733	7.04221	6.44956	0.00100112	0.00287042	0.332187
P04792	Heat shock protein beta-1	HSPB1	0	122.203	90	14	446	14	205	22.8	6.4	7880	0	6.84423	6.74147	6.72928	6.62644	6.80349	6.72383	6.7046	6.86171	6.65392	6.80349	6.73471	6.69766	6.77083	6.57743	6.56377	6.62498	6.32553	6.40259	6.22497	6.63081	6.59544	6.30378	0.00255912	0.00646585	0.211537
Q9Y4L1	Hypoxia up-regulated protein 1	HYOU1	0	199.533	32	26	444	26	999	111.3	5.22	8780	0	6.14771	6.46761	6.33985	6.61029	6.55612	6.50779	6.43296	6.3345	6.58195	6.45779	6.87652	6.87406	6.87529	6.91289	6.93192	6.81634	6.9472	6.73742	6.64674	6.52042	6.59991	6.63517	2.25718e-05	0.000115701	-0.337499
Q12955	Ankyrin-3	ANK3	0	216.225	12	33	440	29	4377	480.1	6.49	7264	4	6.67807	6.73471	6.60881	6.73606	6.75355	6.66249	6.62059	6.71973	6.74953	6.74147	6.59991	6.50462	6.58646	6.6865	6.56682	6.62205	6.53138	6.4545	6.43796	6.61618	6.66391	6.81634	0.00715478	0.015671	0.109947
Q9NSE4	Isoleucine--tRNA ligase, mitochondrial	IARS2	0	159.129	34	27	440	27	1012	113.7	7.2	3608	0	6.50462	6.35931	6.33271	6.30561	6.55459	6.48543	6.69627	6.49506	6.61765	6.53605	6.732	6.72928	6.75355	6.71973	6.67948	6.67525	6.73064	6.80607	6.82655	6.80864	6.70183	6.91767	3.61076e-06	2.57267e-05	-0.267995
Q14192	Four and a half LIM domains protein 2	FHL2	0	141.027	54	15	438	15	279	32.2	7.55	8115	0	6.86542	6.88874	6.81378	7.15987	6.69209	6.98071	6.75622	6.70321	6.67807	6.81634	6.45615	6.41109	6.56682	6.59096	6.55459	6.33807	6.48864	6.36107	6.35403	6.35755	6.53761	6.40259	4.00767e-07	4.03599e-06	0.383851
P40926	Malate dehydrogenase, mitochondrial	MDH2	0	128.994	60	17	438	17	338	35.5	8.68	10155	0	6.56834	6.61471	6.55152	6.54998	6.44956	6.47411	6.60585	6.44294	6.67101	6.54844	6.49665	6.30743	6.57894	6.66391	6.41785	6.58796	6.67243	6.86295	6.97613	6.98071	6.86419	7.00225	0.0615923	0.0997942	-0.153306
P15311	Ezrin	EZR	0	165.818	43	23	437	15	586	69.4	6.27	7431	0	7.05528	6.76421	6.9507	6.94017	6.92719	6.70183	6.85674	6.95884	6.76553	6.76421	6.36807	6.24793	6.37851	6.42122	6.49346	6.43463	6.04658	6.56529	6.58796	6.39917	6.55919	6.46597	1.65706e-07	1.98429e-06	0.454471
P63104	14-3-3 protein zeta/delta	YWHAZ	0	149.986	62	18	432	16	245	27.7	4.79	11852	0	6.33271	6.27053	6.63517	6.85674	6.32012	6.65249	6.2817	6.44294	6.49185	6.15583	6.73742	6.74281	6.75221	6.8392	7.08215	6.79442	6.8936	6.56682	6.71836	6.44626	7.06178	6.61176	0.00108207	0.0030716	-0.326558
Q14974	Importin subunit beta-1	KPNB1	0	184.538	35	22	431	22	876	97.1	4.78	10815	0	6.43296	6.53916	6.60881	6.50621	6.67101	6.59991	6.5345	6.59395	6.46271	6.45779	6.73606	7.02015	6.78005	6.76686	6.79831	6.69488	6.79572	6.6014	6.74012	6.37504	6.62936	6.65249	0.00362338	0.00872918	-0.175168
P09622	Dihydrolipoyl dehydrogenase, mitochondrial	DLD	0	172.405	53	18	426	18	509	54.1	7.85	7685	0	6.63372	6.69766	6.58946	6.69488	6.36282	6.72383	6.54535	6.41278	6.69488	6.54071	6.58496	6.38716	6.6851	6.65964	6.41616	6.4545	6.48059	7.02126	6.93899	6.81506	6.75221	6.84046	0.303802	0.385774	-0.080065
P08758	Annexin A5	ANXA5	0	174.223	73	20	424	20	320	35.9	5.05	9955	0	6.58346	6.71287	6.70598	6.93782	6.74147	6.78921	6.63372	6.56834	6.58195	6.58646	6.52356	6.63517	6.54381	6.61029	6.7046	6.59991	6.89482	6.5157	6.69488	6.42962	6.49346	6.56377	0.122955	0.179611	0.0833296
P02649	Apolipoprotein E	APOE	0	151.893	49	14	424	14	317	36.1	5.73	12240	0	7.04111	6.8009	5.89966	6.25172	6.92481	6.03342	6.24603	6.64818	6.14771	6.73742	6.85425	6.79961	6.824	6.58646	7.14262	6.83668	6.46923	6.69766	6.42794	6.7252	6.62644	6.71149	0.0682745	0.108562	-0.252036
Q13200	26S proteasome non-ATPase regulatory subunit 2	PSMD2	0	187.785	39	24	423	24	908	100.1	5.2	7083	0	6.52042	6.40939	6.67384	6.70321	6.74012	6.74147	6.50938	6.52356	6.58045	6.50303	6.73335	6.67525	6.80219	6.69209	6.75622	6.83162	6.75221	6.51096	6.57743	6.66249	6.58045	6.58796	0.0654714	0.10542	-0.0897003
P50991	T-complex protein 1 subunit delta	CCT4	0	149.824	44	22	421	21	539	57.9	7.83	7216	1	6.49346	6.67525	6.58496	6.44128	6.8802	6.71149	6.83668	6.80735	6.63952	6.82909	6.73064	6.55612	6.74012	6.69627	6.64241	6.56682	6.6837	6.58796	6.35226	6.74012	6.33807	6.46761	0.133828	0.193413	0.0980876
P09874	Poly [ADP-ribose] polymerase 1	PARP1	0	196.999	44	32	418	32	1014	113	8.88	6573	0	6.89239	6.88387	6.94837	6.86295	6.8505	6.88387	6.77479	6.848	6.91169	6.8189	6.56071	6.41616	6.36457	6.15381	6.39917	6.5345	6.41785	6.49506	6.31288	6.66676	6.32012	6.40088	3.00136e-09	8.42777e-08	0.447325
P00505	Aspartate aminotransferase, mitochondrial	GOT2	0	156.562	58	18	416	18	430	47.5	9.01	9526	0	6.50779	6.75087	6.55766	6.54071	6.35403	6.52199	6.79961	6.71973	6.71699	6.75489	6.69766	6.40259	6.47249	6.52356	6.07039	6.34341	6.71425	6.81506	6.80607	6.98185	6.6865	7.06501	0.92724	0.944472	-0.00914259
P48643	T-complex protein 1 subunit epsilon	CCT5	0	173.57	59	22	415	21	541	59.6	5.66	6668	0	6.7761	6.71973	6.6865	6.49185	6.94134	6.54535	6.73877	6.80349	6.83162	6.90689	6.70736	6.71425	6.61912	6.49346	6.5345	6.72383	6.57592	6.58496	6.31288	6.56834	6.29462	6.36982	0.00423603	0.00999394	0.202578
Q86VP6	Cullin-associated NEDD8-dissociated protein 1	CAND1	0	158.386	29	25	415	25	1230	136.3	5.78	6888	0	6.42962	6.65821	6.76155	6.66676	6.88874	6.86295	6.78529	6.54689	6.59694	6.6014	6.72792	6.43129	6.49185	6.54998	6.65392	6.48543	6.78267	6.45615	6.67243	6.76818	6.66534	6.54689	0.193387	0.266258	0.0771639
P49368	T-complex protein 1 subunit gamma	CCT3	0	153.42	50	25	414	25	545	60.5	6.49	6609	0	6.63517	6.66107	6.64386	6.47573	6.82273	6.67101	6.75087	6.79701	6.732	6.80478	6.7211	6.71699	6.55766	6.56529	6.65964	6.69209	6.63807	6.62498	6.38198	6.63662	6.33628	6.52669	0.0357583	0.0625989	0.111306
P67936	Tropomyosin alpha-4 chain	TPM4	0	148.506	60	19	412	7	248	28.5	4.69	8068	0	6.27053	6.74551	6.48382	6.88631	6.1416	6.3505	6.19967	5.97499	6.17393	5.9542	6.75087	7.05961	6.92125	6.87652	7.05853	6.64674	7.66747	6.55152	6.853	6.43129	5.98868	6.77083	0.00587928	0.0132668	-0.479922
Q92499	ATP-dependent RNA helicase DDX1	DDX1	0	162.535	43	24	411	24	740	82.4	7.23	4640	0	7.33271	6.44626	7.3147	6.71287	6.45615	7.04221	6.57592	6.79961	6.62498	6.62352	7.37504	6.64818	6.24031	6.21335	6.67243	6.13545	6.28355	6.1375	6.76553	6.16591	6.1375	6.25172	0.0236597	0.0438143	0.374017
P23327	Sarcoplasmic reticulum histidine-rich calcium-binding protein	HRC	0	176.796	41	16	411	16	699	80.2	4.72	7577	0	6.3505	6.14771	6.21335	6.5157	6.09381	6.34518	6.08321	6.18388	6.31651	6.38024	6.80607	6.26115	7.11894	6.87774	6.66249	6.90689	6.70044	7.03342	6.94603	6.99209	7.24603	6.96232	1.28021e-06	1.09152e-05	-0.613124
P24539	ATP synthase F(0) complex subunit B1, mitochondrial	ATP5F1	0	115.68	46	14	409	14	256	28.9	9.36	4504	0	6.59991	6.53761	6.41616	6.41278	6.69209	6.46597	6.61029	6.48382	6.72928	6.69766	6.64674	6.55766	6.75889	6.65535	6.44626	6.6907	6.60881	6.88874	6.70598	6.91169	6.65821	6.84172	0.0252695	0.0464332	-0.133004
P48681	Nestin	NES	0	159.349	22	26	407	26	1621	177.3	4.36	8191	0	6.67384	6.62644	6.8392	6.59991	6.67525	6.92719	6.66676	6.74012	6.63372	6.67243	6.62644	6.47411	6.65821	6.54226	6.44956	6.59096	6.3733	6.56834	6.43129	6.84549	6.83036	6.57289	0.0343124	0.0603271	0.125218
O75369	Filamin-B	FLNB	0	203.377	25	39	407	32	2602	278	5.73	7855	0	6.81506	6.66818	6.80478	6.76421	6.1918	6.61176	6.71973	6.61618	6.27426	6.15785	6.70598	6.95652	6.70874	6.73471	6.94134	6.56071	7.12722	6.33985	6.71287	6.46761	6.14568	6.64386	0.351556	0.436193	-0.108043
P08559	Pyruvate dehydrogenase E1 component subunit alpha, somatic form, mitochondrial	PDHA1	0	159.895	52	19	405	19	390	43.3	8.06	8572	0	6.54226	6.47411	6.43463	6.53761	6.52669	6.45943	6.56529	6.44791	6.60288	6.51728	6.64097	6.59395	6.85425	6.71973	6.47573	6.5744	6.63372	6.95884	6.94134	6.853	6.77479	6.83162	0.000281238	0.000971549	-0.226886
P24043	Laminin subunit alpha-2	LAMA2	0	245.003	21	41	404	41	3122	343.7	6.4	4997	0	7.14975	6.70044	6.58045	6.08534	7.59694	7.02569	7.35931	7.38629	7.1467	7.45286	6.45121	6.41278	6.21335	6.02237	6.07468	6.52199	5.97728	5.82273	5.4822	6.06393	5.7252	5.97269	8.01834e-06	4.97871e-05	0.986675
Q99959	Plakophilin-2	PKP2	0	194.884	37	24	402	23	881	97.4	9.33	7108	1	6.61912	6.74012	6.74685	6.70874	6.6837	6.62059	6.61618	6.83036	6.78398	6.77479	6.53605	6.56529	6.6893	6.55766	6.41109	6.59694	6.59544	6.60733	6.34163	6.73606	6.66959	6.63662	0.00432669	0.0101994	0.133857
P13667	Protein disulfide-isomerase A4	PDIA4	0	184.71	48	28	401	28	645	72.9	5.07	8435	0	6.4545	6.65392	6.70736	6.6014	6.46434	6.47573	6.66959	6.4545	6.67101	6.6453	6.63662	6.75622	6.63372	6.75756	6.96347	6.66959	7.18587	6.49665	6.61912	6.47897	6.30925	6.59544	0.238378	0.317615	-0.0954417
P30041	Peroxiredoxin-6	PRDX6	0	142.05	73	16	400	16	224	25	6.38	6777	0	6.74819	6.59694	6.82146	6.74012	6.83794	7.2817	6.74551	6.63227	6.74281	6.06393	6.67243	6.67525	6.54535	6.824	6.61324	5.82018	6.50303	6.62498	6.50144	6.48059	6.6014	6.54689	0.120704	0.176958	0.187022
P31040	Succinate dehydrogenase [ubiquinone] flavoprotein subunit, mitochondrial	SDHA	0	194.727	54	19	400	19	664	72.6	7.39	9902	0	6.59395	6.6907	6.54071	6.40599	6.47735	6.54381	6.51412	6.6014	6.54844	6.69209	6.49506	6.63807	6.72247	6.48864	6.22689	6.32012	6.41954	7.2075	6.86542	6.89966	6.76155	7.09064	0.253861	0.334353	-0.117109
O75390	Citrate synthase, mitochondrial	CS	0	175.442	49	16	400	16	466	51.7	8.32	12136	0	6.43962	6.36107	6.18982	6.40939	6.43296	6.2854	6.44294	6.31832	6.58496	6.3733	6.67101	6.71287	6.91049	6.73877	6.59842	6.66534	6.57137	7.1819	6.99322	6.8716	6.88996	6.99209	2.46823e-06	1.87087e-05	-0.432641
O00429	Dynamin-1-like protein	DNM1L	0	176.188	48	25	394	25	736	81.8	6.81	9487	0	6.56377	6.63227	6.62205	6.56682	6.55766	6.60437	6.64241	6.76951	6.67101	6.62498	6.59544	6.89239	6.64818	6.29278	6.86913	6.7252	6.90569	6.58045	6.50779	6.70044	6.58946	6.45943	0.727308	0.781845	-0.0217154
Q7KZF4	Staphylococcal nuclease domain-containing protein 1	SND1	0	192.614	45	30	394	30	910	101.9	7.17	6524	0	6.36982	6.55152	6.44294	6.36282	6.44626	6.43796	6.5157	6.48704	6.40599	6.35403	6.92244	6.95884	6.80607	6.74953	6.98982	6.92837	6.98413	6.70874	6.63081	6.71973	6.48864	6.53761	8.44516e-06	5.18722e-05	-0.347988
P30153	Serine/threonine-protein phosphatase 2A 65 kDa regulatory subunit A alpha isoform	PPP2R1A	0	186.36	50	23	393	23	589	65.3	5.11	9579	0	6.61176	6.75355	6.85674	6.84925	6.82146	6.65249	6.72383	6.74012	6.68229	6.79442	6.63662	6.54535	6.61176	6.68089	6.60733	6.56377	6.57137	6.54226	6.44956	6.44956	6.37504	6.51728	2.0467e-05	0.000106249	0.20269
P42765	3-ketoacyl-CoA thiolase, mitochondrial	ACAA2	0	181.385	68	22	391	22	397	41.9	8.09	8494	0	6.49346	6.74551	6.70736	6.83668	6.52669	6.5744	6.40088	6.3906	6.62059	6.4545	6.61324	6.6279	6.84172	6.7761	6.52356	6.2555	6.63081	7.02459	6.91767	6.82018	6.41278	6.69905	0.217546	0.293564	-0.103525
O00410	Importin-5	IPO5	0	181.074	34	27	390	27	1097	123.6	4.94	8238	0	6.48059	6.58195	6.88631	6.86295	6.848	6.65249	6.59991	6.39232	6.46923	6.47249	6.74685	6.6865	6.42122	6.61912	6.66249	6.62936	6.82782	6.58045	6.68089	6.66676	6.76553	6.47249	0.734783	0.787563	-0.0219995
Q96HC4	PDZ and LIM domain protein 5	PDLIM5	0	138.6	43	21	388	21	596	63.9	8.21	4896	0	6.72928	6.73471	6.75489	6.84172	6.68089	6.76288	6.81378	6.87036	6.7761	6.8392	6.43796	6.34163	6.56986	6.52826	6.3733	6.6014	6.45943	6.52669	6.51728	6.57137	6.66959	6.58796	2.81324e-07	3.04857e-06	0.264987
P54136	Arginine--tRNA ligase, cytoplasmic	RARS	0	143.522	44	24	388	24	660	75.3	6.68	5629	0	6.52669	6.64962	6.64386	6.44626	6.72928	6.49825	6.50779	6.60585	6.60288	6.66534	6.65535	6.72792	6.67948	6.6851	6.71149	6.82018	6.62498	6.66959	6.55766	6.74551	6.69766	6.65821	0.00715918	0.015671	-0.0985125
P04908	Histone H2A type 1-B/E	HIST1H2AB	0	55.7	58	6	387	1	130	14.1	11.05	5766	1	7.15482	6.90448	7.13443	7.38111	7.31651	7.2384	7.12516	6.74953	7.05637	6.71699	5.87036	5.84298	6.04002	6.06824	6.63372	5.87529	6.11061	6.13134	6.44956	5.65535	6.3906	6.06393	2.00538e-08	3.78499e-07	0.983445
P35556	Fibrillin-2	FBN2	0	188.84	12	26	387	25	2912	314.6	4.86	6019	1	6.69349	6.49185	6.10852	5.76022	6.77083	6.41785	6.81762	6.82146	6.39746	6.69209	7.15279	6.926	6.9472	6.79051	7.08108	6.93664	6.65392	6.3505	6.30012	6.48059	6.43129	6.36632	0.157638	0.223739	-0.204274
P05091	Aldehyde dehydrogenase, mitochondrial	ALDH2	0	149.81	56	22	386	22	517	56.3	7.05	7708	0	6.52042	6.5345	6.55305	6.58646	6.63662	6.56071	6.54689	6.4363	6.58646	6.44128	6.71973	6.79181	6.8392	6.62936	6.76553	6.67666	6.84298	6.73335	6.71287	6.63517	6.54535	6.76421	2.63283e-05	0.000131873	-0.181082
P63244	Receptor of activated protein C kinase 1	RACK1	0	150.901	80	17	386	17	317	35.1	7.69	7593	0	6.44294	6.40088	6.41616	6.42291	6.58045	6.50462	6.57894	6.54071	6.46434	6.46271	6.89603	6.91767	6.80993	6.83289	6.85175	6.76022	6.93546	6.7046	6.49665	6.76155	6.52669	6.61176	2.27877e-05	0.000116598	-0.277302
P23786	Carnitine O-palmitoyltransferase 2, mitochondrial	CPT2	0	179.171	47	23	386	23	658	73.7	8.18	7221	0	6.32193	6.2075	6.18982	6.29278	6.15583	6.16591	6.33807	6.1639	6.44626	6.29829	6.69488	6.93664	7.12412	6.76818	6.92244	6.85674	6.92006	6.94953	6.9331	6.92006	6.82909	6.90087	3.59962e-12	3.94574e-10	-0.638278
P19338	Nucleolin	NCL	0	140.378	27	19	385	19	710	76.6	4.7	9972	0	6.65678	6.60733	6.79181	6.81121	6.69905	6.72247	6.60881	6.62936	6.61618	6.5157	6.66391	6.57289	6.57743	6.54844	6.80607	6.52513	6.75221	6.54381	6.71012	6.56682	6.61324	6.56377	0.25741	0.338113	0.0455521
Q12906	Interleukin enhancer-binding factor 3	ILF3	0	152.295	43	26	383	22	894	95.3	8.76	4110	4	6.7761	6.89239	6.96116	7.21043	6.62059	6.8505	6.58646	6.53761	6.61324	6.58045	6.42459	6.35403	6.36282	6.54071	6.84172	6.43129	6.68089	6.39746	6.66676	6.40939	6.50462	6.55459	0.00478253	0.0110545	0.248821
Q6FI13	Histone H2A type 2-A	HIST2H2AA3	0	54.389	58	6	383	2	130	14.1	10.9	5936	0	7.03012	7.15178	7.38543	6.83794	6.74012	6.6865	7.0864	7.05528	7.02237	7.16692	6.11894	6.31651	5.92362	6.10224	6.43796	5.98185	6.30012	6.43129	6.4446	6.15987	6.02015	6.24603	5.90232e-09	1.42406e-07	0.809353
P36776	Lon protease homolog, mitochondrial	LONP1	0	134.539	33	24	381	24	959	106.4	6.39	5737	0	6.33628	6.42962	6.3147	6.27426	6.49825	6.2891	6.44956	6.23649	6.55152	6.42794	6.79831	6.70598	6.81506	6.86047	6.42459	6.82146	6.70598	7.03122	6.96924	7.05202	6.79051	6.87529	5.78588e-07	5.57086e-06	-0.440072
P29401	Transketolase	TKT	0	190.223	54	21	380	21	623	67.8	7.66	7608	0	6.58646	6.60881	6.74953	6.69627	6.48543	6.36807	6.62059	6.36982	6.47573	6.23074	6.73742	6.79181	6.57743	6.80349	7.01235	6.6014	7.01123	6.70183	6.85798	6.42794	6.55305	6.60881	0.0121444	0.0247042	-0.204582
P50213	Isocitrate dehydrogenase [NAD] subunit alpha, mitochondrial	IDH3A	0	121.622	41	15	379	15	366	39.6	6.92	8203	0	6.55152	6.40088	6.45286	6.48543	6.43129	6.49025	6.57289	6.44294	6.55152	6.3906	6.7252	6.54226	6.83794	6.93899	6.42794	6.52356	6.58796	7.07575	6.90689	6.95303	6.73877	6.81121	0.000444847	0.00143256	-0.278776
P67809	Nuclease-sensitive element-binding protein 1	YBX1	0	152.57	53	13	377	9	324	35.9	9.88	11044	4	6.64962	6.70321	6.98755	6.82655	6.64097	6.77083	6.65964	6.60288	6.72383	6.66676	6.25172	6.46434	6.52356	6.57289	6.50621	6.49025	6.62936	6.67666	6.8125	6.61618	6.44128	6.77215	0.0128724	0.0259268	0.160091
P46821	Microtubule-associated protein 1B	MAP1B	0	190.598	18	29	372	28	2468	270.5	4.81	7201	1	6.45779	6.62936	6.57743	6.28725	6.41109	6.46597	6.55305	6.51096	6.44791	6.61029	6.58346	6.78267	6.71149	6.71699	6.88264	6.75889	6.92362	6.57592	6.77215	6.75889	6.72656	6.82528	1.10639e-05	6.34449e-05	-0.256437
P51659	Peroxisomal multifunctional enzyme type 2	HSD17B4	0	166.596	51	26	369	26	736	79.6	8.84	9358	0	6.38888	6.38024	6.29462	6.2075	6.53138	6.3837	6.47086	6.32733	6.38024	6.41954	6.87406	6.98299	6.8679	6.79701	6.96347	6.87529	6.78398	6.89966	6.79701	6.8189	6.55305	6.71425	3.01625e-09	8.42777e-08	-0.448868
O75367	Core histone macro-H2A.1	H2AFY	0	117.369	42	13	368	11	372	39.6	9.79	7733	2	6.70874	6.97613	6.89118	6.55459	6.53916	6.84172	6.97842	6.97039	6.80735	6.95187	6.49346	6.33271	6.56834	6.40769	6.55766	6.54535	6.56071	6.22689	6.39917	6.58646	6.30378	6.56834	1.24866e-05	7.06089e-05	0.359409
P09429	High mobility group protein B1	HMGB1	0	127.684	42	12	367	9	215	24.9	5.74	5879	0	6.9542	7.06393	7.06178	6.99095	6.90809	7.03782	6.92719	6.89603	6.93899	7.17493	6.09592	5.94953	5.96809	6.12928	6.40939	6.20945	6.24603	6.3906	6.32553	6.57289	6.23458	6.48543	5.37702e-10	2.28724e-08	0.743997
P09211	Glutathione S-transferase P	GSTP1	0	126.705	60	9	365	9	210	23.3	5.64	13257	0	6.75221	6.824	6.92719	6.83289	6.6907	6.84172	6.85175	6.73877	6.56682	6.63517	6.51728	6.56529	6.3837	6.56682	6.7211	6.36807	6.75889	6.44294	6.5157	6.36457	6.6279	6.46107	0.000166026	0.000620965	0.241677
Q16531	DNA damage-binding protein 1	DDB1	0	155.108	30	24	362	24	1140	126.9	5.26	5694	0	6.86171	6.74012	6.92362	6.98185	6.74147	6.88753	6.91528	6.86913	6.84046	6.54844	6.59544	6.64097	6.46434	6.4822	6.49985	6.36807	6.55766	6.22689	6.50303	6.26303	6.61471	6.24603	3.02768e-06	2.21823e-05	0.375775
P13804	Electron transfer flavoprotein subunit alpha, mitochondrial	ETFA	0	133.732	62	14	362	14	333	35.1	8.38	9791	0	6.56529	6.77083	6.71973	6.59096	6.69488	6.50621	6.59991	6.74012	6.71149	6.4363	6.67948	6.78398	6.71012	6.51412	6.49665	6.41447	6.60881	6.79442	6.8936	6.49185	6.57894	6.74281	0.877176	0.905451	-0.0088664
Q86TX2	Acyl-coenzyme A thioesterase 1	ACOT1	0	133.573	62	18	361	3	421	46.2	7.34	5280	15	6.79572	6.73064	6.60437	6.87652	6.71699	6.64097	6.8009	6.67948	6.78005	6.84172	6.49825	6.42459	6.61765	6.46923	6.24793	6.42626	6.34518	6.79312	6.64386	6.64818	6.63952	6.74147	0.00208449	0.0054353	0.205465
P18124	60S ribosomal protein L7	RPL7	0	112.041	47	15	360	15	248	29.2	10.65	4549	0	6.39746	6.43463	6.4545	6.59694	6.53138	6.50621	6.49825	6.42794	6.56529	6.49025	6.80864	6.82273	6.86913	6.80735	6.87774	6.81378	6.81762	6.75355	6.61324	6.78529	6.43962	6.6453	7.83184e-06	4.88419e-05	-0.264215
P04899	Guanine nucleotide-binding protein G(i) subunit alpha-2	GNAI2	0	123.597	60	17	358	12	355	40.4	5.54	6419	5	6.65821	6.73064	6.71287	6.67807	6.69905	6.79961	6.69766	6.72247	6.63372	6.69905	6.7211	6.64241	6.63081	6.65249	6.79051	6.66676	6.77347	6.37504	6.37851	6.4545	6.43962	6.49185	0.0260303	0.0475554	0.118379
Q08043	Alpha-actinin-3	ACTN3	0	122.04	19	18	358	2	901	103.2	5.52	9201	0	7.11686	6.61618	6.81554	6.84668	6.83036	6.73335	7.23458	7.19081	6.61912	6.64962	7.22207	6.98868	6.91409	6.56224	6.72792	6.86295	6.63081	6.3733	6.06393	6.92837	6.26679	6.42794	0.128709	0.187154	0.201218
Q04446	1,4-alpha-glucan-branching enzyme	GBE1	0	167.621	44	21	357	21	702	80.4	6.32	4291	0	6.27053	6.25172	6.56377	6.42794	6.46923	6.43129	6.27984	6.47086	6.30743	6.67666	6.63662	6.71562	7.02348	7.0864	6.58496	6.92837	6.56529	6.79701	6.62059	6.64674	7.04985	6.8802	4.37835e-05	0.000203561	-0.379666
P04083	Annexin A1	ANXA1	0	160.501	59	18	357	18	346	38.7	7.02	8962	0	6.63517	6.5345	6.54535	6.64674	5.94486	6.05311	6.50303	6.1918	6.35226	5.97039	6.77347	7.64674	6.49185	6.52356	6.82273	6.54226	7.32912	6.84674	6.95536	6.58496	6.3906	6.64241	0.00413765	0.00977802	-0.458096
Q9UPN3	Microtubule-actin cross-linking factor 1, isoforms 1/2/3/5	MACF1	0	183.711	8	39	355	37	7388	837.8	5.39	6170	1	6.69209	6.63662	6.71287	6.55459	6.54844	6.62352	6.49665	6.82146	6.6279	6.6879	6.63662	6.74819	6.69209	6.64097	6.68229	6.64818	6.64818	6.66676	6.56529	6.67101	6.32373	6.76686	0.988687	0.992518	-0.000644221
P49753	Acyl-coenzyme A thioesterase 2, mitochondrial	ACOT2	0	148.15	49	16	355	1	483	53.2	8.47	6321	0	6.59842	6.15583	6.2817	7.48864	6.99322	7.3672	6.4822	6.42794	6.77873	6.4822	6.72792	6.48704	6.6893	7.17592	6.06178	6.54689	6.07895	6.70598	6.54226	6.48543	6.47411	5.89724	0.216619	0.29259	0.216208
O75955	Flotillin-1	FLOT1	0	145.975	59	20	353	20	427	47.3	7.49	9126	0	6.58496	6.49506	6.45121	6.46271	6.61324	6.46271	6.63517	6.7211	6.69488	6.71836	6.71973	6.79701	6.84549	6.66959	6.91648	6.7211	6.81121	6.52826	6.38888	6.63372	6.47249	6.67384	0.11318	0.167565	-0.0975442
P51991	Heterogeneous nuclear ribonucleoprotein A3	HNRNPA3	0	157.452	45	19	352	19	378	39.6	9.01	5349	0	6.73742	6.73064	6.6453	6.54689	6.6851	6.66818	6.76686	6.79442	6.6837	6.74012	6.89966	6.67666	6.52513	6.57289	6.6279	6.62498	6.84674	6.54381	6.24982	6.58045	6.28725	6.56377	0.0785322	0.123112	0.116607
O00159	Unconventional myosin-Ic	MYO1C	0	141.857	35	31	349	31	1063	121.6	9.41	4521	0	6.6851	6.7761	6.97613	6.56224	6.60733	6.88142	6.75355	6.54071	6.57894	6.71699	6.64674	6.66391	6.57289	6.54689	6.63081	6.80349	6.8716	6.43463	6.61324	6.30743	6.34341	6.44128	0.0618302	0.100123	0.134825
O75306	NADH dehydrogenase [ubiquinone] iron-sulfur protein 2, mitochondrial	NDUFS2	0	145.717	52	16	349	16	463	52.5	7.55	5929	0	6.47573	6.46923	6.45121	6.44626	6.64818	6.47411	6.62205	6.69488	6.71836	6.74281	6.49506	6.56682	6.74685	6.7046	6.41278	6.59246	6.50462	6.91648	6.78267	7.00338	6.61471	6.87774	0.121468	0.177804	-0.110563
P11177	Pyruvate dehydrogenase E1 component subunit beta, mitochondrial	PDHB	0	120.421	57	13	347	13	359	39.2	6.65	5780	0	6.65249	6.47735	6.52042	6.63952	6.61618	6.61176	6.73335	6.63662	6.72247	6.64097	6.62936	6.51412	6.69209	6.63952	6.41278	6.60733	6.55305	6.80219	6.86047	6.71836	6.6893	6.71836	0.542399	0.621067	-0.0279643
Q16851	UTP--glucose-1-phosphate uridylyltransferase	UGP2	0	160.336	54	18	345	18	508	56.9	8.15	8051	0	7.05637	6.74551	7.07039	7.01458	6.89966	7.21432	6.96463	6.83415	6.78529	6.62644	6.3733	6.26679	6.29646	6.49506	6.29094	6.17991	6.31651	6.32912	6.35755	6.44956	6.51728	6.30743	5.99605e-09	1.42406e-07	0.572808
O95831	Apoptosis-inducing factor 1, mitochondrial	AIFM1	0	131.073	39	20	345	20	613	66.9	8.95	7901	0	6.48864	6.38888	6.37678	6.46434	6.21335	6.46107	6.40429	6.10643	6.43463	6.36807	6.68089	6.56377	6.81506	6.79831	6.66107	6.70736	6.6865	6.94837	7.07253	6.97613	6.95652	7.0433	6.62872e-07	6.19405e-06	-0.45517
Q99714	3-hydroxyacyl-CoA dehydrogenase type-2	HSD17B10	0	163.494	76	13	344	13	261	26.9	7.78	11862	0	6.49346	6.50462	6.45121	6.40939	6.69905	6.71836	6.67525	6.5345	6.65249	6.56682	6.60585	6.65678	6.72928	6.71149	6.65535	6.62205	6.74685	6.8716	6.64241	6.78921	6.66818	6.66676	0.00466457	0.0108434	-0.126637
P28838	Cytosol aminopeptidase	LAP3	0	133.463	53	20	343	20	519	56.1	7.93	5285	0	6.6837	6.59096	6.62352	6.59395	6.54381	6.61471	6.60733	6.54535	6.74551	6.43463	6.34873	8.33181	6.46107	6.45615	6.54226	6.20555	6.23266	6.34518	6.39575	6.21917	6.39575	6.38716	0.702897	0.760471	0.0715762
P38117	Electron transfer flavoprotein subunit beta	ETFB	0	96.813	53	14	342	14	255	27.8	8.1	5530	0	6.54844	6.78005	6.56834	6.46434	6.46761	6.46107	6.67101	6.59246	6.76022	6.80478	6.77215	6.58946	6.70044	6.62498	6.44626	6.58045	6.53916	6.85549	6.76421	6.83162	6.54071	6.67666	0.399007	0.485762	-0.0483022
P32119	Peroxiredoxin-2	PRDX2	0	153.656	69	14	341	13	198	21.9	5.97	7613	0	6.76951	6.8505	6.90328	6.8936	6.46761	6.83542	6.74416	6.78005	6.76553	6.97039	6.48382	6.30378	6.50621	6.66676	6.54535	6.38198	6.51254	6.44294	6.41278	6.52826	6.5744	6.55152	5.36734e-06	3.54042e-05	0.305477
P17987	T-complex protein 1 subunit alpha	TCP1	0	135.462	55	23	341	23	556	60.3	6.11	6389	0	6.53761	6.74819	6.7252	6.65821	6.75756	6.70183	6.58045	6.74685	6.58496	6.74416	6.74953	6.63662	6.68229	6.6453	6.60881	6.65249	6.64097	6.58195	6.50938	6.67101	6.40769	6.5345	0.0817011	0.126824	0.0684555
P61163	Alpha-centractin	ACTR1A	0	130.558	57	14	340	8	376	42.6	6.64	7273	6	6.42626	6.45779	6.61618	6.53294	6.81762	6.51254	6.51096	6.72928	6.67101	6.59096	6.79961	6.79181	6.74953	6.76022	6.77215	6.77083	6.61471	6.6279	6.56071	6.61912	6.62205	6.50621	0.0584173	0.0955187	-0.0963489
Q14240	Eukaryotic initiation factor 4A-II	EIF4A2	0	120.936	59	16	340	9	407	46.4	5.48	7156	0	6.45779	6.58496	6.76288	6.52199	6.74416	6.66249	6.63662	6.69488	6.72383	6.8392	6.63952	6.67243	6.70321	6.71699	6.65821	6.76818	6.824	6.52826	6.33807	6.60585	6.29094	6.65249	0.454367	0.539337	0.0463692
P35222	Catenin beta-1	CTNNB1	0	140.101	37	18	340	15	781	85.4	5.86	7485	0	6.75756	6.75221	6.73471	6.50303	6.61324	6.40599	6.93074	6.53294	6.5744	6.72247	6.80607	6.65249	6.82146	6.62644	6.29462	6.58045	6.55919	6.53294	6.59842	6.78005	6.64386	6.58946	0.652582	0.716708	0.0289426
P35232	Prohibitin	PHB	0	126.49	59	11	340	11	272	29.8	5.76	8563	0	6.63227	6.52042	6.49025	6.57894	6.54535	6.3906	6.62059	6.52669	6.54381	6.54071	6.62059	6.66534	6.75489	6.66107	6.53761	6.58045	6.5345	6.96463	6.80607	6.84172	6.83415	6.82273	0.00130141	0.00360448	-0.179682
Q13162	Peroxiredoxin-4	PRDX4	0	131.141	63	15	339	13	271	30.5	6.29	6370	0	6.18388	6.34873	6.10643	5.95884	6.24793	6.1375	6.1819	6.31288	6.31288	6.27798	7.02791	7.01235	7.10957	6.99322	7.06178	6.8505	7.36282	6.83794	6.59991	6.82018	6.51885	6.7046	4.11405e-08	6.85676e-07	-0.701405
P31943	Heterogeneous nuclear ribonucleoprotein H	HNRNPH1	0	103.273	39	11	338	6	449	49.2	6.3	8420	5	6.5157	6.6907	6.61029	6.6453	6.7046	6.6279	6.56071	6.45943	6.62059	6.6279	6.84172	6.6851	6.76951	6.66818	6.84298	6.6879	6.6893	6.66107	6.52513	6.77479	6.28725	6.55612	0.280165	0.360646	-0.0594425
P47897	Glutamine--tRNA ligase	QARS	0	134.831	37	23	337	23	775	87.7	7.15	3655	0	6.67101	6.60881	6.57894	6.60733	6.7761	6.61471	6.62205	6.68229	6.70598	6.80607	6.67948	6.67666	6.73742	6.61324	6.60437	6.6893	6.64818	6.49985	6.26303	6.73471	6.62936	6.63517	0.295537	0.376942	0.0497656
Q8WUM4	Programmed cell death 6-interacting protein	PDCD6IP	0	139.029	39	24	336	24	868	96	6.52	6804	0	6.53294	6.71973	6.60288	6.66676	6.64818	6.62059	6.61471	6.67807	6.62352	6.67384	6.74551	6.75355	6.66676	6.65535	6.70044	6.69209	6.6851	6.51254	6.48382	6.6865	6.59246	6.57137	0.81686	0.857478	-0.00733592
P61158	Actin-related protein 3	ACTR3	0	117.645	55	15	335	15	418	47.3	5.88	5074	0	6.86295	6.64674	6.6893	6.80349	6.64962	6.9507	6.7879	6.72928	6.56834	6.55766	6.60881	6.55305	6.55459	6.74416	6.51412	6.46923	6.66676	6.48382	6.45286	6.62205	6.67384	6.43796	0.0034554	0.00840263	0.159492
Q8NB12	Histone-lysine N-methyltransferase SMYD1	SMYD1	0	150.001	51	17	334	17	490	56.6	7.09	6502	0	6.72792	6.62498	6.69905	6.67666	6.72928	6.76288	6.66107	6.53916	6.6837	6.69905	6.58496	6.67666	6.75889	6.82018	6.5744	6.65678	6.56529	6.65249	6.32193	6.58045	6.54689	6.53761	0.105005	0.157756	0.0739967
P23396	40S ribosomal protein S3	RPS3	0	94.481	64	15	334	15	243	26.7	9.66	5375	0	6.46434	6.53138	6.36632	6.29462	6.63081	6.44128	6.67243	6.68089	6.62644	6.55152	6.9331	6.87529	6.76686	6.71149	6.83036	6.80993	6.82655	6.61029	6.49985	6.76421	6.53294	6.5345	0.0034766	0.00843261	-0.19861
P40227	T-complex protein 1 subunit zeta	CCT6A	0	133.257	47	19	333	19	531	58	6.68	6805	0	6.75756	6.78398	6.848	6.63227	6.86666	6.87897	6.75889	6.50144	6.92006	6.60585	6.77215	6.53916	6.55612	6.46597	6.67525	6.55305	6.51728	6.34696	6.35403	6.51096	6.67807	6.42626	0.00082266	0.00243947	0.222427
P62195	26S proteasome regulatory subunit 8	PSMC5	0	144.148	53	16	332	15	406	45.6	7.55	6487	1	6.58346	6.65105	6.64097	6.26115	6.67525	6.63952	6.71425	6.78136	6.67101	6.66391	6.78529	6.69209	6.64818	6.59544	6.58946	6.65105	6.7761	6.64962	6.40429	6.75622	6.52826	6.70321	0.708478	0.764254	-0.0200749
P08865	40S ribosomal protein SA	RPSA	0	118.843	57	14	331	14	295	32.8	4.87	6080	0	6.49985	6.67525	6.49985	6.27426	6.57894	6.50621	6.5345	6.59991	6.57894	6.6851	6.87406	6.80864	6.7761	6.59246	6.78398	6.81762	6.87897	6.6865	6.44294	6.84674	6.38024	6.64241	0.0142444	0.0283495	-0.16761
P40925	Malate dehydrogenase, cytoplasmic	MDH1	0	128.414	42	14	329	14	334	36.4	7.36	7865	0	6.9507	6.93664	7.15785	7.18289	6.8392	7.08215	6.86171	6.82273	6.86913	6.86542	6.09803	5.87529	6.10643	6.29094	6.0917	6.05094	5.97269	6.41109	6.59842	6.41109	6.86419	6.60585	2.17039e-06	1.69006e-05	0.675455
O60313	Dynamin-like 120 kDa protein, mitochondrial	OPA1	0	139.069	34	23	329	23	960	111.6	7.87	4566	0	6.53138	6.6279	6.59842	6.70044	6.46597	6.67948	6.54998	6.55305	6.67101	6.75889	6.64674	6.36807	6.78267	6.62205	6.51728	6.56071	6.56224	6.84046	6.6851	6.76155	6.78921	6.7879	0.377037	0.461272	-0.0466794
Q99623	Prohibitin-2	PHB2	0	118.975	59	15	329	15	299	33.3	9.83	6030	0	6.45779	6.36107	6.45121	6.46107	6.47735	6.44294	6.46271	6.42794	6.55305	6.44294	6.64241	6.6453	6.86542	6.74953	6.66249	6.75489	6.70874	7.01569	6.91289	6.90328	6.6879	6.80993	1.23932e-07	1.59821e-06	-0.326065
Q16698	2,4-dienoyl-CoA reductase, mitochondrial	DECR1	0	114.203	43	12	328	12	335	36	9.28	7618	0	6.89118	6.92125	6.8189	6.63372	6.64962	6.74953	6.97613	6.97384	6.95187	6.79442	6.54689	6.53916	6.45286	6.47897	6.40429	6.36632	6.47735	6.43129	6.41785	6.56682	6.35931	6.41616	2.11593e-08	3.91585e-07	0.381272
P27348	14-3-3 protein theta	YWHAQ	0	144.155	53	17	328	15	245	27.7	4.78	9440	0	6.82909	6.59544	6.85674	6.84925	6.8392	6.64962	6.61471	6.57137	6.62644	6.86419	6.48704	6.53916	6.59395	6.6893	6.69905	6.71149	6.67525	6.47411	6.25739	6.47411	6.3906	6.69627	0.00822683	0.0175761	0.172294
O43242	26S proteasome non-ATPase regulatory subunit 3	PSMD3	0	113.946	46	19	328	19	534	60.9	8.44	5378	0	6.79181	6.66676	6.61324	6.6279	6.86295	6.49185	6.85549	6.84423	6.71149	6.67666	6.59991	6.53761	6.64962	6.49346	6.48382	6.64097	6.2854	6.67243	6.64386	6.63227	6.78267	6.45286	0.0170801	0.0332274	0.141334
Q9Y277	Voltage-dependent anion-selective channel protein 3	VDAC3	0	92.819	44	11	328	10	283	30.6	8.66	5775	0	6.49185	6.5157	6.48382	6.59246	6.55919	6.54381	6.66249	6.53761	6.69488	6.54998	6.5744	6.67243	6.73064	6.70044	6.54998	6.60881	6.76553	6.75889	6.76818	6.81634	6.77873	6.72792	0.000452285	0.00144851	-0.141181
P04844	Dolichyl-diphosphooligosaccharide--protein glycosyltransferase subunit 2	RPN2	0	151.726	33	13	328	13	631	69.2	5.69	7877	0	6.14364	6.53605	6.18982	6.02901	6.38543	6.36632	6.52356	6.66959	6.69766	6.56682	6.72792	7.01346	6.732	6.58946	6.95303	7.05311	7.30469	6.50144	6.55766	6.97613	6.11478	6.74416	0.00663922	0.0146908	-0.36153
Q99460	26S proteasome non-ATPase regulatory subunit 1	PSMD1	0	162.322	35	25	327	25	953	105.8	5.39	6060	0	6.67384	6.63662	6.46271	6.46923	6.824	6.56986	6.68089	6.7211	6.59694	6.74147	6.92125	6.81378	6.61176	6.54689	6.38716	6.57289	6.83542	6.65105	6.43796	6.66249	6.63227	6.57743	0.998207	0.998207	0.000136352
Q14203	Dynactin subunit 1	DCTN1	0	188.845	37	34	327	34	1278	141.6	5.81	4527	0	6.52669	6.49665	6.70598	6.59694	6.52513	6.58646	6.73335	6.62205	6.52982	6.74416	6.80993	6.80349	6.6907	6.84298	6.68229	6.76686	6.68089	6.44791	6.40939	6.69349	6.44626	6.71012	0.294217	0.375726	-0.0586331
P22695	Cytochrome b-c1 complex subunit 2, mitochondrial	UQCRC2	0	133.023	51	16	327	16	453	48.4	8.63	7911	0	6.40429	6.54071	6.32553	6.14975	6.54844	6.29829	6.55766	6.6279	6.7252	6.6453	6.7252	6.74953	6.87652	6.61324	6.45121	6.8392	6.71562	6.94603	6.63372	7.03342	6.63662	6.79051	0.00142734	0.00390772	-0.268597
P02786	Transferrin receptor protein 1	TFRC	0	120.625	30	18	327	18	760	84.8	6.61	6064	0	6.23266	6.27426	6.2114	5.97039	6.6453	6.45615	6.48864	6.56986	6.55766	6.55612	6.56071	6.59842	6.89603	6.71425	6.48864	6.75489	6.6279	6.65392	6.42291	8.10957	6.36107	6.53605	0.0496136	0.0830292	-0.330786
P13674	Prolyl 4-hydroxylase subunit alpha-1	P4HA1	0	152.724	51	23	327	23	534	61	6.01	5132	0	6.12722	6.36807	6.13134	6.17792	6.2891	6.21917	6.19771	6.27984	6.06824	6.14364	7.02569	6.96694	7.15886	6.99322	6.98641	7.01235	7.50224	6.76818	6.70183	6.6453	6.41278	6.67384	3.16404e-07	3.35223e-06	-0.703745
Q9Y696	Chloride intracellular channel protein 4	CLIC4	0	119.927	64	13	326	12	253	28.8	5.59	6353	1	6.76022	6.60881	6.64386	6.82273	6.73471	6.7211	6.36982	6.50938	6.54226	6.60881	6.55612	6.40939	6.61765	6.55152	6.85674	6.71425	6.74551	6.54844	6.75756	6.44956	6.85425	6.64241	0.873447	0.902943	-0.00977978
Q9UJS0	Calcium-binding mitochondrial carrier protein Aralar2	SLC25A13	0	124.935	41	22	326	16	675	74.1	8.62	4219	0	6.6014	6.33985	6.32912	6.3837	6.46923	6.50621	6.74012	6.29094	6.66249	6.54844	6.66959	6.75489	6.8009	6.79572	6.92244	6.6865	6.75622	6.5744	6.87897	6.80735	6.77479	6.63372	7.59916e-05	0.00031162	-0.267474
Q13557	Calcium/calmodulin-dependent protein kinase type II subunit delta	CAMK2D	0	144.258	43	17	325	14	499	56.3	7.25	8855	3	6.52669	6.62644	6.41278	6.35403	6.49346	6.42626	6.61765	6.52826	6.63081	6.49185	6.92006	6.78398	6.89482	6.82655	6.74281	6.80864	6.74551	6.66391	6.59096	6.69905	6.59544	6.60585	5.6069e-05	0.000245463	-0.228975
P45974	Ubiquitin carboxyl-terminal hydrolase 5	USP5	0	158.475	42	24	324	22	858	95.7	5.03	4796	2	6.75221	6.77083	6.79181	6.80864	7.01123	6.73064	6.55152	6.52042	6.6907	6.49506	6.53761	6.66107	6.55152	6.56834	6.46761	6.65392	6.49185	6.60881	6.62644	6.48864	6.70598	6.54381	0.0143467	0.0284935	0.136841
P14868	Aspartate--tRNA ligase, cytoplasmic	DARS	0	112.483	46	19	323	19	501	57.1	6.55	4172	0	6.53138	6.52199	6.41278	6.30561	6.70183	6.52199	6.58946	6.65678	6.57894	6.70874	6.92481	6.82528	6.84172	6.73742	6.6865	6.87652	6.78398	6.68089	6.36107	6.77479	6.39575	6.53138	0.0418496	0.0720238	-0.148724
P17858	ATP-dependent 6-phosphofructokinase, liver type	PFKL	0	150.532	29	15	322	12	780	85	7.5	7705	0	6.71012	6.66818	6.44626	6.10643	6.88753	6.6865	6.77873	6.89118	6.56529	6.90448	6.732	6.64241	6.59694	6.7252	6.72792	6.62205	6.7046	6.44791	6.33807	6.69209	6.39575	6.64097	0.484882	0.567609	0.0589782
P06748	Nucleophosmin	NPM1	0	120.391	33	8	320	8	294	32.6	4.78	8321	0	6.42962	6.35403	6.46434	6.3837	6.52982	6.46923	6.47897	6.45121	6.46107	6.26866	6.8716	6.79831	6.87897	6.76686	6.99887	6.9472	6.76288	6.95187	6.70183	6.67666	6.53605	6.63517	4.33307e-07	4.30287e-06	-0.36479
P27695	DNA-(apurinic or apyrimidinic site) lyase	APEX1	0	136.888	56	13	319	13	318	35.5	8.12	6008	0	6.732	6.89239	6.77083	6.81762	6.66818	6.67101	6.76421	6.71699	6.62205	6.73335	6.47735	6.42459	6.65821	6.38716	7.03122	6.34518	6.63662	6.59544	6.57894	6.47086	6.36982	6.5744	0.00634547	0.0141618	0.193047
P49419	Alpha-aminoadipic semialdehyde dehydrogenase	ALDH7A1	0	152.208	50	17	318	17	539	58.5	7.99	5916	0	6.8189	7.01458	6.62644	6.57137	6.74012	6.59694	6.99322	6.77083	7.06717	7.04985	6.3906	6.34518	6.43796	6.29829	6.46434	6.42962	6.38888	6.59395	6.52826	6.63807	6.46434	6.51096	1.28563e-05	7.24118e-05	0.367403
P35606	Coatomer subunit beta'	COPB2	0	103.14	29	18	318	18	906	102.4	5.27	3389	0	6.59694	6.59096	6.45779	6.36107	6.7866	6.58045	6.66249	6.74416	6.64386	6.51254	6.79051	6.73471	6.69905	6.72928	6.71012	6.78136	6.86171	6.58346	6.48382	6.71973	6.40769	6.59694	0.160711	0.227309	-0.0811795
P20700	Lamin-B1	LMNB1	0	143.709	50	26	317	24	586	66.4	5.16	7081	2	6.88264	7.03342	7.14975	7.12412	6.88874	6.9472	6.92244	6.80219	6.73742	6.89966	6.50938	6.17792	6.24413	6.20555	6.39917	6.0917	6.23266	6.51096	6.32553	6.53138	6.17792	6.51254	5.15342e-09	1.26614e-07	0.612188
O43837	Isocitrate dehydrogenase [NAD] subunit beta, mitochondrial	IDH3B	0	148.301	51	18	317	18	385	42.2	8.46	5931	0	6.54226	6.59395	6.46761	6.32373	6.29829	6.44128	6.58195	6.50303	6.81121	6.6865	6.58346	6.5345	6.82782	6.61324	6.34696	6.59842	6.66676	7.01458	6.95303	7.03012	6.41954	6.96347	0.0447476	0.076047	-0.187675
O00425	Insulin-like growth factor 2 mRNA-binding protein 3	IGF2BP3	0	125.04	39	18	315	15	579	63.7	8.87	4011	3	6.32553	6.24793	6.2891	6.30378	6.41278	6.26866	6.36282	6.18785	6.33807	6.26679	7.17293	6.88874	7.23554	6.97384	7.20163	7.14262	6.95768	6.60437	6.35579	6.72247	6.43463	6.45779	3.81665e-05	0.000180989	-0.545339
O43390	Heterogeneous nuclear ribonucleoprotein R	HNRNPR	0	110.846	34	19	313	14	633	70.9	8.13	3958	5	6.58045	6.62498	6.57894	6.60585	6.52199	6.61176	6.75889	6.60585	6.57743	6.63662	6.80607	6.7252	6.81506	6.75889	6.71425	6.76022	6.83036	6.67666	6.46597	6.64674	6.31288	6.43129	0.369687	0.453554	-0.0516892
Q16555	Dihydropyrimidinase-related protein 2	DPYSL2	0	151.982	53	22	313	19	572	62.3	6.38	7205	0	6.56377	6.59694	6.73064	6.39403	6.74953	6.65535	6.72792	6.84046	6.65678	6.54844	6.61029	6.81378	6.72247	6.65535	6.70736	6.67525	6.84423	6.54998	6.41954	6.65821	6.17991	6.69627	0.785688	0.832111	0.0186666
P35221	Catenin alpha-1	CTNNA1	0	173.639	50	28	312	27	906	100	6.29	7693	1	6.79181	6.49985	6.48864	6.60733	6.25927	6.43463	6.45286	6.40088	6.49185	6.13134	6.62936	6.68229	6.66959	6.74819	6.73335	6.65821	6.83415	6.82528	6.98868	7.05202	6.6893	6.74416	0.000122709	0.000472492	-0.31537
Q9Y678	Coatomer subunit gamma-1	COPG1	0	139.032	41	22	312	21	874	97.7	5.47	5943	1	6.4822	6.49185	6.37504	6.35226	6.62352	6.34518	6.54071	6.32733	6.3345	6.39403	6.90207	6.92837	6.86171	6.8505	6.95884	6.67525	7.02791	6.66107	6.63372	6.58346	6.57137	6.86295	3.75535e-06	2.6492e-05	-0.366439
P58876	Histone H2B type 1-D	HIST1H2BD	0	56.422	53	7	311	1	126	13.9	10.32	6442	0	7.55766	6.44791	7.36807	6.36632	6.97154	6.86542	7.08002	6.56071	6.6851	6.2114	5.84549	5.59991	5.61471	6.64097	7.09803	6.36457	5.80735	7.84298	6.56986	6.07253	6.04002	5.31832	0.0384024	0.0668173	0.576854
O75947	ATP synthase subunit d, mitochondrial	ATP5H	0	101.907	79	12	311	12	161	18.5	5.3	5046	0	6.55766	6.66959	6.39575	6.58646	6.53916	6.44626	6.33092	6.33807	6.52199	6.5345	6.7879	6.55612	6.78005	6.64241	6.4822	6.57743	6.65249	7.1334	7.01011	6.79442	6.69488	6.83036	0.00128428	0.00356745	-0.253112
P62140	Serine/threonine-protein phosphatase PP1-beta catalytic subunit	PPP1CB	0	145.616	65	18	309	6	327	37.2	6.19	5628	11	6.65535	6.77479	6.51728	6.49825	6.71012	6.59246	6.74416	6.81506	6.69209	6.85798	6.87283	6.72383	6.73742	6.62059	6.56224	6.5345	6.82018	6.48059	6.29278	6.63952	6.39232	6.44791	0.176574	0.246684	0.0920287
P11310	Medium-chain specific acyl-CoA dehydrogenase, mitochondrial	ACADM	0	112.74	39	14	309	14	421	46.6	8.37	7674	0	6.27612	6.27426	6.3906	6.18785	6.41109	6.2555	6.39232	6.32553	6.54535	6.3906	6.76951	6.84423	6.94486	6.79572	6.80864	6.89724	6.86295	6.96232	7.00562	6.75355	6.65964	6.8716	1.89614e-10	1.03923e-08	-0.503068
P31948	Stress-induced-phosphoprotein 1	STIP1	0	132.209	41	21	308	21	543	62.6	6.8	3149	0	6.77347	6.74953	6.96694	6.9542	6.61471	6.82273	6.53916	6.50144	6.50938	6.61765	6.47411	6.30743	6.51728	6.67243	6.66249	6.37678	6.49346	6.61618	6.77479	6.52669	6.82018	6.65821	0.0779578	0.122278	0.129919
Q9Y4W6	AFG3-like protein 2	AFG3L2	0	142.903	36	22	308	21	797	88.5	8.66	4371	0	6.67666	6.57743	6.51254	6.48382	6.58796	6.49506	6.6851	6.61324	6.75355	6.57289	6.61618	6.70321	6.82018	6.80349	6.56529	6.64674	6.56834	6.75622	6.65535	6.57289	6.72383	6.70736	0.0419871	0.0721733	-0.0824319
P26641	Elongation factor 1-gamma	EEF1G	0	109.299	43	17	308	17	437	50.1	6.67	5188	0	6.61176	6.47735	6.50144	6.53605	6.67384	6.59246	6.61618	6.49665	6.63807	6.55152	6.79831	6.74953	6.74953	6.71562	6.76022	6.82018	6.65105	6.69209	6.58796	6.63517	6.65392	6.59096	0.000444438	0.00143256	-0.130847
P28289	Tropomodulin-1	TMOD1	0	122.053	62	15	307	15	359	40.5	5.1	5307	0	7.05637	6.76421	7.02791	7.04658	6.77215	6.6851	6.73064	6.73471	6.81378	6.80735	6.5157	6.30012	6.58946	6.61618	6.39746	6.5157	6.40939	5.94017	6.30743	6.39746	6.79831	6.39917	3.83563e-05	0.000181587	0.411666
Q15075	Early endosome antigen 1	EEA1	0	168.283	25	28	307	28	1411	162.4	5.68	6439	0	6.46923	6.60585	6.52513	6.54071	6.25172	6.48704	6.48864	6.51096	6.53916	6.64097	6.88142	6.73606	6.69209	6.78398	6.67525	6.6907	6.78529	6.55766	6.76421	6.80478	6.69627	6.86666	1.19088e-05	6.76095e-05	-0.238589
P55809	Succinyl-CoA:3-ketoacid coenzyme A transferase 1, mitochondrial	OXCT1	0	131.24	47	15	307	15	520	56.1	7.46	7119	0	6.17193	6.35931	6.44626	6.3505	6.48382	6.12928	6.15178	6.24031	6.39746	6.26866	6.86419	6.91049	7.06717	6.92719	6.75489	6.84172	6.79961	6.98299	6.92362	6.71149	6.86666	6.82018	1.38097e-10	7.87155e-09	-0.572586
Q92743	Serine protease HTRA1	HTRA1	0	92.71	37	13	305	13	480	51.3	7.83	6250	0	6.88874	6.88631	6.78529	6.54535	6.91169	6.58045	7.00899	6.92837	6.87652	7.08958	6.10434	6.0268	6.21335	6.00899	6.13134	6.25927	6.39575	6.71562	6.86171	6.8392	6.41785	6.83542	0.000945218	0.00272948	0.449326
O75643	U5 small nuclear ribonucleoprotein 200 kDa helicase	SNRNP200	0	159.809	22	35	304	35	2136	244.4	6.06	4425	0	6.5157	6.42794	6.53761	6.30195	6.88509	6.6453	6.79051	6.59991	6.77215	6.59395	6.6893	6.80735	6.59694	6.71973	6.81121	6.63662	6.7046	6.64962	6.53294	6.64097	6.24603	6.86419	0.48374	0.56665	-0.0512799
Q9UQ80	Proliferation-associated protein 2G4	PA2G4	0	122.402	57	18	303	18	394	43.8	6.55	4202	0	6.43962	6.51254	6.5157	6.52513	6.55766	6.4822	6.41447	6.48704	6.58045	6.59395	6.58045	6.75889	6.77873	6.7211	6.73877	6.67101	6.67807	6.71425	6.824	6.74012	6.92125	6.7879	4.28289e-07	4.28289e-06	-0.232002
P24752	Acetyl-CoA acetyltransferase, mitochondrial	ACAT1	0	127.23	62	19	303	19	427	45.2	8.85	7273	0	6.50303	6.49506	6.57289	6.67243	6.24603	6.4545	6.51412	6.25927	6.53605	6.3906	6.80349	6.64818	6.92837	6.8009	6.61618	6.67384	6.69905	6.78529	6.92837	6.6837	6.76022	6.91409	9.22941e-06	5.51443e-05	-0.305741
P53618	Coatomer subunit beta	COPB1	0	133.583	31	20	300	20	953	107.1	6.05	4891	0	6.88631	6.45943	6.42459	6.77873	6.61912	6.51885	6.53294	6.52199	6.41278	6.38543	6.81506	6.72247	6.66959	6.67666	6.82909	6.72247	7.04985	6.64241	6.74819	6.62644	6.2854	6.59246	0.0640123	0.103363	-0.144324
P20674	Cytochrome c oxidase subunit 5A, mitochondrial	COX5A	0	109.04	56	9	300	9	150	16.8	6.79	5212	0	6.43296	6.60881	6.44626	6.74147	6.39575	6.47086	6.1334	5.97499	6.40769	6.26303	6.79312	6.71836	6.853	6.76288	6.56986	6.68229	6.49185	7.28725	6.93664	6.94369	6.75889	6.85798	0.000167824	0.000625926	-0.417129
Q08431	Lactadherin	MFGE8	0	98.985	42	12	299	12	387	43.1	8.15	5218	0	6.74953	6.63517	6.49346	5.98413	6.76155	6.44128	6.80993	6.97499	6.94134	6.83542	6.32193	6.30925	6.49506	6.33092	6.59991	6.8679	6.45615	6.88387	6.56834	6.82528	6.55459	6.86913	0.518401	0.597671	0.0724888
O00151	PDZ and LIM domain protein 1	PDLIM1	0	86.122	46	12	298	12	329	36	7.02	5014	0	6.87529	6.84925	6.97039	6.96809	6.58646	6.84046	6.83542	6.84549	6.80735	6.73335	6.40599	6.34696	6.30378	6.40259	6.35579	6.26866	6.36982	6.53294	6.37504	6.57592	6.90689	6.58496	9.14174e-06	5.47352e-05	0.378712
Q9UBQ7	Glyoxylate reductase/hydroxypyruvate reductase	GRHPR	0	114.015	57	13	298	13	328	35.6	7.39	6600	0	6.54998	6.90689	6.55919	6.38888	6.6907	6.83289	6.853	6.80993	6.7761	7.13134	6.43129	6.61912	6.60881	6.49025	6.38543	6.51096	6.65535	6.67243	6.24603	6.79961	6.37156	6.54226	0.0099295	0.0207471	0.222132
E9PAV3	Nascent polypeptide-associated complex subunit alpha, muscle-specific form	NACA	0	130.391	26	26	298	26	2078	205.3	9.58	5240	0	6.62498	6.62059	6.74147	7.07575	6.8716	6.8009	6.63227	6.47249	6.59246	6.71562	6.50621	6.3733	6.57137	6.63807	6.56224	6.59246	6.44626	6.75756	6.53916	6.56682	6.75889	6.52356	0.0260226	0.0475554	0.145153
O60763	General vesicular transport factor p115	USO1	0	132.914	31	21	297	21	962	107.8	4.91	5098	0	6.46271	6.47573	6.50144	6.65964	6.50938	6.39575	6.59694	6.45121	6.46434	6.732	6.66107	6.87774	6.77347	6.78005	6.71699	6.74685	6.88631	6.49825	6.61912	6.75622	6.66534	6.7761	0.000228105	0.000805575	-0.204879
P35749	Myosin-11	MYH11	0	126.183	13	19	297	6	1972	227.2	5.5	6461	0	6.41278	5.47573	6.59096	6.27426	6.21335	6.84925	6.18785	6.51728	6.82909	5.53294	5.853	6.99095	7.38888	6.94953	6.97499	7.1809	7.71012	5.66107	7.00675	6.35579	6.46597	6.25927	0.0769963	0.120903	-0.444754
P13591	Neural cell adhesion molecule 1	NCAM1	0	126.121	31	16	296	16	858	94.5	4.87	6183	0	6.56529	6.63372	6.33628	6.51728	6.64386	6.54844	6.56986	6.70598	6.56986	6.76553	7.08746	6.91049	6.99774	6.73335	6.63517	6.89966	6.70598	6.50144	6.3147	6.57592	6.19967	6.39232	0.425237	0.511248	-0.0772166
P36542	ATP synthase subunit gamma, mitochondrial	ATP5F1C	0	71.444	39	10	296	10	298	33	9.22	4101	0	6.56834	6.67525	6.36282	6.53294	6.63807	6.47086	6.4363	6.39403	6.58796	6.55612	6.8392	6.61029	6.8125	6.68089	6.53605	6.65249	6.54071	6.9472	6.78005	6.84674	6.75087	6.76686	0.000515556	0.00162178	-0.208051
O43143	Pre-mRNA-splicing factor ATP-dependent RNA helicase DHX15	DHX15	0	125.202	35	21	296	21	795	90.9	7.46	2696	0	6.35931	6.46597	6.57592	6.54535	6.71012	6.50779	6.47249	6.4822	6.47249	6.54381	6.85425	6.95303	6.86047	6.63517	6.98071	6.80607	6.73064	6.6865	6.66391	6.50303	6.58646	6.55305	0.000823428	0.00243947	-0.220897
P23526	Adenosylhomocysteinase	AHCY	0	106.42	40	15	295	15	432	47.7	6.34	6905	0	6.69209	6.67666	6.79572	6.7211	6.77479	6.78005	6.65105	6.63227	6.69209	6.71012	6.69766	6.59096	6.6014	6.5744	6.67384	6.61618	6.6014	6.58796	6.41278	6.52513	6.5345	6.55766	0.000147128	0.000558109	0.131437
Q9NYU2	UDP-glucose:glycoprotein glucosyltransferase 1	UGGT1	0	142.416	23	23	295	23	1555	177.1	5.63	4900	0	6.5345	6.57743	6.69209	6.60288	6.26115	6.24793	6.63517	6.60585	6.66676	6.57289	6.70044	6.84046	6.51254	6.65535	6.6837	6.79961	7.07682	6.47249	6.84298	6.64241	6.41785	6.85798	0.0352904	0.061856	-0.168887
Q9P0M6	Core histone macro-H2A.2	H2AFY2	0	122.558	43	12	294	10	372	40	9.69	5472	0	6.65392	6.79442	6.81634	7.00562	7.00225	6.87283	6.76951	6.74685	6.74819	6.72383	6.59246	6.58946	6.55305	6.55612	6.54998	6.65105	6.42962	6.36107	6.2854	6.33628	6.36632	6.4446	1.75942e-06	1.42859e-05	0.337092
P35998	26S proteasome regulatory subunit 7	PSMC2	0	128.203	65	22	293	22	433	48.6	5.95	5705	0	6.58796	6.62352	6.67384	6.42962	6.66249	6.52826	6.7046	6.66107	6.62644	6.5744	6.8679	6.72383	6.64241	6.70044	6.66818	6.69488	6.75889	6.47573	6.57592	6.6893	6.60288	6.6279	0.127972	0.186176	-0.0618027
P62333	26S proteasome regulatory subunit 10B	PSMC6	0	101.932	53	14	293	14	389	44.1	7.49	5809	0	6.54226	6.52513	6.50621	6.60288	6.63227	6.42122	6.45943	6.62205	6.51254	6.54226	6.69766	6.75622	6.89724	6.69209	6.78136	6.6453	6.87406	6.76155	6.67525	6.65535	6.4363	6.79181	0.000345592	0.00116285	-0.185391
P30038	Delta-1-pyrroline-5-carboxylate dehydrogenase, mitochondrial	ALDH4A1	0	99.466	42	13	292	13	563	61.7	8.07	4067	0	6.6837	6.90569	6.59842	6.64962	6.62644	6.63081	6.73742	6.59395	6.72383	6.74551	6.71973	6.61765	6.58346	6.51412	6.72928	6.56986	6.54535	6.64818	6.58346	6.65821	6.4545	6.57894	0.0259215	0.0474479	0.0893097
P36578	60S ribosomal protein L4	RPL4	0	130.773	42	18	290	18	427	47.7	11.06	3324	0	6.51728	6.50462	6.56377	6.54226	6.56529	6.62644	6.63372	6.63227	6.55919	6.48059	6.8009	6.67243	6.81762	6.73877	6.85922	6.76686	6.94251	6.51254	6.49825	6.64818	6.52669	6.62936	0.00955084	0.0200294	-0.13857
O94973	AP-2 complex subunit alpha-2	AP2A2	0	133.534	32	19	290	12	939	103.9	6.96	5495	0	6.90448	6.42291	6.52826	5.71973	6.56529	6.88509	6.52669	6.70183	6.2555	6.7879	6.97039	6.27984	6.92481	6.89118	6.84046	7.02901	6.44128	6.80993	6.59544	6.63081	6.33628	6.47573	0.245494	0.325877	-0.155664
Q9P2E9	Ribosome-binding protein 1	RRBP1	0	175.361	25	25	290	25	1410	152.4	8.6	5903	0	6.37851	6.58195	6.47411	6.61471	6.18587	6.30012	6.2724	6.0917	6.17991	6.24982	6.67948	6.86171	6.63807	6.73742	7.11478	6.73471	7.39403	6.79181	6.9542	6.61176	6.62936	6.88996	1.54005e-05	8.44066e-05	-0.50353
Q92945	Far upstream element-binding protein 2	KHSRP	0	112.702	25	14	289	14	711	73.1	7.3	7001	0	6.76155	6.89239	7.00338	6.98982	6.7211	6.8936	6.8716	6.824	6.82018	6.8392	6.39232	6.15178	6.40259	6.38888	6.56682	6.19377	6.3837	6.34163	6.45779	6.58496	6.71836	6.48382	1.77826e-07	2.06858e-06	0.439482
P35241	Radixin	RDX	0	114.317	34	19	289	9	583	68.5	6.37	2799	0	6.88874	6.90569	6.95884	6.2384	6.4363	6.63372	6.72928	7.08534	6.66676	6.92125	6.49346	6.66534	6.60288	6.63227	6.56071	6.15785	6.57894	6.50144	6.24603	6.73471	6.50779	6.61324	0.0251951	0.0463265	0.221877
P05556	Integrin beta-1	ITGB1	0	103.87	28	14	289	14	798	88.4	5.39	6099	0	6.6453	6.76288	6.75221	6.53916	6.6865	6.69905	6.71425	6.81506	6.83415	6.72656	6.6851	6.58346	6.60733	6.49985	6.61029	6.6851	6.71562	6.51728	6.36982	6.69905	6.33807	6.56224	0.00532097	0.0122198	0.144747
P48147	Prolyl endopeptidase	PREP	0	143.143	46	22	289	22	710	80.6	5.86	4468	0	6.17193	6.27798	6.3906	6.18982	6.71149	6.47249	6.62644	6.43962	6.55919	6.27053	6.89239	6.77215	7.00899	7.07468	6.87036	7.0045	7.00113	6.61176	6.41616	6.62936	6.59246	6.62644	0.000260025	0.000909291	-0.380689
O60814	Histone H2B type 1-K	HIST1H2BK	0	52.574	53	7	288	0	126	13.9	10.32	6268	9	7.09487	6.95536	7.03232	7.14466	7.18785	6.98868	7.16993	7.07039	6.90569	6.87897	6.19771	6.31651	5.9542	6.06824	6.47249	6.08321	6.25172	6.06609	6.24793	6.1918	6.27798	6.11478	9.38028e-13	1.48521e-10	0.855983
O94875	Sorbin and SH3 domain-containing protein 2	SORBS2	0	101.655	18	19	288	19	1100	124	8.31	2556	0	6.6453	6.50621	6.7866	6.99209	6.31288	6.69627	6.4363	6.43463	6.39575	6.24793	6.34518	8.41066	6.51254	6.65678	6.48864	6.38024	6.41785	6.0268	6.42962	6.10643	6.57743	6.05528	0.956942	0.966158	0.0114386
P06899	Histone H2B type 1-J	HIST1H2BJ	0	52.782	53	7	287	2	126	13.9	10.32	6403	0	6.84674	6.77873	7.02569	7.03342	6.91169	7.1819	6.96694	6.90448	6.86666	6.53761	6.29829	6.17393	6.22304	6.42626	6.67384	6.38716	6.43129	6.30925	6.27612	6.30925	6.34163	6.53294	8.21643e-08	1.17814e-06	0.540138
Q9Y3I0	tRNA-splicing ligase RtcB homolog	RTCB	0	128.551	48	18	287	18	505	55.2	7.23	3961	0	6.70736	6.68089	6.87406	6.58646	6.6279	6.7866	6.90569	6.75489	6.79181	6.7046	6.60585	6.55152	6.69349	6.49825	6.56529	6.47735	6.52669	6.65678	6.48382	6.61029	6.48382	6.46761	6.24348e-05	0.00026549	0.190296
P11766	Alcohol dehydrogenase class-3	ADH5	0	114.767	67	15	286	15	374	39.7	7.49	5281	0	6.82018	6.82018	6.90809	6.80607	6.94017	6.96694	6.79442	6.67384	6.72792	6.75221	6.46107	6.34163	6.49665	6.55152	6.64674	6.38888	6.50144	6.50621	6.37851	6.41278	6.53916	6.44294	1.50802e-08	3.04812e-07	0.348707
Q96AC1	Fermitin family homolog 2	FERMT2	0	110.525	28	15	286	15	680	77.8	6.7	4516	0	6.73064	7.1179	6.38024	6.63662	7.30925	6.52356	6.84423	6.65821	6.64241	6.75889	6.66249	6.59544	6.53761	6.15987	6.71012	6.75087	6.41785	6.57137	6.08108	6.80219	6.23458	6.45121	0.0255031	0.0467721	0.262306
Q13510	Acid ceramidase	ASAH1	0	112.544	42	15	285	15	395	44.6	7.62	7609	0	6.54844	6.54844	6.6893	6.55612	6.83289	6.91886	6.732	6.69766	6.77083	6.72247	6.46597	6.54071	6.61029	6.65964	6.67948	6.73606	6.73064	6.4446	6.43962	6.5744	6.56682	6.58346	0.0267138	0.048555	0.115726
P05455	Lupus La protein	SSB	0	122.701	42	17	285	17	408	46.8	7.12	5970	0	6.78529	6.59991	6.95536	7.01011	6.66959	6.69488	6.60585	6.32733	6.66107	6.45943	6.53138	6.51728	6.63081	6.51412	6.86047	6.34873	6.61324	6.59694	6.6014	6.6279	6.76818	6.57743	0.290734	0.372066	0.0778927
P07737	Profilin-1	PFN1	0	79.574	67	10	285	10	140	15	8.27	5130	0	6.53916	6.56224	6.60288	6.71149	6.7252	6.62936	6.70736	6.68089	6.49665	6.6279	6.70736	6.73471	6.61176	6.63372	6.74685	6.65392	6.83542	6.53605	6.52199	6.58195	6.70321	6.56071	0.533386	0.611977	-0.0239925
Q9NQC3	Reticulon-4	RTN4	0	103.643	23	17	285	17	1192	129.9	4.5	5341	0	6.41616	6.36632	6.5157	6.88264	6.58796	6.66959	6.40769	6.30925	6.39232	6.57289	6.57894	6.63807	6.91648	6.8009	6.77215	6.77479	6.82018	6.55305	6.66249	6.6837	6.926	6.67807	0.0021065	0.00547267	-0.221681
O00148	ATP-dependent RNA helicase DDX39A	DDX39A	0	69.524	37	13	285	3	427	49.1	5.68	3197	0	6.68229	6.24793	6.35226	6.85798	6.67243	6.48864	6.36807	6.18388	6.54226	6.25739	6.56377	6.61176	6.89966	6.79961	6.87283	6.73471	6.6907	6.80993	6.77479	6.64674	7.01346	6.72247	0.000846926	0.00249611	-0.296388
P54577	Tyrosine--tRNA ligase, cytoplasmic	YARS	0	111.684	53	21	285	21	528	59.1	7.05	3271	0	6.09592	6.22689	6.33092	5.96116	6.55919	6.25361	6.2817	6.50303	6.32912	6.61912	7.09803	7.00675	7.06932	6.96578	6.96578	7.08321	6.91886	6.76553	6.41278	6.73064	6.53138	6.59991	1.6987e-05	9.09738e-05	-0.529599
P62424	60S ribosomal protein L7a	RPL7A	0	117.643	44	15	283	15	266	30	10.61	5988	0	6.32373	6.54689	6.37156	6.44791	6.63227	6.49506	6.47086	6.47897	6.46107	6.52669	6.95652	6.70736	6.75622	6.7761	6.86666	6.93546	6.85175	6.72656	6.59096	6.8009	6.52826	6.66818	7.49857e-06	4.73386e-05	-0.288243
Q9UHQ9	NADH-cytochrome b5 reductase 1	CYB5R1	0	113.571	54	15	283	15	305	34.1	9.38	3515	0	5.67807	5.88264	5.82528	5.89724	5.74416	6.01346	5.86295	5.74416	5.97499	5.90689	7.04549	6.97613	7.2891	7.14873	6.86047	7.224	6.85922	7.03452	7.01123	7.10957	7.07146	7.22689	7.83571e-16	3.72196e-13	-1.21842
P62937	Peptidyl-prolyl cis-trans isomerase A	PPIA	0	86.771	67	10	282	10	165	18	7.81	6435	0	6.8125	6.75489	6.84172	6.54071	6.64386	6.66676	6.79312	6.80607	6.62059	6.72792	6.71699	6.70874	6.54998	6.57289	6.63081	6.49025	6.65249	6.53761	6.43463	6.53294	6.47897	6.54844	0.00132882	0.00366971	0.149584
O00231	26S proteasome non-ATPase regulatory subunit 11	PSMD11	0	95.418	45	16	282	16	422	47.4	6.48	3666	0	6.63807	6.62644	6.64962	6.30743	6.7761	6.58796	6.73606	6.84298	6.732	6.76155	6.75756	6.63662	6.60585	6.61618	6.64097	6.8189	6.73335	6.51885	6.39232	6.6907	6.3837	6.5744	0.400935	0.487485	0.0517044
P13797	Plastin-3	PLS3	0	128.19	38	20	282	20	630	70.8	5.6	5086	0	6.31107	6.72656	6.59991	6.50938	6.05528	6.3505	6.5744	6.33271	6.36282	6.21723	6.78398	6.9331	6.72656	6.66534	6.96232	6.65105	7.49825	6.49825	6.87406	6.67948	6.34341	6.76421	0.0021239	0.00551284	-0.377681
P00568	Adenylate kinase isoenzyme 1	AK1	0	104.835	58	10	281	10	194	21.6	8.63	5399	0	7.01792	6.74281	7.12619	6.55919	6.96578	6.96116	6.77873	6.80993	6.70183	6.98868	6.34341	6.31107	6.44128	6.42962	6.74281	6.54689	6.59991	6.01569	6.08108	6.29829	6.63081	6.41109	2.41406e-05	0.000122639	0.460892
P49821	NADH dehydrogenase [ubiquinone] flavoprotein 1, mitochondrial	NDUFV1	0	146.837	58	20	281	20	464	50.8	8.21	5288	0	6.44626	6.49506	6.65964	6.68089	6.65249	6.7211	6.52826	6.60585	6.74551	6.65392	6.61912	6.44956	6.76155	6.31832	6.40939	6.16792	6.32912	6.83162	6.8936	6.98641	6.94953	6.91528	0.860934	0.894192	-0.0170575
O00571	ATP-dependent RNA helicase DDX3X	DDX3X	0	113.378	30	16	280	15	662	73.2	7.18	4835	0	6.49025	6.55612	6.39403	6.06609	6.52826	6.43796	6.49506	6.38716	6.51096	6.49506	6.78529	6.82655	6.89239	6.89239	6.79831	6.75756	7.05311	6.84046	6.62644	6.6879	6.49985	6.78267	1.07076e-05	6.22789e-05	-0.350815
Q9NVA2	Septin-11	SEPTIN11	0	98.938	40	15	279	8	429	49.4	6.81	6447	5	6.75087	6.84674	6.78005	6.71973	6.60437	6.76553	6.64674	6.5744	6.60288	6.61912	6.59395	6.62644	6.56377	6.63662	6.76155	6.57894	6.96347	6.44956	6.48704	6.58195	6.37678	6.49506	0.0923894	0.141185	0.0981171
Q86UP2	Kinectin	KTN1	0	179.404	29	28	279	28	1357	156.2	5.64	4467	0	7.06286	6.91648	7.12102	7.04658	6.8505	7.08428	6.8802	6.9507	7.07361	6.9472	6.03782	5.98868	6.11061	6.1918	6.30743	6.03782	6.20945	6.26115	6.50303	6.29646	6.56071	6.53138	8.14197e-10	3.10151e-08	0.74031
P39023	60S ribosomal protein L3	RPL3	0	113.429	31	13	279	13	403	46.1	10.18	7083	0	6.23074	6.54844	6.45286	6.71836	6.43962	6.51254	6.20359	6.2854	6.52513	6.45943	6.78267	6.84172	6.90207	7.05853	6.90809	6.90328	6.82782	6.73742	6.72383	6.57137	6.50144	6.63227	5.7795e-05	0.000250328	-0.344931
Q9P2J5	Leucine--tRNA ligase, cytoplasmic	LARS	0	118.603	28	24	278	24	1176	134.4	7.3	2714	0	6.64241	6.71973	6.47735	6.45286	6.8716	6.58496	6.62059	6.848	6.51096	6.71699	6.68089	6.70321	6.7211	6.61765	6.42459	6.71149	6.65964	6.72383	6.61176	6.54689	6.51254	6.70321	0.851399	0.886352	0.00981089
P14543	Nidogen-1	NID1	0	105.468	21	20	277	19	1247	136.3	5.29	2700	1	7.06393	7.01792	6.32733	5.59991	7.48382	6.89482	7.34252	7.54226	7.08215	7.45121	6.84925	6.46434	6.18587	6.05311	6.48543	6.82146	5.71973	5.98413	4.80735	6.04221	5.45615	5.67525	0.0014835	0.0040459	0.93523
P30086	Phosphatidylethanolamine-binding protein 1	PEBP1	0	118.668	74	12	277	12	187	21	7.53	7009	0	6.95652	6.80864	7.04002	6.65392	6.69905	6.92125	6.82909	6.83289	6.72656	6.86913	6.48543	6.29094	6.32193	6.52513	6.56682	6.2384	6.71149	6.31107	6.33985	6.57289	6.53605	6.52982	2.01716e-06	1.58372e-05	0.381222
Q7Z6Z7	E3 ubiquitin-protein ligase HUWE1	HUWE1	0	131.807	10	26	277	26	4374	481.6	5.22	4855	0	6.70598	6.76421	6.74147	6.53916	6.65392	7.00562	6.8009	6.92125	6.80478	6.51728	6.62498	6.72383	6.70044	6.62059	6.58646	6.80993	6.58346	6.30012	6.26303	6.7211	6.12102	6.32373	0.0178139	0.0344903	0.213898
P63241	Eukaryotic translation initiation factor 5A-1	EIF5A	0	122.164	66	12	277	12	154	16.8	5.24	4890	0	6.39746	6.4446	6.7046	6.61912	6.52042	6.6279	6.59694	6.58796	6.62059	6.62498	6.54071	6.7046	6.7252	6.72792	6.79442	6.76022	6.89118	6.55612	6.29462	6.70874	6.66107	6.89845	0.0669251	0.107095	-0.114146
Q01449	Myosin regulatory light chain 2, atrial isoform	MYL7	0	94.306	79	10	276	10	175	19.4	4.88	5817	0	6.64097	6.73877	6.73064	6.37678	6.64818	6.732	6.66249	6.89482	6.67666	6.73742	6.90207	6.89239	6.76421	6.62205	6.71973	6.72792	6.71287	6.67243	6.05961	6.58496	5.96578	6.30561	0.318643	0.402185	0.106401
P62701	40S ribosomal protein S4, X isoform	RPS4X	0	113.318	56	18	276	18	263	29.6	10.15	4327	0	6.42291	6.51728	6.46434	6.42962	6.5157	6.4363	6.47086	6.29278	6.49506	6.25739	6.9331	6.95536	6.92362	6.78267	6.94251	6.8505	6.83415	6.76686	6.63372	6.69488	6.54689	6.65392	5.64762e-07	5.45617e-06	-0.362961
Q9H4M9	EH domain-containing protein 1	EHD1	0	114.713	48	19	275	11	534	60.6	6.83	2927	8	6.57743	6.49985	6.75355	6.65821	6.56682	6.42962	6.47249	6.34696	6.48704	6.45779	6.59544	6.83542	6.81121	6.86542	6.94837	6.94251	6.87406	6.42122	6.7046	6.39746	6.64241	6.62352	0.00970633	0.0203255	-0.19683
Q14112	Nidogen-2	NID2	0	103.365	18	16	274	15	1375	151.2	5.29	4044	0	7.12516	6.81378	6.6907	6.09381	7.26772	6.97154	7.29278	7.30012	6.99435	7.23936	6.79572	6.32733	6.55766	5.87529	6.06178	6.7211	6.17193	6.27612	5.59991	5.93074	6.04221	5.95652	6.74238e-05	0.000284678	0.785909
P23246	Splicing factor, proline- and glutamine-rich	SFPQ	0	105.538	25	15	273	14	707	76.1	9.44	3673	1	6.17592	6.08534	6.05311	6.56377	6.1819	6.07039	5.59991	5.63517	5.89724	6.30561	6.88631	6.60288	7.26397	7.22689	7.10434	6.96463	6.76288	7.11061	7.0607	6.72656	6.90809	7.06824	3.23007e-08	5.61324e-07	-0.917006
P02511	Alpha-crystallin B chain	CRYAB	0	82.892	73	11	273	11	175	20.1	7.33	3398	0	6.732	6.8009	6.71149	6.66391	6.82018	6.76022	6.66249	6.75622	6.72383	6.86666	6.54535	6.45121	6.76022	6.55459	6.23074	6.6453	6.24603	6.74819	6.45779	6.78529	6.39232	6.62498	0.00283635	0.00708466	0.212957
Q15436	Protein transport protein Sec23A	SEC23A	0	120.467	32	17	273	17	765	86.1	7.08	5785	0	6.67243	6.54998	6.81121	6.26491	6.52199	6.69349	6.28725	6.3147	6.4363	6.2384	6.79831	7.01458	6.76553	6.68089	7.0607	6.72928	6.88142	6.49665	6.49506	6.66818	6.58346	6.81121	0.00358034	0.00864743	-0.269707
O14818	Proteasome subunit alpha type-7	PSMA7	0	89.84	50	10	272	10	248	27.9	8.46	5398	0	6.81121	6.76421	6.853	6.90569	6.732	6.81634	6.72792	6.76553	6.61324	6.81634	6.60437	6.45615	6.3906	6.50938	6.53294	6.36982	6.61765	6.44294	6.52669	6.45121	6.70044	6.56834	1.10546e-06	9.69402e-06	0.266338
P13489	Ribonuclease inhibitor	RNH1	0	130.779	49	15	272	15	461	49.9	4.82	7922	0	6.79701	6.69488	6.86419	6.55919	6.78921	6.63807	6.8679	6.89239	6.79572	6.848	6.70598	6.59694	6.56682	6.46271	6.45943	6.36457	6.8009	6.48864	6.12722	6.61029	6.24982	6.68089	0.00104158	0.00297146	0.265138
Q9H223	EH domain-containing protein 4	EHD4	0	99.41	40	18	271	14	541	61.1	6.76	4103	2	6.87774	6.732	7.00338	6.77347	6.80735	6.89724	6.87036	6.91049	6.79831	6.88142	6.48704	6.46761	6.49985	6.56834	6.54535	6.52669	6.48704	6.15381	6.25927	6.2891	6.46923	6.44626	1.65315e-08	3.22704e-07	0.42188
O43776	Asparagine--tRNA ligase, cytoplasmic	NARS	0	106.278	36	17	271	17	548	62.9	6.25	4186	0	6.45615	6.58646	6.56071	6.54226	6.78005	6.75221	6.59395	6.31651	6.63662	6.65964	6.63372	6.66818	6.91409	6.79961	6.6014	6.76288	6.79181	6.54998	6.42291	6.75087	6.6851	6.55919	0.135938	0.196064	-0.0898534
P52789	Hexokinase-2	HK2	0	131.294	33	25	271	22	917	102.3	6.05	4621	0	5.46597	5.90689	5.53605	5.58195	6.45779	6.05311	6.2724	6.20359	6.22882	6.51728	6.96	6.9507	7.30834	6.85922	6.59544	7.01011	6.83542	7.18884	6.87406	7.17393	6.77873	7.22593	3.59977e-07	3.69172e-06	-0.957675
P15259	Phosphoglycerate mutase 2	PGAM2	0	120.379	57	12	270	8	253	28.7	8.88	5746	0	7.14057	6.93428	7.32912	6.94953	6.67101	7.08746	7.1334	7.20261	6.67243	7.11166	6.23458	5.81762	6.03342	6.20359	6.24793	5.66391	6.01123	6.36282	6.30195	6.59544	6.48059	6.26491	1.16523e-07	1.5164e-06	0.838375
P30044	Peroxiredoxin-5, mitochondrial	PRDX5	0	84.816	56	12	270	12	214	22.1	8.7	3879	0	6.6879	6.56834	6.79312	6.79701	6.66959	6.66391	6.76553	6.54535	6.67384	6.48864	6.46107	6.49506	6.63807	6.69627	6.4446	6.5345	6.56986	6.74819	6.74147	6.54998	6.86171	6.66959	0.359945	0.443321	0.0477938
P50895	Basal cell adhesion molecule	BCAM	0	156.539	51	23	269	23	628	67.4	5.81	4755	0	6.99322	6.79572	7.01458	6.89482	7.0268	7.13134	6.84423	6.96232	6.89724	6.92719	6.42626	6.33807	6.40429	6.38888	6.29094	6.50144	6.32012	6.19967	6.09381	6.20945	6.3345	6.34873	9.77851e-12	9.95313e-10	0.627398
O75533	Splicing factor 3B subunit 1	SF3B1	0	139.746	27	25	268	25	1304	145.7	7.09	3226	0	6.62205	6.49506	6.63081	6.67807	6.83036	6.82018	6.75489	6.47086	6.5345	6.56834	6.6453	6.61176	6.58195	6.8716	6.88753	6.62936	6.74685	6.49185	6.65535	6.50938	6.33807	6.64818	0.926286	0.943838	0.00574669
P43243	Matrin-3	MATR3	0	127.229	31	16	267	16	847	94.6	6.25	4793	0	6.76951	6.64818	6.62352	6.72928	6.64962	6.65392	6.62936	6.63662	6.65392	6.76022	6.67666	6.73064	6.69766	6.54535	6.61765	6.64097	6.81634	6.55152	6.32553	6.82528	6.42459	6.45121	0.211626	0.286933	0.0667973
Q14152	Eukaryotic translation initiation factor 3 subunit A	EIF3A	0	112.804	16	16	267	16	1382	166.5	6.79	4566	0	6.39232	6.56224	6.56834	6.53294	6.71287	6.71149	6.69488	6.46271	6.65535	6.59246	6.73877	6.6879	6.66676	6.73064	6.80349	6.59096	6.80219	6.67807	6.54071	6.7761	6.55919	6.61765	0.0381894	0.0664873	-0.0941425
P23284	Peptidyl-prolyl cis-trans isomerase B	PPIB	0	81.221	52	12	267	12	216	23.7	9.41	4002	0	6.29278	6.54226	6.49346	6.47573	6.44791	6.40259	6.49825	6.39746	6.49025	6.3733	6.66534	6.9472	6.84549	6.76951	6.99887	6.79051	7.40514	6.47573	6.68229	6.54535	6.45121	6.64818	0.00115891	0.0032605	-0.327337
P55795	Heterogeneous nuclear ribonucleoprotein H2	HNRNPH2	0	89.322	31	9	266	5	449	49.2	6.3	5543	0	6.81378	6.6837	6.70736	6.6893	6.70044	6.81121	6.6837	6.47086	6.76288	6.87406	6.78921	6.77479	6.61324	6.42459	6.63081	6.67243	6.70598	6.45943	6.11686	6.73742	6.26866	6.53605	0.043155	0.0737803	0.158941
P54652	Heat shock-related 70 kDa protein 2	HSPA2	0	76.395	18	11	266	2	639	70	5.74	4839	0	7.55612	4.97269	6.73471	5.67525	6.99095	6.25361	7.33539	3.93546	6.70598	6.66676	6.46271	6.91169	6.86171	6.53761	4.94953	6.8716	7.16892	7.10224	6.99548	4.53605	6.96463	6.83036	0.586514	0.659655	-0.233351
Q15084	Protein disulfide-isomerase A6	PDIA6	0	122.572	39	13	266	13	440	48.1	5.08	8384	0	6.52513	6.51728	6.47735	6.38543	6.36982	6.4363	6.56071	6.4363	6.4446	6.20945	6.64241	6.83289	6.6014	6.63227	7.09698	6.74281	7.25172	6.64818	6.91528	6.54998	6.52826	6.89118	0.000269637	0.000939446	-0.341543
P78539	Sushi repeat-containing protein SRPX	SRPX	0	105.057	37	15	266	15	464	51.5	8.66	5603	0	6.44791	6.45121	5.89239	5.64962	6.71836	6.22497	6.65535	6.59544	6.52199	6.6014	7.01011	7.04439	6.73335	6.76288	7.10434	6.77347	7.02901	6.64818	6.4363	6.74281	6.58646	6.71836	0.00215066	0.00557725	-0.423275
Q92841	Probable ATP-dependent RNA helicase DDX17	DDX17	0	104.752	40	23	265	18	729	80.2	8.27	3467	5	6.74281	6.78267	6.73606	6.55766	6.74953	6.76288	6.83415	6.79701	6.70736	6.7252	6.71149	6.64097	6.50144	6.50462	6.65249	6.5345	6.58946	6.52826	6.28355	6.64674	6.49346	6.55305	0.000202677	0.000732103	0.186199
Q14103	Heterogeneous nuclear ribonucleoprotein D0	HNRNPD	0	83.331	28	11	264	9	355	38.4	7.81	4873	0	6.96924	6.99774	7.04658	6.7252	6.75221	6.87652	6.92481	6.74281	6.77742	6.67525	6.55766	6.42626	6.3505	6.51412	6.46597	6.26491	6.54071	6.47573	6.45121	6.39746	6.31288	6.51096	3.64781e-08	6.22496e-07	0.409747
Q99613	Eukaryotic translation initiation factor 3 subunit C	EIF3C	0	97.981	22	16	263	16	913	105.3	5.68	4452	0	6.69627	6.63227	6.44791	6.74819	6.65105	6.6837	6.51412	6.55305	6.6879	6.59842	6.66107	6.72928	6.74416	6.59395	6.83668	6.73877	6.59842	6.66818	6.64818	6.47573	6.60288	6.59096	0.381698	0.466084	-0.0360663
O75521	Enoyl-CoA delta isomerase 2, mitochondrial	ECI2	0	117.337	41	13	263	13	394	43.6	9	5801	0	6.57137	6.41278	6.52982	6.42291	6.38888	6.24031	6.50621	6.47249	6.73471	6.67384	6.68089	6.5345	6.85798	6.76421	6.54689	6.6879	6.63662	6.93192	6.77215	6.88142	6.66534	6.98982	0.000657139	0.00200304	-0.250471
O15460	Prolyl 4-hydroxylase subunit alpha-2	P4HA2	0	113.74	41	15	260	15	535	60.9	5.71	4326	0	5.82273	6.15178	5.87283	5.89724	6.05311	5.8125	6.02015	6.07253	6.18388	5.98641	6.80349	7.03672	7.20653	6.95536	7.02459	7.26397	7.52042	7.20653	7.01903	6.76686	6.40939	6.77479	2.38828e-09	7.24107e-08	-1.01166
Q13263	Transcription intermediary factor 1-beta	TRIM28	0	105.277	29	16	259	16	835	88.5	5.77	3226	0	6.79572	6.81121	6.8009	6.81378	6.85175	6.80219	6.86295	6.77873	6.78005	6.8009	6.52042	6.51885	6.47573	6.42626	6.57894	6.5345	6.53138	6.47573	6.29829	6.70044	6.37678	6.38716	8.26911e-09	1.84725e-07	0.324444
P61204	ADP-ribosylation factor 3	ARF3	0	74.077	65	11	258	6	181	20.6	7.43	4613	4	6.8392	6.39403	6.11894	7.00675	6.83162	6.54226	6.42962	6.36107	6.45943	6.82528	7.05528	6.42962	7.05745	6.35226	6.52513	6.64674	6.63372	6.81506	6.71973	6.61324	6.60585	6.44956	0.478175	0.562064	-0.0778172
Q12905	Interleukin enhancer-binding factor 2	ILF2	0	107.863	56	14	258	14	390	43	5.26	4414	0	6.77873	6.7761	6.86913	6.6453	6.78005	6.8505	6.94603	6.83542	6.83542	6.824	6.53138	6.46271	6.35579	6.51412	6.62498	6.55152	6.62498	6.3505	6.42626	6.48059	6.42962	6.40939	1.69139e-08	3.27922e-07	0.333916
P17655	Calpain-2 catalytic subunit	CAPN2	0	128.935	39	18	258	18	700	79.9	4.98	4567	0	6.54844	6.66249	6.70874	6.67948	6.43463	6.66391	6.61471	6.67525	6.59694	6.49825	6.58346	6.58496	6.69766	6.70598	6.58496	6.60733	6.8679	6.62352	6.71287	6.65678	6.63807	6.75756	0.122397	0.178888	-0.0601373
O95573	Long-chain-fatty-acid--CoA ligase 3	ACSL3	0	117.813	34	17	258	15	720	80.4	8.38	2986	0	6.30925	6.52513	6.37678	6.25739	6.46923	6.18785	6.69627	6.72792	6.7761	6.7866	6.84172	6.85175	6.83415	6.72383	6.70044	6.7761	6.73742	6.71973	6.39403	7.04767	6.4822	6.58646	0.0211719	0.0400398	-0.213375
Q9NZI8	Insulin-like growth factor 2 mRNA-binding protein 1	IGF2BP1	0	96.4	34	16	257	14	577	63.4	9.2	3399	0	6.12722	6.15583	6.07895	6.24031	6.36807	6.13134	6.10434	6.07895	6.12309	6.20555	6.96924	6.97039	7.1179	6.90448	7.10852	6.96809	7.07575	6.89118	6.71149	6.90689	6.91409	6.80219	2.06193e-13	4.52038e-11	-0.783654
Q9UI47	Catenin alpha-3	CTNNA3	0	138.21	35	22	256	21	895	99.7	6.16	5092	0	6.8189	7.1918	7.10224	6.88753	6.8716	6.92837	7.06824	6.824	7.00675	6.97728	6.20163	6.48543	6.13955	6.39917	6.45286	6.31107	6.29278	6.1416	6.16993	6.42291	6.34873	6.14771	8.05663e-11	5.20163e-09	0.67489
O95373	Importin-7	IPO7	0	126.985	23	19	255	18	1038	119.4	4.82	4159	1	6.40429	6.24793	6.3345	6.74551	6.38888	6.45943	6.50144	6.37678	6.54226	6.58045	6.74012	6.93546	6.88874	6.96	6.83794	6.87897	7.00113	6.54535	6.51728	6.56224	6.49985	6.84046	0.000349306	0.0011712	-0.30915
P46777	60S ribosomal protein L5	RPL5	0	84.628	34	10	253	10	297	34.3	9.72	3771	0	6.52669	6.57743	6.60288	6.42962	6.55766	6.49985	6.54226	6.54844	6.58796	6.63372	6.85674	6.67525	6.73877	6.61029	6.74819	6.6279	6.92006	6.75622	6.62936	6.79442	6.38024	6.78398	0.00310347	0.00763149	-0.159467
P11940	Polyadenylate-binding protein 1	PABPC1	0	113.029	32	18	252	10	636	70.6	9.5	4530	7	6.85175	6.74147	6.84674	6.61324	6.71562	6.53605	6.73606	6.66959	6.55152	6.57743	6.75622	6.67948	6.53605	6.60585	6.71699	6.54381	6.46434	6.52199	6.69627	6.66534	6.43463	6.61324	0.0957915	0.145293	0.0810963
P02675	Fibrinogen beta chain	FGB	0	77.776	35	14	252	14	491	55.9	8.27	2798	0	7.13648	6.8505	5.70598	4.96347	8.1416	7.0045	7.46679	7.86109	7.18686	7.55459	6.95187	6.20163	5.49185	5.0268	5.66107	6.74416	4.52356	6.24603	3.83794	6.45615	5.23649	5.1375	0.00322694	0.00792346	1.36093
P14550	Alcohol dehydrogenase [NADP(+)]	AKR1A1	0	81.092	57	12	251	11	325	36.6	6.79	4556	0	6.90087	6.72656	7.1179	6.80349	6.68229	6.94134	6.87774	6.74012	6.84925	6.73335	6.41109	6.33628	6.41447	6.56071	6.71562	6.33092	6.71562	6.30561	6.33628	6.41447	6.39917	6.43129	1.77491e-06	1.43707e-05	0.389663
Q99497	Protein/nucleic acid deglycase DJ-1	PARK7	0	104.82	74	11	251	11	189	19.9	6.79	6820	0	6.90207	6.84674	7.07895	6.69488	6.7046	6.9472	6.87283	6.77347	6.72656	6.74953	6.41616	6.31651	6.36282	6.57592	6.55766	6.26679	6.49985	6.49025	6.52513	6.51728	6.4545	6.53761	1.75827e-07	2.06554e-06	0.369645
Q08380	Galectin-3-binding protein	LGALS3BP	0	114.541	26	10	251	10	585	65.3	5.27	5187	0	6.68089	6.14975	5.80993	5.65249	7.12516	6.43463	7.05853	6.94369	6.6837	7.19869	6.79701	6.6453	6.58346	6.41954	6.88264	6.70874	6.7761	6.60881	6.29462	6.67384	6.48704	6.56682	0.782566	0.829113	-0.0465823
O43175	D-3-phosphoglycerate dehydrogenase	PHGDH	0	104.882	38	15	251	15	533	56.6	6.71	5711	0	6.58796	6.66818	6.62498	6.47086	6.57137	6.50938	6.58045	6.59842	6.49025	6.59991	6.87774	6.94837	6.72383	6.67807	6.74416	6.73877	7.09803	6.63952	6.36457	6.69209	6.26866	6.42794	0.161899	0.228762	-0.113303
P55884	Eukaryotic translation initiation factor 3 subunit B	EIF3B	0	99.147	30	15	251	15	814	92.4	5	2829	0	6.64818	6.59694	6.56682	6.34163	6.60288	6.49985	6.52669	6.68089	6.56986	6.65392	6.80607	6.84423	6.71973	6.6851	6.69488	6.74685	6.9331	6.63662	6.51096	6.7211	6.39232	6.64674	0.0289164	0.0521263	-0.126044
P63010	AP-2 complex subunit beta	AP2B1	0	141.075	32	21	250	11	937	104.5	5.38	4891	10	6.45943	6.53294	6.48543	6.51412	6.73742	6.66676	6.41616	6.36632	6.61471	6.50144	6.85674	6.67666	6.77742	6.75489	6.75889	6.88874	6.92719	6.71699	6.66534	6.52042	6.38024	6.74416	0.00361185	0.00870878	-0.192834
Q15008	26S proteasome non-ATPase regulatory subunit 6	PSMD6	0	74.748	37	13	250	13	389	45.5	5.62	2214	0	6.53761	6.56529	6.63517	6.40939	6.6014	6.56834	6.73335	6.7866	6.7252	6.65535	6.71836	6.76022	6.71287	6.66818	6.64818	6.74685	6.79051	6.53916	6.41954	6.72383	6.48382	6.64674	0.504674	0.585635	-0.0330846
P52209	6-phosphogluconate dehydrogenase, decarboxylating	PGD	0	109.342	49	16	250	16	483	53.1	7.23	5965	0	6.36282	6.33628	6.52982	6.57137	6.69627	6.45779	6.39917	6.3906	6.42291	6.46107	6.92125	6.80864	6.78529	6.848	6.99322	6.83162	7.02791	6.45779	6.4822	6.63807	6.71149	6.6907	0.000155972	0.000587212	-0.303538
P30084	Enoyl-CoA hydratase, mitochondrial	ECHS1	0	103.362	41	11	249	11	290	31.4	8.07	7897	0	6.30195	6.32012	6.45286	6.43296	6.30561	6.16591	6.57137	6.43129	6.55152	6.5744	6.71562	6.78005	6.87652	6.72383	6.68229	6.77083	6.69488	7.10852	6.83289	6.93782	6.79312	6.73606	6.27492e-07	5.93599e-06	-0.393569
Q13011	Delta(3,5)-Delta(2,4)-dienoyl-CoA isomerase, mitochondrial	ECH1	0	96.031	58	14	248	14	328	35.8	8	4099	0	6.65964	6.76288	6.8679	6.90689	6.57592	6.83415	6.61912	6.49506	6.76553	6.6279	6.35755	6.1819	6.32373	6.54226	6.30195	6.31107	6.44956	6.89239	6.92837	6.71973	6.84674	6.82273	0.11591	0.171073	0.155
Q16795	NADH dehydrogenase [ubiquinone] 1 alpha subcomplex subunit 9, mitochondrial	NDUFA9	0	90.218	42	13	248	13	377	42.5	9.8	3487	0	6.56224	6.55305	6.55919	6.1334	6.88509	6.49665	6.63662	6.64674	6.84549	6.6837	6.47249	6.59694	6.59544	6.51096	6.50462	6.56377	6.33092	6.98071	6.94369	6.87036	6.69488	6.80349	0.534962	0.613291	-0.0554715
P41252	Isoleucine--tRNA ligase, cytoplasmic	IARS	0	124.791	24	22	248	22	1262	144.4	6.15	2317	0	6.37156	6.67243	6.53605	6.58646	6.61765	6.63662	6.55305	6.6893	6.65535	6.61471	6.89603	6.62059	6.70321	6.6879	6.70044	6.69488	6.70321	6.62644	6.59991	6.70321	6.62352	6.60733	0.0274085	0.0495963	-0.0872366
P26583	High mobility group protein B2	HMGB2	0	88.883	40	12	247	9	209	24	7.81	2817	3	6.91409	6.97499	7.06286	7.51964	6.83542	7.09698	6.70874	6.58346	6.64241	6.63662	6.05961	5.88509	6.21529	6.33271	6.59096	5.9542	6.10224	6.38024	6.64962	6.45779	6.86295	6.48704	0.000206231	0.000741182	0.566042
P55209	Nucleosome assembly protein 1-like 1	NAP1L1	0	87.03	46	11	247	9	391	45.3	4.46	4856	2	6.45779	6.51096	6.48382	6.07039	6.66818	6.43129	6.62498	6.69627	6.69209	6.71425	6.77083	6.66107	6.74147	6.59096	6.71973	6.87406	6.73742	6.73606	6.61912	6.853	6.65964	6.65249	0.00843503	0.0179272	-0.182985
Q16181	Septin-7	SEPTIN7	0	90.817	30	11	246	10	437	50.6	8.63	3129	0	6.82273	6.90328	6.85674	6.82018	6.57743	6.60881	6.69766	6.84298	6.59544	6.84298	6.54844	6.57137	6.4822	6.44956	6.9472	6.49825	6.88874	6.40259	6.40769	6.38888	6.26679	6.44294	0.00466107	0.0108434	0.232268
P48047	ATP synthase subunit O, mitochondrial	ATP5O	0	84.216	65	11	246	11	213	23.3	9.96	6720	0	6.46107	6.62059	6.44128	6.33807	6.62352	6.43463	6.6851	6.70183	6.83668	6.75221	6.75889	6.56224	6.63807	6.58796	6.39917	6.64962	6.52513	6.89845	6.76553	6.83794	6.64674	6.82273	0.211782	0.287009	-0.0848763
P62136	Serine/threonine-protein phosphatase PP1-alpha catalytic subunit	PPP1CA	0	109.134	45	15	245	2	330	37.5	6.33	3998	1	6.55766	6.49825	6.37678	6.52669	6.94837	6.63662	6.55919	6.59544	6.46761	6.61324	6.7252	6.94369	6.78921	6.71836	6.8125	6.79572	6.91528	6.62936	6.29094	6.79701	6.09592	6.55612	0.31059	0.39289	-0.0944579
P19237	Troponin I, slow skeletal muscle	TNNI1	0	48.395	41	8	245	8	187	21.7	9.58	2937	0	6.78921	6.76818	6.6865	6.95884	6.54381	6.72247	6.46271	6.33985	6.46271	6.57592	6.84549	6.56529	6.84549	6.74819	6.61324	6.6453	6.49985	6.61471	6.55766	6.46923	6.76951	6.50779	0.894916	0.919434	-0.00912697
P02768	Serum albumin	ALB	0	128.509	42	22	245	22	609	69.3	6.28	2673	0	6.70321	7.01569	5.8125	6.52669	7.26303	6.22304	6.65105	6.42626	6.3837	6.70874	6.90328	6.89966	6.47411	6.28725	7.02126	6.81506	6.23649	6.89966	6.01346	7.10329	6.40939	6.40429	0.757481	0.807337	-0.0508741
P18085	ADP-ribosylation factor 4	ARF4	0	63.417	66	11	245	7	180	20.5	7.14	3433	0	6.09803	6.2891	5.91409	6.14568	6.5157	6.19574	6.09381	6.29829	6.44956	6.38024	7.17891	7.08852	7.03232	6.96116	6.94369	7.01123	7.22978	6.67525	6.5157	6.88996	6.29829	6.78136	3.47811e-06	2.49241e-05	-0.645824
P10768	S-formylglutathione hydrolase	ESD	0	127.212	68	11	244	11	282	31.4	7.02	7070	0	6.853	6.72656	6.79961	6.87036	7.01346	6.91049	6.91886	6.70598	6.47735	6.47411	6.51254	6.39917	6.24982	6.61471	6.66249	6.11686	6.56377	6.51885	6.67666	6.60881	6.58796	6.55766	0.00185432	0.00492526	0.269203
Q9BUJ2	Heterogeneous nuclear ribonucleoprotein U-like protein 1	HNRNPUL1	0	105.796	26	16	244	16	856	95.7	6.92	3550	0	6.48704	6.79961	6.65535	6.58646	6.75355	6.71973	6.77873	6.56224	6.67948	6.70598	6.85175	6.70874	6.77215	6.60881	6.85175	6.53294	6.76022	6.56071	6.27426	6.67243	6.27426	6.37504	0.345279	0.430278	0.0692291
Q14254	Flotillin-2	FLOT2	0	88.398	42	14	244	14	428	47	5.25	4422	0	6.66818	6.47086	6.41278	6.21335	6.49346	6.60288	6.50144	6.57289	6.56377	6.76951	6.61029	6.73606	6.88509	6.8125	6.75355	6.86913	6.94603	6.66107	6.48059	6.70598	6.44956	6.75622	0.00708147	0.0155367	-0.195261
P13861	cAMP-dependent protein kinase type II-alpha regulatory subunit	PRKAR2A	0	101.873	46	16	243	12	404	45.5	5.07	4791	4	6.77083	6.91289	6.77873	6.48382	6.70044	6.4545	6.6453	6.94953	6.66107	7.04111	6.58946	6.59096	6.6865	6.44626	6.3147	6.63662	6.47086	6.70736	6.46271	6.6907	6.24603	6.64674	0.0132605	0.026652	0.199081
Q12931	Heat shock protein 75 kDa, mitochondrial	TRAP1	0	94.748	32	15	243	14	704	80.1	8.21	5224	0	6.41447	6.45779	6.34341	6.32553	6.63807	6.34518	6.59544	6.52982	6.55459	6.61765	6.84172	6.71149	6.8505	6.7046	6.70736	6.59842	6.7866	6.82782	6.77742	6.88509	6.69905	6.73742	2.9331e-06	2.17126e-05	-0.278427
P09960	Leukotriene A-4 hydrolase	LTA4H	0	119.375	40	18	242	18	611	69.2	6.18	4087	0	6.79572	6.76818	6.98641	6.88142	6.72247	6.8009	6.86047	6.78398	6.75622	6.83415	6.3837	6.25739	6.13134	6.5157	6.62498	6.2384	6.70598	6.34873	6.57592	6.49346	6.58496	6.73471	2.71452e-05	0.00013478	0.35272
O76041	Nebulette	NEBL	0	116.513	27	20	242	20	1014	116.4	7.99	2800	0	7.04549	6.89118	7.15684	6.6453	6.60881	6.69488	6.51728	6.74416	6.6837	6.76686	6.72928	6.50779	6.70183	6.80349	6.3837	6.7046	6.4822	6.14975	6.45779	6.54071	6.53138	5.90929	0.00975378	0.0203949	0.283631
P30042	ES1 protein homolog, mitochondrial	C21orf33	0	108.347	63	10	240	10	268	28.2	8.27	4687	0	6.57289	6.51254	6.40429	6.7879	6.50144	6.2724	6.69905	6.64962	6.76288	6.7866	6.52669	6.4822	6.8125	6.78267	6.09381	6.64386	6.4446	6.78921	6.732	6.92244	6.6837	6.98413	0.500133	0.581312	-0.0631902
P62191	26S proteasome regulatory subunit 4	PSMC1	0	97.061	44	14	240	13	440	49.2	6.21	4427	0	6.49185	6.64386	6.63662	6.80349	6.67384	6.64818	6.46107	6.48864	6.55459	6.53761	6.85425	6.82146	6.74819	6.71699	6.81506	6.76553	6.72247	6.75889	6.48382	6.40429	6.36807	6.61618	0.210684	0.286057	-0.0789583
Q92616	eIF-2-alpha kinase activator GCN1	GCN1	0	133.278	16	30	240	30	2671	292.6	7.47	3535	0	6.40429	6.45943	5.98641	6.1127	6.07895	6.15178	6.42459	6.35226	6.18785	6.23074	6.80735	7.12205	7.06286	6.97842	7.19673	6.848	6.88753	6.84925	6.58496	7.15178	6.20359	6.92955	2.30646e-06	1.76705e-05	-0.646272
P17612	cAMP-dependent protein kinase catalytic subunit alpha	PRKACA	0	111.632	44	15	239	5	351	40.6	8.79	3976	10	6.59395	6.58346	6.65678	6.61471	6.66391	6.66959	6.52356	6.67807	6.64962	6.85175	6.70321	6.56986	6.72247	6.72792	6.60881	6.7252	6.56986	6.59842	6.47086	6.65535	6.72383	6.55459	0.734475	0.78753	0.0126764
Q96CM8	Acyl-CoA synthetase family member 2, mitochondrial	ACSF2	0	101.103	37	13	239	13	615	68.1	7.55	4537	0	6.67243	6.92719	6.76553	6.67384	6.71699	6.79051	6.80993	6.72792	6.89603	6.86295	6.53294	6.40259	6.56682	6.35931	6.47249	6.56071	6.41109	6.77083	6.47411	6.76022	6.20163	6.54381	8.23385e-05	0.000333805	0.279619
Q6P2Q9	Pre-mRNA-processing-splicing factor 8	PRPF8	0	139.325	16	26	239	26	2335	273.4	8.84	2809	0	6.51728	6.57137	6.56682	6.83415	6.73335	6.53916	6.72792	6.60437	6.98755	6.75889	6.53916	6.71149	6.56377	6.71836	6.88631	6.64097	6.42291	6.64674	6.40769	6.54844	6.37851	6.6851	0.184665	0.255607	0.088299
P17980	26S proteasome regulatory subunit 6A	PSMC3	0	106.341	52	18	239	18	439	49.2	5.24	4477	0	6.57137	6.54226	6.75087	6.27053	6.62059	6.55152	6.89239	6.83415	6.824	6.77215	6.853	6.7866	6.29094	6.64241	6.71012	6.48382	6.72656	6.67243	6.44956	6.69905	6.32193	6.66534	0.496302	0.577331	0.0545052
Q13310	Polyadenylate-binding protein 4	PABPC4	0	107.791	33	18	239	10	644	70.7	9.26	4533	0	6.60585	6.7211	6.72383	6.29278	6.44956	6.52669	6.48864	6.48704	6.52042	6.54844	6.87529	6.73606	6.79312	6.74685	6.7866	6.8009	6.69905	6.6453	6.61618	6.7761	6.51885	6.65535	0.00103509	0.00295592	-0.184369
O60488	Long-chain-fatty-acid--CoA ligase 4	ACSL4	0	114.27	41	19	236	17	711	79.1	8.38	3190	2	6.52356	6.58195	6.12102	6.35931	6.86666	6.37851	6.63952	6.40939	7.03782	6.73877	6.79701	6.70044	6.94953	6.64962	6.94017	6.8125	6.81378	6.67101	6.14364	6.66249	6.43129	6.50303	0.323151	0.406793	-0.107224
P61981	14-3-3 protein gamma	YWHAG	0	89.748	60	13	236	9	247	28.3	4.89	5131	0	6.68229	6.6837	6.94251	6.94953	6.85549	6.60733	6.59842	6.49506	6.6851	7.18982	6.32553	6.28725	6.26115	6.97728	6.44956	6.9542	6.3733	6.33985	6.29646	6.16189	6.61618	6.83162	0.0182329	0.0351999	0.279404
P35613	Basigin	BSG	0	89.905	35	9	236	9	385	42.2	5.66	4242	0	6.69766	6.75756	6.38198	6.6453	6.78529	6.63227	6.50938	6.71699	6.58796	6.84423	6.78267	6.48059	6.69766	6.62936	6.46761	6.59096	6.4446	6.71287	6.54535	6.96924	6.57289	6.56377	0.584662	0.658025	0.034398
P31946	14-3-3 protein beta/alpha	YWHAB	0	88.616	54	13	235	9	246	28.1	4.83	5056	2	6.90328	6.89724	6.97384	7.29094	6.48382	6.84925	6.69488	6.70598	6.44294	6.59246	6.63952	6.33628	6.20555	6.36807	6.61912	6.20555	6.39232	6.66959	6.63662	6.22497	7.02348	6.37851	0.00918607	0.0193498	0.308497
Q93008	Probable ubiquitin carboxyl-terminal hydrolase FAF-X	USP9X	0	141.141	16	25	235	25	2570	292.1	5.8	4014	0	6.69766	6.71287	6.75756	6.65964	6.70874	6.49985	6.91169	6.73606	6.90929	6.732	6.56682	6.64241	6.62352	6.59544	6.55459	6.74953	6.57743	6.6851	6.2075	6.65105	6.30378	6.49346	0.00748122	0.0162635	0.178317
P62873	Guanine nucleotide-binding protein G(I)/G(S)/G(T) subunit beta-1	GNB1	0	85.632	39	8	235	5	340	37.4	6	6561	0	6.57592	6.70736	6.67243	6.77347	6.81378	6.70044	6.74416	6.732	6.47411	6.70044	6.71699	6.92006	6.56224	6.53138	6.52042	6.51885	6.87283	6.77479	6.49825	6.50144	6.17193	6.47735	0.170137	0.238509	0.100533
Q9UNM6	26S proteasome non-ATPase regulatory subunit 13	PSMD13	0	106.722	55	17	235	17	376	42.9	5.81	4022	0	6.59395	6.73606	6.56071	6.5744	6.75756	6.59694	6.56834	6.72792	6.59991	6.75355	6.70321	6.732	6.71562	6.58195	6.67948	6.66391	6.6837	6.67666	6.4363	6.62936	6.51412	6.62936	0.793606	0.838938	0.00979589
P62249	40S ribosomal protein S16	RPS16	0	59.38	49	10	235	10	146	16.4	10.21	3054	0	6.37504	6.42459	6.23266	6.33628	6.59096	6.3837	6.4446	6.47086	6.47735	6.47735	6.9507	6.86913	6.95187	6.80735	6.94486	6.95187	6.93074	6.82782	6.50303	6.81634	6.37504	6.58195	2.67463e-05	0.000133469	-0.371218
Q9Y6M1	Insulin-like growth factor 2 mRNA-binding protein 2	IGF2BP2	0	91.32	34	15	235	13	599	66.1	8.46	3602	0	6.21529	6.38716	6.30012	6.04876	6.37678	6.15785	6.37504	6.42122	6.33271	6.31107	7.04002	6.93074	6.71699	6.77479	6.85175	7.01792	7.77149	6.74416	6.34518	6.80864	6.35579	6.63517	0.00025851	0.000905101	-0.540121
P27816	Microtubule-associated protein 4	MAP4	0	93.259	18	16	234	16	1152	120.9	5.43	3047	0	6.70598	7.06393	7.08215	7.02348	6.37504	6.88142	6.74147	6.6893	6.73335	6.72928	6.33807	6.34518	6.46761	6.70044	6.5744	6.40599	6.56986	6.24413	6.51096	6.58946	6.68229	6.26115	0.00050842	0.00160465	0.328411
O60506	Heterogeneous nuclear ribonucleoprotein Q	SYNCRIP	0	88.43	35	16	234	11	623	69.6	8.59	3212	0	6.65105	6.73742	6.75756	6.2114	6.65105	6.68229	6.55305	6.71287	6.7866	6.67807	6.82273	6.65105	6.45121	6.5345	6.88264	6.60585	6.80478	6.65105	6.41447	6.70321	6.41616	6.63081	0.869723	0.899713	0.0114301
P12268	Inosine-5'-monophosphate dehydrogenase 2	IMPDH2	0	89.091	34	13	233	13	514	55.8	6.9	3107	0	6.56377	6.47897	6.57289	6.31107	6.71149	6.59096	6.62059	6.56224	6.54535	6.62498	6.76022	6.84423	6.79051	6.57743	6.70044	6.7046	6.86419	6.74953	6.50938	6.86542	6.44956	6.62205	0.0132602	0.026652	-0.1449
P05388	60S acidic ribosomal protein P0	RPLP0	0	84.343	46	12	233	12	317	34.3	5.97	3714	0	6.56834	6.63081	6.50938	6.24793	6.59991	6.42459	6.67525	6.66391	6.56071	6.55152	6.97384	6.85425	6.73335	6.65678	6.76553	6.62352	6.95652	6.55152	6.58195	6.77479	6.52199	6.53605	0.0140081	0.0279614	-0.167606
P10412	Histone H1.4	HIST1H1E	0	59.089	25	9	232	1	219	21.9	11.03	4008	8	6.97269	7.8157	6.99774	7.51649	7.01235	7.0607	6.8936	6.70598	6.93782	6.95652	6.71287	5.81762	5.853	6.00675	6.05961	5.73335	5.73064	6.00899	6.15381	6.08108	6.29462	6.07039	8.22635e-08	1.17814e-06	1.0434
Q13424	Alpha-1-syntrophin	SNTA1	0	97.632	43	12	232	12	505	53.9	6.8	5851	0	6.77347	6.53605	6.58796	6.81506	6.72792	6.85175	6.70736	6.7866	6.85922	6.76553	6.4363	6.35403	6.64962	6.63517	6.59544	6.75221	6.40769	6.46434	6.33271	6.62498	6.64097	6.68089	0.00191321	0.00506281	0.193231
Q16658	Fascin	FSCN1	0	101.46	37	12	232	12	493	54.5	7.24	3493	0	6.39232	6.47735	6.42459	6.76686	6.65249	6.52042	6.42291	6.37504	6.27426	6.49825	6.82146	6.74012	6.7761	6.71149	7.0607	6.77347	6.90809	6.78136	6.70874	6.65678	6.56224	6.58045	0.000155376	0.000585744	-0.276302
P61247	40S ribosomal protein S3a	RPS3A	0	57.637	42	10	232	10	264	29.9	9.73	2900	0	6.39575	6.5345	6.3733	6.5345	6.41616	6.37156	6.30561	6.32193	6.38716	6.51254	6.95303	6.89603	6.97613	6.90207	6.89724	6.80478	6.8936	6.71012	6.59991	6.79572	6.52826	6.66818	3.53318e-07	3.67502e-06	-0.386789
P52272	Heterogeneous nuclear ribonucleoprotein M	HNRNPM	0	90.311	27	18	230	18	730	77.5	8.7	3791	0	6.88387	6.7252	6.71012	6.75889	6.76951	6.76155	6.65964	6.67384	6.53605	6.72792	6.84674	6.63662	6.67807	6.52982	6.63517	6.53138	6.43796	6.55459	6.35755	6.71699	6.55612	6.32373	0.00996618	0.0207781	0.153594
P39656	Dolichyl-diphosphooligosaccharide--protein glycosyltransferase 48 kDa subunit	DDOST	0	101.065	41	11	230	11	456	50.8	6.55	4252	0	6.41109	6.32733	5.88996	6.39403	6.48864	6.43962	6.50303	6.54689	6.6453	6.15381	6.87652	6.55766	6.92244	6.92125	7.00562	6.50938	7.14057	6.85922	6.69766	6.83542	6.53761	6.87529	8.81746e-05	0.000352946	-0.431582
P08754	Guanine nucleotide-binding protein G(k) subunit alpha	GNAI3	0	76.954	42	11	230	7	354	40.5	5.69	2728	0	6.23266	6.46761	5.79701	6.26115	6.35403	5.87283	6.2724	6.81506	6.26679	6.70736	7.16993	6.8802	6.85549	6.93428	7.00899	6.94953	7.02237	6.95187	6.77215	6.55152	6.27053	6.72656	0.00020867	0.000748061	-0.536427
P52907	F-actin-capping protein subunit alpha-1	CAPZA1	0	92.512	56	11	227	10	286	32.9	5.69	4118	1	6.52199	6.52669	6.58346	6.58946	6.40429	6.51096	6.43129	6.5157	6.45286	6.40429	6.94369	6.80349	6.7252	6.76155	6.7866	6.65535	7.02791	6.57137	6.54226	6.78267	6.62498	6.78005	4.12729e-05	0.000194105	-0.256325
P36873	Serine/threonine-protein phosphatase PP1-gamma catalytic subunit	PPP1CC	0	106.32	43	14	227	1	323	37	6.54	3973	0	6.33807	6.91528	6.58346	6.73606	6.58045	6.87406	6.50144	6.35931	6.61765	6.92719	6.54071	6.72928	6.54844	6.59096	6.71562	6.76155	6.59694	6.80607	6.6279	6.77347	6.11478	6.66107	0.806722	0.849338	0.0210651
Q8N1G4	Leucine-rich repeat-containing protein 47	LRRC47	0	77.514	28	11	227	11	583	63.4	8.28	3724	0	6.58646	6.35226	6.63227	6.64962	6.52042	6.50144	6.49185	6.35403	6.46597	6.39746	6.91648	6.70321	6.84925	6.94017	7.05202	6.65535	6.6879	6.58195	6.61176	6.66534	6.65392	6.64674	0.000273528	0.00094952	-0.251829
Q9NX63	MICOS complex subunit MIC19	CHCHD3	0	89.732	35	11	226	11	227	26.1	8.28	3438	0	6.50144	6.59096	6.42459	7.05202	6.49665	6.55766	6.26679	6.09803	6.47086	6.4822	6.49665	6.46761	6.81762	6.80219	6.68229	6.66107	6.45615	6.94017	7.02015	6.65535	6.92006	6.86913	0.0187524	0.0359653	-0.238249
Q6YN16	Hydroxysteroid dehydrogenase-like protein 2	HSDL2	0	113.341	46	13	225	13	418	45.4	7.99	6777	0	6.98185	6.83162	6.94486	7.01792	6.95187	6.99661	6.91767	6.90809	6.98413	6.83162	6.17592	6.19967	6.17393	6.31107	6.39232	6.10643	6.1334	6.71699	6.71973	6.25361	6.37851	6.37851	2.11287e-08	3.91585e-07	0.608285
Q9BPW8	Protein NipSnap homolog 1	NIPSNAP1	0	113.087	57	11	225	11	284	33.3	9.31	2685	0	6.3733	6.42291	6.3345	6.04002	6.49985	6.09592	6.4822	6.56071	6.76155	6.45121	6.90929	6.8802	6.96232	6.74953	6.92719	6.77083	6.8802	6.93192	6.65249	6.88142	6.4545	6.62498	5.43127e-05	0.000239245	-0.399855
P49591	Serine--tRNA ligase, cytoplasmic	SARS	0	83.84	38	14	225	14	514	58.7	6.43	3005	0	6.36107	6.30743	6.32193	6.04439	6.70183	6.31651	6.50144	6.55919	6.40088	6.47573	6.88387	6.88387	7.01903	6.69627	7.01792	6.86295	6.94486	6.73606	6.65105	6.79572	6.42626	6.74147	2.25404e-05	0.000115701	-0.405905
P10515	Dihydrolipoyllysine-residue acetyltransferase component of pyruvate dehydrogenase complex, mitochondrial	DLAT	0	101.063	37	16	223	16	647	69	7.84	5066	0	6.44626	6.72383	6.39746	6.20359	6.49825	6.45779	6.88264	6.62352	6.67807	6.51412	6.53916	6.47086	6.73335	6.63517	6.56682	6.66818	6.61765	6.92244	6.87406	6.93899	6.65249	6.86047	0.039052	0.0677759	-0.164082
Q00688	Peptidyl-prolyl cis-trans isomerase FKBP3	FKBP3	0	84.939	46	8	222	8	224	25.2	9.28	4099	0	6.63227	6.67101	6.88142	6.78005	8.2031	6.74551	6.50938	6.44128	6.55152	6.5744	6.15381	6.12102	6.2555	6.47573	6.44626	6.21917	6.41954	6.36807	6.46271	6.4545	6.53138	6.60733	0.012828	0.0258739	0.422743
P05026	Sodium/potassium-transporting ATPase subunit beta-1	ATP1B1	0	79.064	39	12	222	12	303	35	8.53	3410	0	6.60288	6.70321	6.60733	6.732	6.79831	6.69627	6.75355	6.72247	6.76686	6.7046	6.59694	6.55459	6.64097	6.62352	6.53294	6.54844	6.57894	6.61912	6.42291	6.70183	6.63227	6.56377	0.000321799	0.00109312	0.124064
Q5T4S7	E3 ubiquitin-protein ligase UBR4	UBR4	0	121.33	8	26	222	26	5183	573.5	6.04	2942	0	6.71149	6.58646	6.62498	6.56986	6.67948	6.60437	6.64962	6.51412	6.89966	6.72928	6.49665	6.59395	6.79701	6.66676	6.72928	6.78529	6.71012	6.48543	6.35403	6.7211	6.38543	6.74416	0.560591	0.635515	0.0344978
P50461	Cysteine and glycine-rich protein 3	CSRP3	0	98.148	51	7	222	7	194	21	8.54	7362	0	6.36632	6.32373	6.37504	6.49346	6.21723	6.37678	6.39575	6.49185	6.43962	6.46761	6.66249	6.63952	6.83415	6.80735	6.50462	6.74953	6.58796	6.89118	6.96809	6.90207	7.18388	6.98527	3.74515e-06	2.64855e-05	-0.41494
Q15063	Periostin	POSTN	0	96.831	24	15	222	15	836	93.3	7.53	4508	0	6.48543	6.10434	5.90448	5.79181	6.59694	6.26866	6.77083	6.42794	6.24793	6.21335	7.02569	7.33985	6.73877	6.50144	7.10119	6.97499	7.01681	6.77742	6.27984	7.19081	6.51096	6.64097	0.000434775	0.00140489	-0.560391
P47756	F-actin-capping protein subunit beta	CAPZB	0	88.166	47	11	221	11	277	31.3	5.59	4609	0	6.56377	6.61471	6.66391	6.54844	6.62498	6.64674	6.49506	6.7211	6.62936	6.47573	6.76951	6.8189	6.7046	6.70874	6.67384	6.60288	6.87036	6.45121	6.52042	6.66818	6.61912	6.6907	0.0932414	0.142334	-0.0764924
O75874	Isocitrate dehydrogenase [NADP] cytoplasmic	IDH1	0	84.526	42	14	221	13	414	46.6	7.01	3075	0	6.59842	6.46761	6.77083	6.46434	6.49985	6.57137	6.59694	6.51885	6.58045	6.45615	7.01011	6.80607	6.7879	6.86542	7.08108	6.88264	7.00562	6.20359	6.32912	6.40939	6.39232	6.43463	0.21025	0.285748	-0.131512
O00299	Chloride intracellular channel protein 1	CLIC1	0	90.596	53	11	221	11	241	26.9	5.17	5225	0	6.26115	6.42626	6.30195	6.34518	6.35226	6.30195	6.25739	6.26491	5.76288	6.34873	7.13237	7.10434	7.01011	6.87036	6.55919	6.8802	6.63081	6.94134	6.88387	6.98413	6.75756	6.86542	7.78532e-08	1.15563e-06	-0.622707
P49588	Alanine--tRNA ligase, cytoplasmic	AARS	0	108.513	31	18	220	18	968	106.7	5.53	3698	0	6.74281	6.6851	6.46597	6.62205	6.81506	6.78136	6.69349	6.92006	6.65821	6.97842	6.64386	6.6837	6.6851	6.5157	6.45121	6.66249	6.57743	6.52199	6.38716	6.59395	6.38024	6.52042	0.00301498	0.00744781	0.184317
P28161	Glutathione S-transferase Mu 2	GSTM2	0	72.474	49	10	219	7	218	25.7	6.37	3273	2	6.88631	6.86666	6.93428	6.88142	6.78267	7.06393	6.87036	6.82909	6.79831	6.71149	6.6865	6.48704	6.38543	6.48382	6.66391	6.42626	6.61471	6.10852	6.25739	6.33985	6.35403	6.2211	7.96997e-07	7.23389e-06	0.443406
O60664	Perilipin-3	PLIN3	0	117.097	49	13	219	13	434	47	5.44	5456	0	6.56682	6.90328	6.98185	6.79961	6.60733	6.93782	6.4822	6.76818	6.926	6.76686	6.30195	6.64674	6.49025	6.47897	6.55152	6.29646	6.82528	6.38716	6.35931	6.52042	6.58346	6.65964	0.00121227	0.0033839	0.265565
Q96QK1	Vacuolar protein sorting-associated protein 35	VPS35	0	103.776	27	18	219	18	796	91.6	5.49	3801	0	6.24793	6.58045	6.43129	6.31107	6.59246	6.34873	6.52356	6.39917	6.58646	6.53761	6.82528	6.80607	6.82273	6.84925	6.67243	6.89239	7.04658	6.73877	6.58796	6.80735	6.45121	6.77873	3.58959e-05	0.00017165	-0.317357
Q9Y2Q3	Glutathione S-transferase kappa 1	GSTK1	0	73.25	64	10	218	10	226	25.5	8.41	2813	0	6.3147	6.30012	6.15381	6.40088	6.3837	6.29829	6.38198	6.33092	6.50938	6.6279	6.69349	6.69905	7.01011	6.85549	6.63372	6.72247	6.79961	6.92125	6.86542	6.99435	6.69905	7.04658	1.47726e-07	1.83052e-06	-0.458215
P40123	Adenylyl cyclase-associated protein 2	CAP2	0	93.978	46	14	217	13	477	52.8	6.37	4007	1	6.93899	6.81506	7.07468	6.99435	6.98299	7.1467	6.83162	6.76421	6.92006	6.88631	6.24413	6.17193	6.29278	6.39746	6.29829	6.36107	6.30378	6.37678	6.34518	6.40939	6.52982	6.31651	1.79128e-11	1.54702e-09	0.598237
Q9Y6C9	Mitochondrial carrier homolog 2	MTCH2	0	77.436	35	8	217	8	303	33.3	7.97	3685	0	6.42122	6.58045	6.42794	6.26866	6.32012	6.36632	6.43796	6.48864	6.60881	6.60288	6.93664	6.85425	6.89603	6.79442	6.63517	6.70321	6.7046	6.70736	6.75489	7.03342	6.49346	6.80735	1.43189e-05	7.92408e-05	-0.324431
O43852	Calumenin	CALU	0	95.23	50	11	216	11	315	37.1	4.64	3198	0	6.54226	6.56834	6.43129	6.41109	6.17193	6.30743	6.45943	6.28725	6.58796	6.41954	6.96694	6.74953	7.10957	6.87036	6.71836	6.62059	7.04549	6.60733	6.58796	6.91648	6.77742	6.54535	3.67294e-05	0.000175341	-0.374297
Q9NVI7	ATPase family AAA domain-containing protein 3A	ATAD3A	0	97.877	32	15	215	7	634	71.3	8.98	4051	7	6.33807	6.46761	6.39575	5.99548	6.66676	6.32912	6.65392	6.56834	6.43296	6.18388	7.03232	7.00225	6.78398	6.59096	6.88142	6.84298	6.90328	6.70183	6.93074	6.71149	6.64674	6.59395	4.59647e-05	0.000211631	-0.39864
Q15365	Poly(rC)-binding protein 1	PCBP1	0	105.089	60	12	215	9	356	37.5	7.09	6482	3	6.48704	6.58946	6.47086	6.51728	6.71149	6.72928	6.69766	6.56377	6.58045	6.64386	6.60881	6.7761	6.84172	6.75622	6.71287	6.75622	6.74819	6.61176	6.54381	6.71699	6.49185	6.52199	0.11228	0.166579	-0.0747643
Q13228	Methanethiol oxidase	SELENBP1	0	112.064	61	21	215	21	472	52.4	6.37	3861	0	7.37069	7.15076	7.53294	7.41363	7.17891	7.39489	7.2384	7.17592	7.15279	7.01458	5.44294	5.24793	5.26679	5.46923	5.79442	5.40259	5.42626	6.20945	5.97728	5.82273	6.26866	6.32733	3.05671e-10	1.47655e-08	1.54105
P07384	Calpain-1 catalytic subunit	CAPN1	0	105.779	27	15	215	15	714	81.8	5.67	2919	0	6.69209	6.82273	6.99095	6.65105	6.82782	7.14466	6.9507	6.71562	6.70736	6.72247	6.72383	6.67384	6.39746	6.40259	6.60288	6.58195	6.50462	6.30561	6.05094	6.45779	6.36807	6.41616	7.45808e-05	0.000308468	0.3654
Q99873	Protein arginine N-methyltransferase 1	PRMT1	0	77.791	42	12	215	12	371	42.4	5.35	3104	0	6.46597	6.62936	6.69209	6.49665	6.84172	6.60733	6.50462	6.57137	6.65105	6.66107	6.72656	6.79312	6.72656	6.71012	6.71562	6.67243	6.848	6.68089	6.37504	6.71149	6.40259	6.55919	0.399774	0.486488	-0.048008
P28288	ATP-binding cassette sub-family D member 3	ABCD3	0	69.613	20	13	214	12	659	75.4	9.36	3536	0	6.14975	5.95652	5.94251	5.95884	6.47249	6.12102	6.21529	6.25172	6.2211	6.32553	7.09592	7.03012	7.15178	6.95768	7.06717	7.14057	7.08108	6.6453	6.59694	6.90207	6.78267	6.75756	5.04649e-09	1.26162e-07	-0.772594
P15121	Aldose reductase	AKR1B1	0	123.527	60	13	213	12	316	35.8	6.98	3258	1	6.99548	6.86542	7.05094	7.08108	6.96232	7.2182	6.84674	6.79442	6.93899	6.82528	6.2384	6.24413	6.36107	6.47249	6.30378	6.22882	6.0268	6.34518	6.27798	6.3345	6.38024	6.45615	1.04939e-10	6.3633e-09	0.652092
P31939	Bifunctional purine biosynthesis protein PURH	ATIC	0	123.084	53	21	213	21	592	64.6	6.71	2599	0	6.6837	6.69627	6.86419	6.8009	6.75889	6.74281	6.80478	6.77215	6.73064	6.85798	6.58346	6.4822	6.47735	6.42962	6.61176	6.59544	6.76686	6.49185	6.34696	6.66249	6.32373	6.49025	1.68846e-05	9.09514e-05	0.249399
Q9Y230	RuvB-like 2	RUVBL2	0	88.992	38	17	213	17	463	51.1	5.64	2898	0	6.67101	6.6879	6.49825	6.59842	6.49825	6.61029	6.2891	6.49025	6.71699	6.76951	6.97613	6.86047	6.9472	6.75489	6.59694	6.44128	6.85549	6.75756	6.36632	6.6453	6.52356	6.34341	0.283149	0.363666	-0.0893819
Q15233	Non-POU domain-containing octamer-binding protein	NONO	0	55.513	19	8	213	7	471	54.2	8.95	2511	0	6.68089	6.57743	6.4545	6.6851	6.76686	6.61912	6.59246	6.38024	6.55612	6.47897	6.84298	6.77347	6.71149	6.7211	6.91289	6.82528	6.74416	6.6865	6.42122	6.58646	6.4822	6.51096	0.0902781	0.138488	-0.105724
Q1KMD3	Heterogeneous nuclear ribonucleoprotein U-like protein 2	HNRNPUL2	0	97.491	32	17	212	17	747	85.1	4.91	4000	0	6.92719	6.5157	6.83162	6.49025	6.66391	6.63807	6.39403	6.76553	6.66676	6.61618	6.60585	6.66959	6.74147	6.59096	6.66534	6.79442	6.77347	6.75355	6.30743	6.67243	6.01569	6.79572	0.687537	0.746753	0.0354331
P62826	GTP-binding nuclear protein Ran	RAN	0	77.702	40	9	212	9	216	24.4	7.49	3062	0	6.40259	6.57289	6.45779	6.25739	6.47735	6.48704	6.48864	6.54226	6.49185	6.58646	6.91409	6.76288	6.73064	6.7761	6.88996	6.74012	6.79831	6.79961	6.7252	6.72656	6.61324	6.71425	1.76383e-07	2.06554e-06	-0.289485
P24844	Myosin regulatory light polypeptide 9	MYL9	0	80.621	56	10	212	4	172	19.8	4.92	3246	0	6.38198	6.57289	6.50779	6.43463	6.21529	6.37678	6.41447	6.41447	6.22689	6.45286	6.87652	6.74012	6.83542	6.87529	6.70874	6.66959	7.40769	6.5345	6.74953	6.62059	6.65964	6.92481	5.00297e-05	0.000225252	-0.400398
O95782	AP-2 complex subunit alpha-1	AP2A1	0	95.013	27	19	211	12	977	107.5	7.03	3184	6	6.6893	6.45943	6.81762	6.45286	6.65249	6.7252	6.57894	6.60437	6.40599	6.53761	6.66959	6.84172	6.79181	6.67525	6.64241	6.77083	6.91886	6.71836	6.49506	6.55766	6.45121	6.56682	0.175732	0.245629	-0.0825853
Q9UIJ7	GTP:AMP phosphotransferase AK3, mitochondrial	AK3	0	77.155	49	11	211	11	227	25.6	9.16	4855	0	6.84423	6.71149	6.79051	6.83668	6.43962	6.824	6.86542	6.77873	6.86047	6.67948	6.39917	6.3906	6.50303	6.2114	6.5345	6.41785	6.32373	6.63807	6.94369	6.64241	6.54998	6.67948	0.00287875	0.00718427	0.243573
O95202	Mitochondrial proton/calcium exchanger protein	LETM1	0	90.677	28	14	211	14	739	83.3	6.7	2384	0	6.71836	6.73335	6.33092	6.66959	6.57137	6.33092	6.76818	6.35403	6.50144	6.45121	6.4822	6.64818	6.64386	6.83415	6.52356	6.74685	6.90448	6.93782	6.62059	6.69209	6.91886	6.54071	0.0312347	0.0556716	-0.164842
P36957	Dihydrolipoyllysine-residue succinyltransferase component of 2-oxoglutarate dehydrogenase complex, mitochondrial	DLST	0	89.921	39	11	211	11	453	48.7	8.95	4221	0	6.51412	6.46923	6.53605	6.37678	6.57894	6.58346	6.59991	6.49346	6.59395	6.47897	6.47897	6.61471	6.75087	6.66818	6.60288	6.68089	6.74685	7.02237	6.93899	6.70874	6.71149	6.82909	0.000617862	0.00189549	-0.207015
P10909	Clusterin	CLU	0	81.594	26	10	211	10	449	52.5	6.27	3598	0	6.33092	5.95652	5.69209	5.72792	6.75756	6.01792	6.30378	6.27984	6.05528	6.38024	7.21529	7.36457	6.70044	6.74819	7.36194	6.86913	6.73877	6.78529	6.70874	6.92955	6.62059	6.96578	5.16653e-06	3.46257e-05	-0.76715
P26640	Valine--tRNA ligase	VARS	0	105.934	22	19	210	19	1264	140.4	7.59	3951	0	6.38543	6.55459	6.23074	6.30561	6.34873	6.38543	6.37156	6.26866	6.42962	6.34163	6.90448	7.00113	6.91409	6.88631	6.91289	6.93664	6.95303	6.87774	6.70874	6.69349	6.54381	6.6893	1.25205e-08	2.62377e-07	-0.472937
Q15366	Poly(rC)-binding protein 2	PCBP2	0	82.921	44	10	209	6	365	38.6	6.79	4806	1	6.70321	6.64241	6.54381	6.74551	6.63807	6.7866	6.74551	6.70874	6.56682	6.60881	6.52826	6.6014	6.6837	6.75756	6.77215	6.54689	6.56986	6.55612	6.43296	6.7046	6.6879	6.56986	0.215427	0.291256	0.0513438
P61019	Ras-related protein Rab-2A	RAB2A	0	66.786	51	10	208	5	212	23.5	6.54	3453	5	6.50938	6.64386	6.44128	6.20359	6.67948	6.55305	6.79831	6.85674	6.71012	6.72656	6.85798	6.72383	6.72383	6.57137	6.67948	6.69209	6.80864	6.54226	6.43129	6.78005	6.48059	6.56529	0.550114	0.626879	-0.0424888
P52788	Spermine synthase	SMS	0	123.819	61	14	208	14	366	41.2	5.02	4166	0	6.91049	6.76553	6.81506	6.54226	6.85798	6.77873	6.853	6.80607	6.78267	6.9472	6.66676	6.57137	6.39917	6.87036	6.44956	6.63517	6.26303	6.37156	6.3345	6.43129	6.29646	6.46107	5.77115e-05	0.000250328	0.326707
Q14980	Nuclear mitotic apparatus protein 1	NUMA1	0	138.841	19	26	207	26	2115	238.1	5.78	3413	0	7.05094	7.12516	7.27426	7.38457	6.85425	7.00562	6.83162	7.04985	6.9507	6.8936	6.17592	6.14364	6.22882	5.96578	6.20945	5.93074	6.05311	6.29646	6.37851	6.24031	6.4446	6.05311	1.22878e-10	7.14698e-09	0.865352
P50995	Annexin A11	ANXA11	0	89.09	26	12	207	12	505	54.4	7.65	3855	0	6.6453	6.73064	6.54998	6.52826	6.70874	6.41447	6.76818	6.81762	6.80735	6.79572	6.59096	6.56834	6.52982	6.58195	6.69905	6.64674	6.76155	6.57743	6.40259	6.62059	6.55766	6.75489	0.188875	0.260826	0.0689966
P05387	60S acidic ribosomal protein P2	RPLP2	0	96.544	74	7	207	7	115	11.7	4.54	6456	0	6.74551	6.76421	6.79312	6.4446	6.48864	6.71699	6.63372	6.67384	6.73742	6.54535	6.66391	6.57743	6.47411	6.55919	6.67948	6.44956	6.96	6.55459	6.79312	6.61765	6.50144	6.65964	0.605895	0.67638	0.0301629
P07858	Cathepsin B	CTSB	0	90.643	38	10	207	10	339	37.8	6.3	5009	0	6.61912	6.81378	6.56986	6.79572	6.39917	6.43463	6.59246	6.55766	6.66818	6.71425	6.70598	6.75622	6.42122	6.49346	6.58195	6.56529	6.82146	6.81378	6.65821	6.80219	6.51412	6.732	0.514605	0.594257	-0.0390101
P07339	Cathepsin D	CTSD	0	101.743	39	12	206	12	412	44.5	6.54	3999	0	6.94837	6.62059	6.56224	6.60437	6.42962	6.37678	6.63807	6.45615	6.57137	6.34341	6.70736	6.97384	6.54689	6.51096	6.97842	6.52199	7.12102	6.59246	6.8716	6.58045	6.05094	6.72247	0.235245	0.314322	-0.126437
P62879	Guanine nucleotide-binding protein G(I)/G(S)/G(T) subunit beta-2	GNB2	0	89.712	40	10	205	7	340	37.3	6	6124	3	6.90689	6.85549	6.66818	6.71836	6.8936	6.8125	6.97728	6.96694	6.75221	6.90809	6.60881	6.67948	6.47735	6.33628	6.56224	6.3345	6.66391	6.2114	6.29278	6.5744	6.13545	6.36282	3.98978e-06	2.76663e-05	0.409335
P54578	Ubiquitin carboxyl-terminal hydrolase 14	USP14	0	103.265	38	14	205	14	494	56	5.3	4179	0	6.81634	6.64818	6.39917	6.06178	7.40259	6.90809	7.14466	7.39575	6.95303	7.33002	6.58045	6.25927	6.24793	5.83036	6.38716	6.60585	6.27798	6.36107	5.97039	6.54689	6.19967	6.25172	0.000477197	0.00151618	0.612732
Q16836	Hydroxyacyl-coenzyme A dehydrogenase, mitochondrial	HADH	0	92.804	60	10	205	10	314	34.3	8.85	4857	0	6.93428	6.82528	6.7761	7.1809	6.85175	6.94486	6.78529	6.8505	6.78005	7.13134	6.13955	5.9542	6.15381	5.99774	6.16189	6.06178	5.79442	6.67525	6.64962	6.66391	6.8392	6.84674	0.000191257	0.000700107	0.57786
Q9NTK5	Obg-like ATPase 1	OLA1	0	92.495	47	14	205	14	396	44.7	7.81	3102	0	6.82018	6.6837	6.61618	6.93192	6.58646	6.63807	6.60437	6.62352	7.04767	6.88264	6.6893	6.51728	6.75355	6.43962	6.53294	6.59991	6.71562	6.42291	6.2817	6.64386	6.33807	6.54226	0.00635924	0.0141814	0.20372
P50570	Dynamin-2	DNM2	0	106.59	32	19	205	19	870	98	7.44	3120	0	6.7211	6.53605	6.61176	6.77742	6.84925	6.64241	6.73064	6.6014	6.63952	6.60437	6.65392	6.74281	6.59694	6.83036	6.57289	6.72383	6.54381	6.70598	6.07039	6.65964	6.61765	6.57289	0.34426	0.429571	0.0638008
P55060	Exportin-2	CSE1L	0	94.875	24	16	204	16	971	110.3	5.77	3716	0	6.56682	6.69905	6.58195	6.80993	6.82655	6.6865	6.71836	6.7866	6.62498	6.88753	6.73471	6.55612	6.53605	6.47573	6.66107	6.2211	6.83794	6.67807	6.27798	6.65678	6.7046	6.42794	0.0311512	0.0555575	0.154817
Q8TDX7	Serine/threonine-protein kinase Nek7	NEK7	0	72.115	39	9	204	9	302	34.5	8.25	1803	0	6.59544	6.42122	6.44956	6.2114	6.41109	6.52356	6.64674	6.69627	6.62205	6.57289	6.85175	6.78136	6.85425	6.8009	6.82655	6.79831	6.96	6.55766	6.33628	6.68229	6.65535	6.65678	0.00441146	0.0103479	-0.2151
P62241	40S ribosomal protein S8	RPS8	0	66.144	53	10	204	10	208	24.2	10.32	3514	0	6.50938	6.67525	6.41278	6.2854	6.57289	6.49665	6.57592	6.61618	6.53294	6.47249	6.99661	6.926	6.76686	6.70044	6.84549	6.74685	6.87406	6.6279	6.43796	6.78267	6.51728	6.54998	0.00260744	0.00657047	-0.21602
P32418	Sodium/calcium exchanger 1	SLC8A1	0	91.61	20	14	203	14	973	108.5	5	2825	0	6.50621	6.36457	6.70321	6.61029	6.51412	6.76951	6.53294	6.44294	6.56377	6.58346	6.89845	6.70874	6.824	6.80607	6.62352	6.75622	6.63952	6.70183	6.55459	6.69905	6.6014	6.63807	0.00556774	0.0127046	-0.145186
O75323	Protein NipSnap homolog 2	NIPSNAP2	0	118.603	60	12	203	12	286	33.7	9.36	4477	0	6.57592	6.67807	6.47735	6.32912	6.45779	6.49665	6.60733	6.56529	6.61471	6.67243	6.68229	6.65392	6.89966	6.71425	6.53761	6.71562	6.63517	6.92362	6.66534	6.88509	6.43962	6.76818	0.00822553	0.0175761	-0.162564
Q08257	Quinone oxidoreductase	CRYZ	0	80.957	47	10	203	10	329	35.2	8.44	2668	0	6.40259	6.35403	6.42962	6.35931	6.5345	6.40939	6.38888	6.08746	6.43296	6.43463	6.93782	6.89966	6.79181	6.9472	6.97269	6.94017	6.95187	6.73471	6.63372	6.70736	6.6453	6.69905	8.0186e-08	1.17799e-06	-0.438444
P06737	Glycogen phosphorylase, liver form	PYGL	0	94.756	31	18	202	13	847	97.1	7.17	2016	0	7.13134	6.67948	6.93074	6.98641	7.00787	7.04111	7.1127	7.07039	7.13853	7.01681	5.91648	6.13134	5.97039	6.28725	6.6279	6.47897	6.15381	6.16189	6.41954	6.24031	5.95884	6.31288	3.44315e-09	9.26984e-08	0.789904
Q16134	Electron transfer flavoprotein-ubiquinone oxidoreductase, mitochondrial	ETFDH	0	89.252	36	16	202	16	617	68.5	7.55	2846	0	6.43463	6.59694	6.47573	6.30925	6.24222	6.59096	6.52669	6.61618	6.74147	6.34518	6.84298	6.46761	6.73064	6.75489	6.37678	6.76818	6.65392	7.02459	6.92362	6.79312	6.71012	6.90809	0.00222096	0.00572826	-0.258285
Q9Y305	Acyl-coenzyme A thioesterase 9, mitochondrial	ACOT9	0	89.496	37	14	202	14	439	49.9	8.6	2094	0	6.48543	6.27053	6.25739	6.89239	6.57592	6.62059	6.38543	6.34518	6.34341	6.24793	6.50938	6.6879	6.8392	6.7866	6.58346	6.58496	6.53916	6.78921	7.16591	6.69349	6.99095	7.0542	0.0015987	0.00432516	-0.326283
Q92973	Transportin-1	TNPO1	0	74.011	23	14	201	10	898	102.3	4.98	2280	4	6.93899	6.92125	7.04221	6.87652	6.853	7.16792	6.90448	6.69905	6.9507	6.75889	6.42291	6.43962	6.47249	6.42794	6.75622	6.22497	6.29829	6.31288	6.42794	6.05961	6.28355	6.18388	8.50012e-08	1.19928e-06	0.552108
P63316	Troponin C, slow skeletal and cardiac muscles	TNNC1	0	33.597	38	5	201	5	161	18.4	4.18	3946	0	6.6907	6.55459	6.83289	6.79831	6.58496	6.67807	6.90087	6.55305	6.80993	6.6837	6.62205	6.4545	6.66391	6.69627	6.40259	6.7761	6.5345	6.58195	6.57894	6.35755	6.57894	6.69209	0.0233711	0.0433644	0.130423
Q99733	Nucleosome assembly protein 1-like 4	NAP1L4	0	64.354	47	11	201	9	375	42.8	4.69	3299	0	6.848	6.75489	6.73471	6.80607	6.27984	6.68089	6.59991	6.61029	6.73335	6.96232	6.54998	6.58796	6.70736	6.6453	6.8679	6.74819	6.64962	6.54689	6.25927	6.53761	6.55459	6.24603	0.1203	0.176457	0.125968
P84085	ADP-ribosylation factor 5	ARF5	0	55.659	64	8	200	3	180	20.5	6.79	2796	0	7.1918	6.6893	7.16993	6.93697	6.08321	6.24413	7.31107	7.45286	6.42962	7.74012	6.67807	7.62571	6.36632	5.80219	6.86666	6.06393	5.90929	5.52356	6.53761	7.07039	6.25176	6.20945	0.047224	0.079497	0.516153
Q15393	Splicing factor 3B subunit 3	SF3B3	0	98.455	19	15	200	15	1217	135.5	5.26	4231	0	6.66818	6.47249	6.79051	6.52513	6.80478	6.56529	6.85798	6.71012	6.88509	6.85549	6.53916	6.65678	6.61765	6.5157	6.7211	6.59842	6.63952	6.47897	6.3345	6.65105	6.52669	6.60437	0.0174532	0.0338609	0.139845
Q9Y512	Sorting and assembly machinery component 50 homolog	SAMM50	0	88.48	40	12	200	12	469	51.9	6.9	3013	0	6.39232	6.50938	6.2891	6.32373	6.42459	6.32193	6.51254	6.52199	6.72247	6.55766	6.75889	6.71425	6.87283	6.7252	6.65678	6.69766	6.86913	6.81762	6.80219	6.95187	6.52356	6.89966	9.68723e-06	5.72793e-05	-0.316567
P16104	Histone H2AX	H2AFX	0	61.6	52	6	199	2	143	15.1	10.74	5019	4	7.05311	6.87652	7.13031	7.34873	6.88387	7.1127	7.04439	6.91886	6.86913	6.732	6.21335	6.01792	6.11894	6.25361	6.4446	6.05094	6.18982	6.13545	6.41954	6.2211	6.55919	6.27984	1.56686e-09	5.1925e-08	0.754936
O75131	Copine-3	CPNE3	0	75.403	31	13	199	12	537	60.1	5.85	2522	1	6.6893	6.69209	6.57743	6.51885	6.69209	6.15785	6.79701	6.67666	6.5157	6.59991	6.77742	6.70321	6.75087	6.72656	6.70321	6.72383	6.71562	6.60437	6.50303	6.64962	6.63081	6.63662	0.14268	0.204752	-0.0854079
P61160	Actin-related protein 2	ACTR2	0	76.435	34	11	199	11	394	44.7	6.74	3654	0	6.42962	6.53916	7.33718	7.09908	7.2817	6.44791	6.49185	6.51254	6.36282	7.03672	6.47573	6.63372	6.51254	6.61765	6.52199	6.44791	6.66959	6.33807	6.38543	6.35403	6.35403	6.60437	0.0376947	0.0657466	0.260936
P34897	Serine hydroxymethyltransferase, mitochondrial	SHMT2	0	104.683	42	15	198	14	504	56	8.53	2789	1	6.15987	6.07468	6.05745	5.95652	6.24982	6.11478	5.98641	5.97499	6.14568	6.19574	6.84925	6.86913	7.11374	6.93782	6.84549	6.80993	7.10329	7.26115	7.07146	7.13031	6.65249	7.02348	6.36466e-12	6.71825e-10	-0.8807
O14980	Exportin-1	XPO1	0	93.886	20	15	198	15	1071	123.3	6.06	3235	0	6.55459	6.60733	6.59096	6.6851	6.95652	6.6865	6.79181	6.75622	6.6837	6.82146	6.7046	6.64241	6.6907	6.50144	6.69766	6.40429	6.69349	6.57743	6.34518	6.67384	6.38198	6.56834	0.0194221	0.0370502	0.139973
P06756	Integrin alpha-V	ITGAV	0	86.818	22	19	197	19	1048	116	5.68	2021	0	6.52042	6.81762	6.44294	6.65249	6.6014	6.75355	6.70183	6.51728	6.85425	6.62498	6.71149	6.67101	6.54689	6.64241	6.65964	6.72928	6.66959	6.61471	6.55612	6.78921	6.44128	6.55612	0.742543	0.794984	0.0163607
Q12907	Vesicular integral-membrane protein VIP36	LMAN2	0	80.772	39	9	197	9	356	40.2	6.95	4014	0	6.56529	6.65678	6.50303	6.3906	6.34163	6.4446	6.50938	6.33807	6.50144	6.43796	6.71012	6.8716	6.76288	6.62059	6.77083	6.63952	7.01903	6.74819	6.80735	6.82909	6.60585	6.83668	3.25974e-06	2.37357e-05	-0.2996
P37802	Transgelin-2	TAGLN2	0	78.261	59	9	197	9	199	22.4	8.25	5595	0	6.33628	6.34873	6.60585	6.32912	5.848	6.05961	6.12102	6.27426	5.88509	5.86295	6.88996	7.30469	6.90087	7.05202	7.03672	6.64962	7.45204	6.82018	6.94017	6.59395	6.69766	6.63372	1.66438e-06	1.37095e-05	-0.747209
P49773	Histidine triad nucleotide-binding protein 1	HINT1	0	106.566	72	7	196	7	126	13.8	6.95	2525	0	6.86295	7.04658	6.90929	6.57894	6.33271	6.45615	6.83668	6.87652	6.83542	7.15583	6.76818	6.58045	6.2891	6.45286	6.23458	6.14975	6.47411	6.71149	6.00675	6.84172	6.31651	6.7761	0.0103793	0.0215448	0.322306
P10253	Lysosomal alpha-glucosidase	GAA	0	82.529	23	13	196	13	952	105.3	6	2734	0	6.6014	6.6851	6.69627	6.70736	6.66249	6.65105	6.63807	6.46271	6.66818	6.58195	6.68089	6.54226	6.38543	6.74012	6.90689	6.61618	6.82018	6.50462	6.63952	6.57894	6.63372	6.67101	0.873906	0.903057	-0.00785493
P09525	Annexin A4	ANXA4	0	91.455	47	14	196	14	319	35.9	6.13	4798	0	6.27984	6.47573	6.21335	6.43129	6.06609	6.11686	6.1918	6.03562	6.04876	6.00899	7.17592	7.04985	6.71699	7.04876	7.37069	6.50779	7.27705	6.36282	7.04439	6.66534	6.59991	6.99887	3.38104e-06	2.44568e-05	-0.714699
Q9NZN3	EH domain-containing protein 3	EHD3	0	75.701	36	16	195	7	535	60.8	6.57	2000	0	6.96809	7.00675	7.26679	6.80219	6.75221	7.01569	7.00899	7.10434	6.8392	7.14568	6.38198	6.3147	6.30195	6.31288	6.00675	6.56834	6.4363	5.85798	6.07253	6.23458	6.15987	6.3505	6.85227e-09	1.56232e-07	0.741131
Q6NZI2	Caveolae-associated protein 1	CAVIN1	0	79.862	27	10	195	10	390	43.5	5.6	5035	0	6.84549	6.853	6.92837	6.80349	7.01903	6.86419	6.8679	6.8125	6.6865	6.90207	6.34341	6.47897	6.34341	6.47573	6.54535	6.63081	6.6014	6.32373	6.43796	6.30195	6.38024	6.29829	6.42204e-09	1.51263e-07	0.428148
P35611	Alpha-adducin	ADD1	0	75.495	27	15	194	14	737	80.9	5.83	3078	1	6.87897	6.74819	6.95768	6.86913	7.07895	7.09276	6.96578	7.12205	6.76421	7.02015	6.50462	6.45943	6.24222	6.27612	6.50779	6.41447	6.17393	6.15987	6.21917	6.30195	6.43796	6.06824	1.33945e-09	4.59932e-08	0.635972
P21266	Glutathione S-transferase Mu 3	GSTM3	0	69.55	48	12	194	11	225	26.5	5.54	3216	1	6.48059	6.44128	6.54071	6.82528	6.78005	6.7761	6.44128	6.5157	6.43129	6.39917	6.7252	6.74953	6.92006	6.9542	6.82273	6.71562	6.73742	6.42794	6.64386	6.31107	6.81121	6.44791	0.126997	0.184852	-0.125749
P49189	4-trimethylaminobutyraldehyde dehydrogenase	ALDH9A1	0	79.715	38	14	194	14	494	53.8	5.87	2990	0	6.7252	6.94017	6.93428	7.08321	6.76951	6.92006	6.6893	6.61029	6.70321	6.66391	6.64241	6.46434	6.54844	6.44956	6.57289	6.33628	6.3837	6.49825	6.40259	6.44128	6.65105	6.41954	1.01375e-05	5.96937e-05	0.319718
P51553	Isocitrate dehydrogenase [NAD] subunit gamma, mitochondrial	IDH3G	0	97.182	40	11	194	11	393	42.8	8.5	5331	0	6.5345	6.60437	6.50462	6.39403	6.6279	6.50621	6.7046	6.71699	6.78529	6.81121	6.58496	6.6865	6.70044	6.49665	6.34696	6.54226	6.69766	6.82528	6.7046	6.9472	6.43463	6.83289	0.653115	0.717017	-0.0310304
P62753	40S ribosomal protein S6	RPS6	0	64.881	33	8	193	8	249	28.7	10.84	3583	0	6.90569	6.96463	6.92837	6.55766	6.78136	6.6879	6.7866	6.73471	6.62644	6.65821	6.72656	6.63227	6.52982	6.45286	6.7866	6.56071	6.42794	6.6014	6.43296	6.4822	6.21723	6.42794	0.00100398	0.00287572	0.239948
Q16082	Heat shock protein beta-2	HSPB2	0	77.483	54	6	193	6	182	20.2	5.17	3467	0	6.83162	6.55152	6.76686	6.68089	6.81634	6.77083	6.72383	6.8125	6.70598	6.80607	6.40259	6.32012	6.43463	6.65964	6.56224	6.36282	6.30378	6.64241	6.45286	6.60585	6.83415	6.87652	0.00466913	0.0108452	0.208509
P17844	Probable ATP-dependent RNA helicase DDX5	DDX5	0	81.993	36	18	193	13	614	69.1	8.92	2539	0	6.82018	6.69766	6.78136	6.79961	6.59544	6.76022	6.8125	6.62644	6.80478	6.78267	6.56986	6.65964	6.48382	6.5157	6.64962	6.53605	6.57592	6.39917	6.32733	6.6453	6.53294	6.65249	6.92356e-05	0.000289328	0.202434
Q15019	Septin-2	SEPTIN2	0	95.954	57	11	192	11	361	41.5	6.6	5066	0	6.62205	6.46107	6.89118	6.63081	6.70044	6.66391	6.6851	6.89118	6.79831	6.81634	6.4545	6.60288	6.54071	6.43296	6.87036	6.1819	7.02237	6.5744	6.5157	6.46597	6.35403	6.69488	0.0674146	0.107637	0.156816
Q96I99	Succinate--CoA ligase [GDP-forming] subunit beta, mitochondrial	SUCLG2	0	84.046	39	14	192	14	432	46.5	6.39	3272	0	6.63372	6.66818	6.60288	6.62936	6.59694	6.50303	6.6837	6.5744	6.72792	6.63372	6.58946	6.61912	6.51412	6.51096	6.57592	6.56377	6.56377	6.88264	6.76553	6.78921	6.66249	6.79701	0.534831	0.613291	-0.0274494
P27144	Adenylate kinase 4, mitochondrial	AK4	0	90.765	52	9	192	9	223	25.3	8.4	2384	0	6.42962	6.32912	6.25927	6.36282	6.42962	6.44956	6.36107	6.51885	6.46271	6.69766	6.6851	6.49665	6.86047	6.66107	6.52042	6.64241	6.63662	7.06393	6.91049	7.11374	6.87652	6.94251	0.000106091	0.000414192	-0.354133
P25787	Proteasome subunit alpha type-2	PSMA2	0	89.771	45	8	191	8	234	25.9	7.43	5506	0	6.6851	6.6851	7.15785	6.8125	6.58346	6.853	6.7866	6.63662	6.66676	6.2114	6.69905	6.64241	6.45943	6.66107	6.82782	6.3345	6.62498	6.12309	6.95652	6.37678	6.10852	6.77873	0.16461	0.232129	0.15843
Q9UHD8	Septin-9	SEPTIN9	0	72.186	38	15	191	15	586	65.4	8.97	926	0	6.76686	6.64962	6.80349	6.59991	6.75489	6.75622	6.76421	6.65535	6.69905	6.74012	6.47249	6.54689	6.58346	6.61176	6.73606	6.62644	6.8802	6.62644	6.45779	6.35226	6.2854	6.64386	0.0123888	0.0251057	0.150383
Q9Y2P4	Long-chain fatty acid transport protein 6	SLC27A6	0	92.716	36	19	191	19	619	70.1	8.51	2124	0	6.42962	6.14975	6.3345	6.34518	6.15583	6.31107	6.3147	6.2114	6.45615	6.14364	7.11166	7.05961	7.27984	6.99887	7.2211	7.03892	7.2817	6.05311	6.36807	6.64674	6.58045	6.35226	0.000670025	0.00203362	-0.547512
P60660	Myosin light polypeptide 6	MYL6	0	67.226	57	8	190	5	151	16.9	4.65	5161	2	6.35226	6.39917	6.5157	6.42794	6.1819	6.09381	6.34341	6.26491	6.16591	6.16591	6.65249	6.95536	6.87652	6.853	7.09276	6.78398	7.62571	6.53761	6.90207	6.71836	6.44294	6.74147	3.04091e-05	0.000148655	-0.557428
P42025	Beta-centractin	ACTR1B	0	83.812	50	11	190	5	376	42.3	6.4	3245	0	7.28077	6.1416	6.99887	7.18785	7.13237	7.29186	7.1467	6.91886	6.79572	6.59395	5.90207	6.09381	6.70598	5.97499	6.64386	6.51096	5.66676	6.06393	5.70874	5.99774	6.77347	6.6837	0.000309903	0.00105902	0.721687
Q15118	[Pyruvate dehydrogenase (acetyl-transferring)] kinase isozyme 1, mitochondrial	PDK1	0	84.825	55	16	190	16	436	49.2	8.81	2232	0	6.39746	6.25927	6.31832	5.91886	6.61471	6.46923	6.51412	6.62644	6.72383	6.48704	6.75355	6.63372	6.97613	6.82018	6.54381	6.8936	6.73877	6.91767	6.64241	6.82782	6.90448	6.74551	0.000224653	0.000797336	-0.350209
P35637	RNA-binding protein FUS	FUS	0	74.641	22	9	189	7	526	53.4	9.36	3246	2	7.04767	6.81121	6.96578	7.05094	6.7761	7.01681	6.88996	6.84298	6.80993	6.75756	6.17592	6.18785	6.15381	6.22882	6.44956	6.18587	6.55459	6.3906	6.50938	6.44791	6.62644	6.61618	1.63317e-07	1.96394e-06	0.519651
P55058	Phospholipid transfer protein	PLTP	0	87.193	34	11	189	11	493	54.7	7.01	3783	0	7.21529	7.2817	6.82782	7.16892	7.32283	7.32463	7.40599	6.97384	7.46923	6.90207	6.17792	4.92125	5.46271	5.62352	6.08534	6.10014	5.53916	6.27426	5.73877	6.15381	6.11061	6.24222	1.63484e-08	3.21331e-07	1.32009
Q9H7Z7	Prostaglandin E synthase 2	PTGES2	0	104.535	48	11	189	11	377	41.9	9.16	2754	0	7	6.84925	6.67384	6.69766	6.67101	6.52356	6.72928	6.58045	6.53605	6.75355	6.25172	6.10014	6.72247	6.50303	6.18587	6.45943	6.15381	6.83415	7.02459	6.53761	6.96578	6.89603	0.205996	0.281172	0.148581
O96000	NADH dehydrogenase [ubiquinone] 1 beta subcomplex subunit 10	NDUFB10	0	68.056	59	10	189	10	172	20.8	8.48	2349	0	6.2817	6.75889	6.65249	6.09381	6.77873	6.67525	6.55919	6.78529	6.92362	6.81506	6.8936	6.84172	6.52669	6.76155	6.35931	6.50938	6.53761	6.6879	6.51412	6.70321	6.6279	6.58796	0.972029	0.978208	0.00315638
Q92896	Golgi apparatus protein 1	GLG1	0	92.694	22	17	189	17	1179	134.5	6.9	2974	0	6.57894	6.6279	6.39575	6.58045	6.52042	6.50779	6.45286	6.6014	6.52356	6.58646	6.70736	6.65964	6.87652	6.81634	6.7761	6.61029	6.98755	6.80478	6.53916	6.74819	6.47411	6.62936	0.00187199	0.00496757	-0.181563
P54886	Delta-1-pyrroline-5-carboxylate synthase	ALDH18A1	0	78.567	28	16	189	16	795	87.2	7.12	1948	0	6.19771	6.33271	6.36807	6.50144	6.60881	6.26491	6.51096	6.14771	6.52669	6.34696	6.7761	6.91886	6.8936	6.69488	6.87283	6.71699	7.01123	6.88874	6.79572	6.82528	6.54381	6.92719	3.60105e-07	3.69172e-06	-0.441505
P53985	Monocarboxylate transporter 1	SLC16A1	0	73.046	12	6	188	6	500	53.9	8.66	5044	0	6.94134	6.60881	6.98299	7.00675	7.13648	6.96924	6.96232	7.00225	7.09698	7.04658	6.09803	6.00899	6.4363	6.1416	5.91409	6.12309	5.97499	6.34873	6.23266	6.46597	6.58346	6.81506	3.4538e-07	3.60562e-06	0.713461
Q02878	60S ribosomal protein L6	RPL6	0	67.512	37	11	188	11	288	32.7	10.58	3044	0	6.56986	6.67101	6.51096	6.66959	6.56986	6.55152	6.51728	6.33092	6.50462	6.56529	6.88509	6.7211	6.78529	6.53605	6.8679	6.82655	6.64386	6.71425	6.7046	6.67243	6.51096	6.69905	0.00166385	0.00447356	-0.167836
P99999	Cytochrome c	CYCS	0	70.244	59	9	188	9	105	11.7	9.57	3994	0	6.30378	6.12102	6.22304	6.46761	5.97499	6.07682	6.18388	5.98641	6.12722	6.18982	6.72792	6.45779	6.95303	6.87774	6.39403	6.75756	6.46597	7.3443	7.3966	6.97842	7.29278	7.22014	5.54259e-06	3.61473e-05	-0.740067
O14950	Myosin regulatory light chain 12B	MYL12B	0	79.732	56	10	187	4	172	19.8	4.84	3678	5	6.1416	6.30012	6.31651	6.45286	6.1334	6.27612	6.38716	6.1639	6.22689	5.72792	6.65535	7.07146	7.05961	7.19279	7.11686	6.80735	7.13134	6.58946	6.99209	6.65105	6.824	6.76686	1.72026e-07	2.03433e-06	-0.692206
P00441	Superoxide dismutase [Cu-Zn]	SOD1	0	81.027	64	5	187	5	154	15.9	6.13	6202	0	6.83542	7.06178	7.0433	6.71973	6.49985	7.09381	7	6.86913	6.97613	6.89482	6.11686	6.10014	6.27426	6.42794	6.36107	6.33271	6.40259	6.38888	6.32553	6.77083	6.60881	6.29094	1.39568e-06	1.17683e-05	0.532684
Q04637	Eukaryotic translation initiation factor 4 gamma 1	EIF4G1	0	71.701	12	15	186	10	1599	175.4	5.33	2517	5	6.35403	6.35579	6.52513	6.39232	6.48864	6.53294	6.42459	6.52356	6.35931	6.37156	7.07468	6.98071	6.81634	6.74147	6.91528	6.79312	7.06717	6.51254	6.7252	6.70183	6.57743	6.52199	2.97716e-05	0.000146292	-0.352859
O94925	Glutaminase kidney isoform, mitochondrial	GLS	0	109.333	39	17	186	17	669	73.4	7.77	2701	0	6.66249	6.78267	6.61765	6.69766	6.77873	6.7046	6.84298	6.7252	6.97957	6.6865	6.43296	6.46761	6.50621	6.38543	6.24793	6.47573	6.62644	6.78267	6.60437	6.75489	6.44956	6.73471	0.00234155	0.00598638	0.208763
Q9P2R7	Succinate--CoA ligase [ADP-forming] subunit beta, mitochondrial	SUCLA2	0	64.948	32	11	186	11	463	50.3	7.42	2443	0	6.55305	6.65678	6.56377	6.51728	6.55305	6.56682	6.6851	6.61176	6.77479	6.67948	6.66249	6.58946	6.75355	6.58796	6.59544	6.68229	6.70598	6.78529	6.71425	6.79572	6.43796	6.63227	0.262393	0.342879	-0.0457008
P45954	Short/branched chain specific acyl-CoA dehydrogenase, mitochondrial	ACADSB	0	90.858	36	12	186	12	432	47.5	6.99	3773	0	6.35403	6.55305	6.31832	6.33807	6.59544	6.51885	6.64241	6.58646	6.74953	6.77215	6.824	6.60437	6.6851	6.71699	6.58946	6.79572	6.80735	6.69209	6.55459	7.02901	6.3505	6.8392	0.0335368	0.0592928	-0.164534
Q96AY3	Peptidyl-prolyl cis-trans isomerase FKBP10	FKBP10	0	61.993	25	11	186	11	582	64.2	5.62	3386	0	6.17792	6.56529	6.22689	5.91409	6.16189	6.04002	6.29646	6.35403	6.35226	5.98413	6.91528	7.05745	7.00338	6.81634	7.08746	6.96578	7.78333	6.56986	6.65392	6.6837	6.1334	6.78136	9.02615e-05	0.000359281	-0.66364
P20073	Annexin A7	ANXA7	0	70.414	24	9	185	9	488	52.7	5.68	3352	0	6.89845	6.96116	6.824	6.2724	6.76288	6.8802	6.90448	7.02901	6.87406	6.94134	6.51412	6.62644	6.46434	6.41616	6.44626	6.41278	6.49665	6.49825	6.30012	6.55612	6.04876	6.53138	5.32781e-05	0.000235415	0.392182
P62979	Ubiquitin-40S ribosomal protein S27a	RPS27A	0	32.409	40	5	185	5	156	18	9.64	1927	0	6.97154	6.88631	6.89118	7.12102	6.37678	6.86913	6.79442	6.70044	6.5345	6.3345	6.57592	6.47573	6.29094	6.50144	6.71425	6.38888	6.60585	6.13545	7.02459	6.25739	6.83668	6.30561	0.0436395	0.0744869	0.238587
P43686	26S proteasome regulatory subunit 6B	PSMC4	0	72.431	33	11	185	11	418	47.3	5.21	1586	0	6.69488	6.47249	6.65249	6.926	6.71699	6.76686	6.43296	6.09592	6.64241	6.37504	6.64962	6.78005	6.76421	6.70598	6.76421	6.8009	6.63081	6.63372	6.66249	6.37851	6.57289	6.80478	0.209887	0.285663	-0.101409
Q9NVE7	Pantothenate kinase 4	PANK4	0	83.174	34	19	185	19	773	85.9	6.28	3000	0	6.50462	6.54071	6.54689	6.35755	6.65821	6.66818	6.66676	6.53138	6.46434	6.84674	6.66959	6.6851	6.84423	6.73335	6.78136	6.61029	6.63227	6.7879	6.55766	6.73064	6.49185	6.73877	0.042243	0.0725694	-0.110046
P54819	Adenylate kinase 2, mitochondrial	AK2	0	76.415	62	11	185	11	239	26.5	7.81	3872	0	6.65535	6.49825	6.65392	6.59991	6.25739	6.54071	6.38024	6.32553	6.5157	6.32012	6.76553	6.42962	6.5157	6.73742	6.52356	6.33092	6.47735	7.07039	7.08321	6.97384	6.89482	7.09803	0.0132809	0.0266553	-0.266986
P15531	Nucleoside diphosphate kinase A	NME1	0	63.006	70	8	185	4	152	17.1	6.19	2364	0	6.32193	6.50144	6.66534	7.24222	6.41785	6.50462	6.03562	6.33807	5.95187	6.06824	6.53294	6.89966	6.87406	6.71287	6.61029	6.30012	6.92362	7.03012	6.7866	6.57592	6.84298	7.14466	0.0112714	0.023194	-0.364766
O00469	Procollagen-lysine,2-oxoglutarate 5-dioxygenase 2	PLOD2	0	76.673	30	16	185	16	737	84.6	6.71	2727	0	5.78136	5.9542	5.59096	5.57289	6.0268	5.75221	5.80735	5.88996	5.78921	5.88264	7.13648	7.09487	7.32912	7.22593	7.21043	7.20457	7.27798	7.07468	6.926	6.86419	6.75489	6.89239	9.12637e-14	2.37916e-11	-1.27787
P51858	Hepatoma-derived growth factor	HDGF	0	102.816	60	13	184	12	240	26.8	4.73	3368	1	6.9472	6.86047	6.93192	6.93074	6.64097	6.85674	6.65249	6.71012	6.71699	6.67384	6.62644	6.38543	6.43463	6.40769	6.56682	6.19967	6.75756	6.43129	6.54844	6.46923	6.59544	6.5345	5.01278e-05	0.000225338	0.295718
Q9UNF1	Melanoma-associated antigen D2	MAGED2	0	78.259	26	10	184	9	606	64.9	9.32	5194	1	6.24603	6.29646	6.33628	6.82782	6.81762	6.72656	5.73335	6.10434	5.89966	5.78921	6.79312	6.99661	6.66391	6.89239	7.08108	6.58646	6.66534	6.8716	6.92244	6.65249	7.22978	6.83794	0.000337353	0.00113782	-0.571697
P46781	40S ribosomal protein S9	RPS9	0	44.127	34	10	184	10	194	22.6	10.65	1625	0	6.38888	6.49506	6.30925	6.31832	6.50303	6.36107	6.49665	6.64097	6.42291	6.51254	7.02901	6.87529	6.853	6.67666	6.88387	6.87774	6.94017	6.75489	6.45943	6.83794	6.56682	6.60437	2.48218e-05	0.000125429	-0.335065
P22061	Protein-L-isoaspartate(D-aspartate) O-methyltransferase	PCMT1	0	95.243	62	11	183	11	227	24.6	7.21	3820	0	6.71973	6.6014	6.91767	7.30012	6.64674	7.05311	6.64962	6.63372	6.64386	6.46597	6.29094	6.24222	6.45121	6.73335	6.45615	6.32373	6.2211	6.44791	6.70598	6.45615	7.15482	6.41616	0.0231488	0.043064	0.27155
P49755	Transmembrane emp24 domain-containing protein 10	TMED10	0	96.646	42	10	183	10	219	25	7.44	3616	0	6.26679	6.41278	6.18587	6.10643	6.46434	6.07039	6.28725	6.2211	6.45286	7.17991	6.65392	6.95884	6.94134	6.63227	6.76553	7.4446	6.76421	6.81378	6.71699	6.65105	6.33271	6.87774	0.00234204	0.00598638	-0.431311
O94979	Protein transport protein Sec31A	SEC31A	0	80.728	17	14	182	14	1220	132.9	6.89	1891	0	6.42962	6.49985	6.41109	6.50144	6.4822	6.43463	6.48543	6.51412	6.55766	6.48059	6.66391	6.86419	6.87036	6.7866	6.74281	6.83668	7.03892	6.67525	6.65392	6.74416	6.47897	6.77742	5.83772e-06	3.77268e-05	-0.281439
Q9NSD9	Phenylalanine--tRNA ligase beta subunit	FARSB	0	57.662	22	10	181	10	589	66.1	6.84	2150	0	6.47249	6.63807	6.48864	6.05528	6.61324	6.56986	6.54071	6.69627	6.59096	6.80993	6.848	6.70598	6.79442	6.73335	6.6879	6.91169	6.83162	6.63807	6.40769	6.79312	6.40088	6.68229	0.0558964	0.0918712	-0.155373
P13073	Cytochrome c oxidase subunit 4 isoform 1, mitochondrial	COX4I1	0	52.607	53	11	181	11	169	19.6	9.51	1611	0	6.34163	6.47573	6.32373	6.56224	6.42962	6.33092	6.3733	6.18587	6.55766	6.54071	6.71836	6.66818	6.96	6.69766	6.51096	6.59395	6.63807	7.07361	7.08321	6.82018	6.74147	7.05202	3.3768e-05	0.00016284	-0.384333
O15382	Branched-chain-amino-acid aminotransferase, mitochondrial	BCAT2	0	85.116	47	11	180	11	392	44.3	8.65	3532	0	6.44791	6.6014	6.6837	6.01123	6.40769	6.46271	6.62644	6.44128	6.47249	6.24793	6.74147	6.51096	6.80478	6.9472	6.58946	6.62498	6.75489	7.08428	6.79961	7.0607	6.76951	6.62498	0.000457774	0.00146426	-0.335789
P02461	Collagen alpha-1(III) chain	COL3A1	0	76.335	10	10	179	10	1466	138.5	6.61	4331	0	6.58946	7.01569	7.02791	7.05637	6.32733	6.78136	6.69488	6.46761	6.80735	6.2075	6.54998	6.853	6.70044	6.76951	7.14364	6.33807	7.85798	5.48543	5.96578	5.60881	5.61176	5.91886	0.235382	0.314326	0.297275
Q01995	Transgelin	TAGLN	0	53.786	57	11	179	11	201	22.6	8.84	2670	0	6.31288	6.45615	6.43296	6.30378	5.95187	5.96809	6.18587	5.88509	6.08321	5.94251	6.732	7.39917	7.08958	6.8679	6.90087	6.88264	8.08587	6.38716	6.94486	6.24222	6.1375	6.51096	0.000959017	0.0027636	-0.696153
O14979	Heterogeneous nuclear ribonucleoprotein D-like	HNRNPDL	0	59.492	26	11	178	9	420	46.4	9.57	1932	2	6.78529	6.76818	6.88264	6.69488	6.74416	6.84046	6.8505	6.8936	6.74685	6.83542	6.65964	6.56986	6.46923	6.47573	6.54998	6.52042	6.55766	6.40939	6.26491	6.45943	6.46761	6.48382	3.27556e-08	5.65778e-07	0.31356
P43034	Platelet-activating factor acetylhydrolase IB subunit alpha	PAFAH1B1	0	60.84	31	10	178	9	410	46.6	7.37	3947	1	6.59694	6.66249	6.57137	6.46923	6.71149	6.61176	6.54381	6.58346	6.54381	6.66818	6.86913	6.79831	6.74012	6.65821	6.70321	6.74551	6.77215	6.56682	6.53605	6.62498	6.48864	6.62205	0.0663909	0.106479	-0.0808446
P07910	Heterogeneous nuclear ribonucleoproteins C1/C2	HNRNPC	0	58.807	33	10	178	10	306	33.7	5.08	2911	0	6.66676	6.5744	6.60585	6.63227	6.86171	6.69905	6.61618	6.61765	6.7252	6.66959	6.54844	6.5744	6.70874	6.58346	6.68089	6.8009	6.76022	6.56682	6.50621	6.72656	6.47411	6.49185	0.270374	0.351215	0.0483165
Q9Y3F4	Serine-threonine kinase receptor-associated protein	STRAP	0	62.818	47	11	178	11	350	38.4	5.12	2875	0	6.59096	6.59395	6.45286	6.36807	6.62936	6.6851	6.44956	6.64674	6.67525	6.71149	6.79961	6.70321	6.72247	6.70044	6.71012	6.62498	6.71287	6.69766	6.60437	6.84046	6.56071	6.59395	0.0186077	0.0357841	-0.108903
P68431	Histone H3.1	HIST1H3A	0	47.038	48	6	177	1	136	15.4	11.12	2272	4	7.16892	6.7761	6.71973	7.98982	7.33271	7.01903	6.61912	6.21723	6.6879	6.73471	6.05961	5.853	6.12928	6.21529	6.53138	6.07468	5.99095	6.27984	6.65678	5.62352	6.94953	6.12309	0.000723431	0.00217947	0.719281
P14314	Glucosidase 2 subunit beta	PRKCSH	0	63.353	22	11	177	11	528	59.4	4.41	2676	0	6.39746	6.49185	6.53294	6.44294	6.1639	6.36632	6.47249	6.41954	6.48382	6.31107	6.63662	6.73064	6.86542	6.8125	6.79701	6.69766	7.23458	6.85798	6.82018	6.71836	6.55459	6.90809	3.44402e-06	2.48493e-05	-0.394571
P33121	Long-chain-fatty-acid--CoA ligase 1	ACSL1	0	81.317	27	16	177	16	698	77.9	7.15	1906	0	6.31651	6.15785	6.2114	6.17592	6.2384	6.25361	6.43129	6.37504	6.6014	6.79051	6.89724	6.74551	7.01792	6.94134	6.66107	6.66818	6.71425	6.75889	6.88753	7.14975	6.7252	6.80607	3.79979e-06	2.66079e-05	-0.475883
Q12904	Aminoacyl tRNA synthase complex-interacting multifunctional protein 1	AIMP1	0	76.819	49	11	176	11	312	34.3	8.43	1858	0	6.70874	6.76951	6.75622	6.70598	6.60585	6.58646	6.62205	6.66107	6.23074	6.69766	6.72247	6.71149	6.69488	6.72792	6.67666	6.54689	6.6879	6.65821	6.59991	6.47249	6.60437	6.62352	0.853938	0.88822	-0.00946466
Q02978	Mitochondrial 2-oxoglutarate/malate carrier protein	SLC25A11	0	64.623	40	9	176	9	314	34	9.91	3515	0	6.63081	6.42962	6.45121	6.52982	6.76421	6.66676	6.66107	6.63372	6.68229	6.57592	6.35579	6.48864	6.86542	6.6865	6.59395	6.66534	6.63952	6.65964	6.7866	6.70874	6.83668	6.73471	0.240951	0.320443	-0.0659189
P0C0S5	Histone H2A.Z	H2AFZ	0	34.553	54	6	175	4	128	13.5	10.58	1854	0	7.02459	6.80607	6.99661	7.2724	6.9507	6.97039	6.82655	6.90689	7.01235	7.03012	5.89966	6.1639	6.21335	6.27053	6.29829	6.12309	6.1819	6.05094	6.55919	6.39746	6.45779	6.59395	8.29643e-09	1.84725e-07	0.712163
P07108	Acyl-CoA-binding protein	DBI	0	59.443	76	7	175	7	87	10	6.57	2634	0	7.03012	6.94603	7.08534	6.8125	6.55459	7.04221	6.99661	6.90689	6.80993	6.80864	6.52982	6.43129	6.33807	6.38888	6.60881	6.11686	6.31107	6.24982	6.47735	6.37678	6.40429	6.26866	4.86926e-08	7.92994e-07	0.524144
P53597	Succinate--CoA ligase [ADP/GDP-forming] subunit alpha, mitochondrial	SUCLG1	0	63.597	35	8	175	8	346	36.2	8.79	4443	0	6.66676	6.57743	6.65535	6.8505	6.59544	6.67525	6.56682	6.39746	6.62059	6.46761	6.49825	6.55612	6.79312	6.73606	6.4822	6.45121	6.41954	6.84298	6.96347	6.67948	6.69488	6.79961	0.436797	0.522671	-0.0524237
P05198	Eukaryotic translation initiation factor 2 subunit 1	EIF2S1	0	77.981	51	12	175	12	315	36.1	5.08	4229	0	6.56834	6.61912	6.56986	6.37678	6.44956	6.55305	6.54689	6.46434	6.47573	6.71425	6.74147	6.77347	6.71425	6.63081	6.85798	6.83036	6.79831	6.85425	6.66249	6.7046	6.54844	6.5744	0.000269998	0.000939555	-0.190443
Q02543	60S ribosomal protein L18a	RPL18A	0	49.347	35	11	175	11	176	20.7	10.71	1194	0	6.42291	6.31651	6.20945	6.63227	6.6837	6.47249	6.41616	6.4545	6.40769	6.29646	6.9472	6.83668	6.97842	6.78921	6.90328	6.86666	6.78136	6.82782	6.59395	6.71836	6.76421	6.45615	1.34847e-05	7.52084e-05	-0.357395
Q13409	Cytoplasmic dynein 1 intermediate chain 2	DYNC1I2	0	87.849	33	12	174	12	638	71.4	5.2	3909	0	6.6837	6.67384	6.60288	6.71699	6.30012	6.52513	6.52199	6.56682	6.64674	6.66676	6.61324	6.70598	6.83542	6.71973	6.79312	6.74953	6.87036	6.46434	6.51885	6.7252	6.41109	6.71287	0.153134	0.218434	-0.086147
O15144	Actin-related protein 2/3 complex subunit 2	ARPC2	0	55.404	35	11	174	11	300	34.3	7.36	1375	0	6.51254	6.45286	6.56224	6.848	6.64241	6.61912	6.31288	6.34518	6.48059	6.58496	6.72656	6.77742	6.81378	6.79181	6.84925	6.76951	6.85425	6.6907	6.59246	6.59246	6.56071	6.60288	0.00395373	0.00939794	-0.182403
P31937	3-hydroxyisobutyrate dehydrogenase, mitochondrial	HIBADH	0	72.986	37	10	173	10	336	35.3	8.13	4547	0	6.84925	6.83162	6.5744	6.75489	7.01681	6.88631	7.08002	6.95884	7.03562	7.06501	6.36807	6.07253	6.31651	6.2555	6.24222	6.37678	6.14975	6.56224	6.45286	6.7046	6.33092	6.52982	3.62683e-07	3.70482e-06	0.541795
Q15029	116 kDa U5 small nuclear ribonucleoprotein component	EFTUD2	0	87.091	25	17	173	16	972	109.4	5	3208	0	6.6907	6.72383	6.68089	6.57289	6.75489	6.53916	6.75087	6.87036	6.71562	6.56682	6.76421	6.66676	6.67948	6.44956	6.77742	6.54381	6.81121	6.64962	6.38198	6.6851	6.33628	6.40259	0.148308	0.212401	0.0909354
P62820	Ras-related protein Rab-1A	RAB1A	0	55.671	54	8	173	2	205	22.7	6.21	2761	0	6.67243	6.41278	6.61176	6.11686	6.14771	6.71287	6.70874	6.50621	6.62059	6.28355	6.8392	6.81762	7.25361	6.6893	6.85922	6.42962	6.50303	6.95303	6.56377	6.83162	6.51728	6.61324	0.0161003	0.0315801	-0.259862
Q9UHG3	Prenylcysteine oxidase 1	PCYOX1	0	77.37	30	11	173	11	505	56.6	6.18	2651	0	6.1375	6.24793	6.45779	6.50303	6.67666	6.40088	6.2891	6.26866	6.44128	6.40259	6.48704	6.76686	6.94251	6.8802	6.86171	6.79831	7.01792	6.88753	6.88264	6.63517	6.81378	6.86171	9.1318e-07	8.1585e-06	-0.437073
O60641	Clathrin coat assembly protein AP180	SNAP91	0	65.73	17	9	172	7	907	92.4	4.86	3038	2	6.59694	6.42962	7.24793	5.92837	6.38716	6.91886	6.66391	6.5157	6.54226	6.65249	6.67101	7.01458	6.83036	7.1127	7.33539	6.64962	6.98527	5.89966	6.12102	6.46107	5.93074	5.96809	0.971838	0.978208	0.00669788
Q14764	Major vault protein	MVP	0	86.298	29	17	172	17	893	99.3	5.48	1425	0	6.42962	6.36982	6.0917	6.17792	6.44294	6.65678	6.27612	6.46434	6.5345	6.73471	6.75087	6.97613	6.79572	6.57743	6.53916	6.62352	6.74416	6.90929	6.9472	6.91528	6.60437	7.09487	0.000177459	0.000656744	-0.371988
Q96A26	Protein FAM162A	FAM162A	0	46.195	31	5	172	5	154	17.3	9.77	2312	0	6.06393	5.87529	6.06609	6.05528	6.54998	6.17991	6.12102	6.23266	5.97039	6.49506	6.89239	6.58346	7.15886	6.94486	6.65392	6.8505	6.58346	7.20065	6.92481	7.09276	7.11374	7.13648	9.03358e-08	1.24979e-06	-0.76703
P00390	Glutathione reductase, mitochondrial	GSR	0	84.428	46	14	171	14	522	56.2	8.5	2052	0	7.03342	6.47086	6.89724	6.73064	7.03232	7.01011	6.97842	6.55459	6.66391	6.75221	6.33628	6.22497	6.26866	6.67525	6.52513	6.86171	6.65821	6.17193	6.45615	6.76686	6.14568	6.35226	0.00145465	0.00397483	0.358783
Q9Y6M9	NADH dehydrogenase [ubiquinone] 1 beta subcomplex subunit 9	NDUFB9	0	47.001	53	8	171	8	179	21.8	8.38	1234	0	6.66249	6.71425	6.43129	6.76951	6.62352	6.6851	6.64674	6.64241	6.74416	6.67948	6.52042	6.42291	6.63372	6.59694	6.34696	6.52826	6.46107	6.80864	6.74281	6.85674	6.87529	6.63227	0.509086	0.588837	0.0410588
Q9Y265	RuvB-like 1	RUVBL1	0	76.174	44	12	171	12	456	50.2	6.42	3065	0	6.69349	6.74685	6.51096	6.34163	6.6907	6.54071	6.69766	6.79961	6.48543	6.79831	6.76951	6.90689	6.62644	6.58346	6.71425	6.75622	6.87897	6.54071	6.33628	6.69488	6.34341	6.50938	0.916023	0.93691	-0.00783226
Q00325	Phosphate carrier protein, mitochondrial	SLC25A3	0	69.683	33	10	171	10	362	40.1	9.38	3111	0	6.54535	6.51412	6.38716	6.38198	6.61912	6.54844	6.62936	6.43296	6.55612	6.63227	6.64386	6.64241	6.73064	6.58946	6.31832	6.69488	6.61176	6.97154	6.88996	6.95536	6.58195	7.02348	0.0114166	0.023425	-0.196449
P22392	Nucleoside diphosphate kinase B	NME2	0	60.048	63	8	170	4	152	17.3	8.41	2272	5	6.38198	6.64818	6.63081	6.24222	6.58646	6.51096	6.66818	6.65535	6.45779	6.54071	6.90448	6.80993	6.53916	6.55766	6.79181	6.69627	6.92955	6.5345	6.81121	6.63517	6.78005	6.65821	0.00460542	0.0107322	-0.188403
P27338	Amine oxidase [flavin-containing] B	MAOB	0	74.959	32	12	170	11	520	58.7	7.5	2445	1	6.46761	6.42122	6.15785	6.16792	6.3733	6.42794	6.33807	6.2724	6.55766	6.46923	6.58346	6.48704	6.824	6.77873	6.56377	6.61618	6.69349	7.2075	7.10329	7.18289	6.83668	6.94017	4.29051e-05	0.000200458	-0.45278
Q16539	Mitogen-activated protein kinase 14	MAPK14	0	72.019	52	12	170	11	360	41.3	5.78	1759	0	6.63517	6.78921	6.71149	6.52356	6.69905	6.84046	6.73877	8.33673	6.82146	6.82909	6.38716	6.32373	6.26866	6.37504	6.12309	6.26115	6.42794	6.27612	6.01569	6.33807	6.16591	6.05745	0.000494208	0.00156673	0.640832
P04632	Calpain small subunit 1	CAPNS1	0	91.881	72	9	170	9	268	28.3	5.2	4126	0	6.58646	6.8716	6.96116	6.96809	6.76421	6.67948	6.59246	6.71425	6.66391	6.98185	6.56986	6.46923	6.41785	6.52356	6.51885	6.55459	6.60733	6.59246	6.62644	6.51254	6.28725	6.44956	7.50064e-05	0.000308468	0.267553
P67775	Serine/threonine-protein phosphatase 2A catalytic subunit alpha isoform	PPP2CA	0	66.508	36	9	170	1	309	35.6	5.54	2843	0	6.7866	6.71287	6.78398	6.41785	6.52826	6.74147	6.78005	6.93428	6.6279	6.65821	6.63517	6.7211	6.62059	6.58946	6.69905	6.55766	6.6893	6.51885	6.40429	6.44956	6.62059	6.56071	0.051324	0.08559	0.108285
P60891	Ribose-phosphate pyrophosphokinase 1	PRPS1	0	57.98	42	10	170	10	318	34.8	6.98	1899	0	6.61324	6.66107	6.68229	6.57137	6.61029	6.69209	6.4822	6.43463	6.46597	6.52669	6.86542	6.97728	6.69209	6.75756	6.824	6.65964	6.65678	6.66676	6.43296	6.67525	6.48704	6.58646	0.0489004	0.0820283	-0.116119
P47985	Cytochrome b-c1 complex subunit Rieske, mitochondrial	UQCRFS1	0	68.206	34	8	170	8	274	29.6	8.32	2982	0	6.40769	6.44956	6.37678	6.33628	6.60288	6.37504	6.55612	6.46597	6.6879	6.69627	6.65249	6.69627	6.73335	6.70736	6.52982	6.85425	6.61324	6.75889	6.64674	6.88631	6.85922	7.02569	0.000319849	0.00108779	-0.251518
P07996	Thrombospondin-1	THBS1	0	72.953	15	14	170	13	1170	129.3	4.94	2430	0	5.84046	6.1127	5.42962	5.48543	6.49825	5.69488	6.50303	6.54071	6.42122	6.32012	7.36545	7.59246	7.24603	6.80478	6.8716	7.40854	7.10957	6.87529	5.82018	6.93192	6.08321	6.38543	0.00138244	0.00380671	-0.789895
Q9UL46	Proteasome activator complex subunit 2	PSME2	0	59.402	43	7	169	7	239	27.4	5.73	3507	0	6.69349	6.45121	6.77215	7.18884	6.67243	6.98527	6.65249	6.52826	6.76553	6.57137	6.35755	6.65392	6.66534	6.65535	6.91289	6.20945	6.27053	6.56377	6.66249	6.31651	6.56834	6.65821	0.0540136	0.0893954	0.186908
P04004	Vitronectin	VTN	0	45.324	17	7	169	7	478	54.3	5.8	3769	0	6.55305	6.74012	6.18388	6.3345	6.77873	6.18785	6.4363	6.33271	6.65249	6.52199	6.853	6.86047	6.50621	6.39746	6.85549	6.52042	6.90448	6.6453	6.79051	7.22882	6.44626	6.91886	0.0124127	0.0251252	-0.271778
O43615	Mitochondrial import inner membrane translocase subunit TIM44	TIMM44	0	67.308	33	14	169	14	452	51.3	8.32	2927	0	6.27798	6.20359	6.24793	6.13545	6.43296	6.32553	6.40429	6.40259	6.42122	6.17193	6.93899	6.83542	6.90087	6.99209	6.83542	6.85922	6.95768	6.77215	7.00338	6.77215	6.68229	6.92006	4.19235e-11	3.06364e-09	-0.570129
Q99541	Perilipin-2	PLIN2	0	80.638	45	12	169	12	437	48	6.8	3056	0	6.2724	5.99095	5.63227	5.55766	6.40429	5.78398	6.24982	6.4822	5.87036	6.15381	7.24793	7.19771	7.22207	7.22207	7.16591	7.27333	7.01011	6.93428	6.06609	7.05528	6.58646	6.40088	9.6358e-06	5.71337e-05	-0.908736
P62834	Ras-related protein Rap-1A	RAP1A	0	54.006	54	9	168	3	184	21	6.67	2610	6	6.47086	6.6014	6.3147	6.65392	6.51096	6.43962	6.34341	6.35755	6.51254	6.50144	6.87406	6.81121	6.8679	6.64818	6.8392	6.95768	6.926	6.70321	6.77083	6.70736	6.43296	6.63662	4.4498e-05	0.000206546	-0.293961
P39687	Acidic leucine-rich nuclear phosphoprotein 32 family member A	ANP32A	0	52.323	23	7	168	3	249	28.6	4.09	1817	4	6.73742	6.81378	7.0045	6.81506	6.81121	7.10957	6.86171	6.824	6.69766	6.67948	6.59395	6.41616	6.2817	6.50779	6.64241	6.29094	6.49025	6.54226	6.45615	6.30743	6.56377	6.31832	9.87747e-07	8.76972e-06	0.384512
Q02880	DNA topoisomerase 2-beta	TOP2B	0	75.598	14	18	168	14	1626	183.2	8	1527	4	6.61618	6.83668	6.53916	6.67807	6.82273	6.66391	6.76951	6.83668	6.81762	6.86047	6.49506	6.56834	6.54535	6.43796	6.64241	6.55766	6.46597	6.73335	6.38543	6.83668	6.39403	6.47573	0.00141038	0.0038716	0.19927
P29144	Tripeptidyl-peptidase 2	TPP2	0	90.604	23	18	168	18	1249	138.3	6.32	1468	0	6.87283	6.89603	6.99887	6.99322	6.8679	7.06178	6.9472	6.96347	6.99887	6.93428	6.40259	6.12102	6.29646	6.32733	6.3345	6.14364	6.24982	6.29094	6.37156	6.44791	6.29462	6.52356	1.08344e-12	1.62516e-10	0.63645
P60900	Proteasome subunit alpha type-6	PSMA6	0	48.888	43	9	168	9	246	27.4	6.76	2373	0	6.70183	6.7866	6.93782	6.75622	6.76818	6.93546	6.76022	6.67525	6.6865	6.6893	6.6907	6.5157	6.42962	6.52199	6.5744	6.43296	6.56071	6.45121	6.50938	6.4822	6.52042	6.60881	1.67595e-06	1.37358e-05	0.244895
Q02790	Peptidyl-prolyl cis-trans isomerase FKBP4	FKBP4	0	88.73	49	14	168	14	459	51.8	5.43	2013	0	6.20359	6.24603	6.57289	6.6279	6.41954	6.34696	6.55766	6.5345	6.4545	6.76155	6.64241	6.6837	6.59842	6.77873	6.90809	7.07253	6.7879	6.88264	6.63807	6.72383	6.62498	6.77742	0.000350049	0.00117231	-0.287384
P01023	Alpha-2-macroglobulin	A2M	0	84.81	17	20	167	20	1474	163.2	6.46	1647	0	6.78267	6.61471	5.83289	5.72247	7.23745	6.2384	6.91409	7.19377	6.78398	7.224	6.4446	6.81378	6.10852	6.07039	6.15785	6.52826	5.88264	6.91289	6.33985	7.30834	6.3505	7.00899	0.45493	0.539517	0.160559
P51114	Fragile X mental retardation syndrome-related protein 1	FXR1	0	63.056	18	8	167	8	621	69.7	6.15	2098	0	6.52669	6.38024	6.54071	6.34873	6.39575	6.36282	6.6279	6.57743	6.71149	6.55612	6.81762	6.96924	6.9331	6.89966	6.65105	6.90328	6.87283	6.75355	6.37678	6.59096	6.30012	6.74012	0.00753567	0.0163445	-0.231237
Q01518	Adenylyl cyclase-associated protein 1	CAP1	0	77.966	38	13	167	12	475	51.9	8.06	3381	0	6.26303	6.46271	6.36982	6.20359	6.17991	6.14975	6.26491	6.23266	6.32193	6.31288	6.95187	7.07039	6.81634	6.71425	7.07039	6.76022	7.43045	6.78398	6.77083	6.84046	6.40599	6.82782	6.43805e-07	6.03567e-06	-0.594131
Q9H0U4	Ras-related protein Rab-1B	RAB1B	0	54.165	52	8	166	2	201	22.2	5.73	2040	5	6.52826	6.50621	6.37156	6.44128	6.69905	6.76686	6.67666	6.61029	6.50144	6.35226	6.96232	6.8716	6.7211	6.64962	6.80607	6.74281	6.76818	6.66107	6.61324	6.75622	6.44626	6.52356	0.0133144	0.0267037	-0.164782
O75489	NADH dehydrogenase [ubiquinone] iron-sulfur protein 3, mitochondrial	NDUFS3	0	67.833	43	10	166	10	264	30.2	7.5	3645	0	6.53916	6.61324	6.64097	6.53294	6.71287	6.56986	6.75622	6.67525	6.86419	6.72383	6.6453	6.61176	6.76288	6.31832	6.36107	6.50938	6.24793	6.84172	6.82273	6.92244	6.5345	6.74012	0.494001	0.575782	0.0530077
Q96AE4	Far upstream element-binding protein 1	FUBP1	0	46.924	17	9	165	7	644	67.5	7.61	1573	2	6.83542	6.87283	7.01235	6.90328	6.79701	6.81121	6.80993	6.71149	6.72383	6.72656	6.51728	6.35755	6.35403	6.5157	6.51728	6.28355	6.52826	6.41109	6.49825	6.60733	6.50144	6.57592	4.6216e-08	7.56986e-07	0.348086
Q96FW1	Ubiquitin thioesterase OTUB1	OTUB1	0	69.2	41	9	165	9	271	31.3	4.94	2629	0	6.59544	6.65249	6.63227	6.19967	6.84172	6.81762	6.76818	6.88874	6.83415	6.96116	6.78005	6.73742	6.58646	6.63081	6.51096	6.66534	6.74953	6.53916	6.13545	6.60585	6.17792	6.50938	0.0797456	0.124638	0.166785
P29373	Cellular retinoic acid-binding protein 2	CRABP2	0	65.648	63	9	165	9	138	15.7	5.4	2713	0	6.61618	6.6279	6.59544	6.5744	6.64674	6.56071	6.62352	6.52669	6.58346	6.36282	6.70183	6.73471	6.5157	6.69766	6.60437	6.49025	6.92244	6.79312	6.87036	6.78005	6.56834	6.64818	0.0214677	0.0404917	-0.122129
P62714	Serine/threonine-protein phosphatase 2A catalytic subunit beta isoform	PPP2CB	0	62.987	36	9	164	1	309	35.6	5.43	2602	8	6.69488	6.8392	6.70183	6.71836	6.67101	6.6837	6.6907	6.95536	6.60288	6.87897	6.69349	6.51096	6.62936	6.50462	6.55612	6.52826	6.65392	6.43129	6.41785	6.58646	6.59395	6.48704	0.00014877	0.000563072	0.194246
Q71DI3	Histone H3.2	HIST2H3A	0	35.091	48	6	164	1	136	15.4	11.27	1617	0	6.51728	7.39403	3.99095	7.47411	7.1416	8.30561	7.71149	-3.32193	8.1236	5.84549	5.66107	7.25644	5.67525	5.22497	6.48864	6.77742	5.56682	6.56377	4.93074	6.27798	-1	-0.321928	0.459806	0.543753	0.993127
Q13418	Integrin-linked protein kinase	ILK	0	59.328	34	11	164	11	452	51.4	8.07	1216	0	6.8009	6.5744	6.59842	6.62936	6.94486	6.83668	7.16692	7.15076	6.8505	6.60881	6.33271	6.50462	6.47086	6.26491	6.41785	6.59544	6.59096	6.48059	6.43296	6.54381	6.45615	6.46761	6.53718e-05	0.000276424	0.352956
P05166	Propionyl-CoA carboxylase beta chain, mitochondrial	PCCB	0	71.666	38	13	164	13	539	58.2	7.64	2890	0	6.83162	7.09064	6.93074	6.6907	6.54071	6.82909	7.04221	6.6453	6.3906	6.26679	6.58045	6.22689	6.45121	6.32012	6.75622	6.89845	6.34163	6.66534	6.76818	6.49185	6.22497	6.6907	0.0862259	0.132951	0.191171
Q9Y224	RNA transcription, translation and transport factor protein	RTRAF	0	87.286	51	8	164	8	244	28.1	6.65	6148	0	6.80993	6.2075	6.7879	6.91049	6.78529	6.56682	7.04549	6.35403	7.01011	6.6865	6.60733	6.82655	6.31832	6.79051	6.66107	6.04876	6.60585	6.60288	6.65821	6.64241	6.17193	6.57894	0.125721	0.183089	0.173676
P52597	Heterogeneous nuclear ribonucleoprotein F	HNRNPF	0	65.27	31	7	164	5	415	45.6	5.58	3199	0	6.80478	6.67384	6.76818	6.89966	6.926	5.96578	6.80478	6.61912	6.47086	6.48543	6.86542	6.59544	6.76421	6.70874	6.72656	6.39403	6.66818	6.72247	6.50779	6.46271	6.70321	6.2854	0.802735	0.845453	0.024829
O95425	Supervillin	SVIL	0	92.292	13	19	164	19	2214	247.6	6.98	2327	0	6.50938	6.61176	6.7046	6.40259	6.50621	6.6014	6.59544	6.71287	6.54844	6.70183	6.70874	6.63807	6.78921	6.59246	6.62059	6.73335	6.83794	6.70874	6.65105	6.79181	6.47897	6.63807	0.0428167	0.0733475	-0.0929668
O00468	Agrin	AGRN	0	69.422	11	15	164	15	2067	217.1	6.39	2780	0	6.40599	6.67243	6.00225	6.17393	6.76818	6.29646	6.73335	6.75489	6.49185	6.9331	7.44045	6.90929	6.86047	6.6453	6.65535	6.99322	6.53761	6.59694	6.08746	6.88142	6.19574	6.23266	0.337638	0.422233	-0.146416
Q10713	Mitochondrial-processing peptidase subunit alpha	PMPCA	0	78.377	31	11	164	11	525	58.2	6.92	1932	0	6.75756	6.38888	6.57137	6.19574	6.2114	6.38024	6.59096	6.7046	6.81762	6.67101	6.55766	6.54844	6.87406	6.65678	6.77873	6.83415	6.87406	6.76553	6.58796	6.90689	6.25361	6.88509	0.0555415	0.0913934	-0.181309
P28482	Mitogen-activated protein kinase 1	MAPK1	0	95.936	45	13	163	8	360	41.4	6.98	2261	4	6.47086	6.53761	6.7211	6.55919	6.73471	6.67101	6.74416	6.60733	6.62059	6.58796	6.66676	6.7879	6.73335	6.75355	6.68229	6.67243	6.81121	6.67666	6.59395	6.66959	6.17991	6.55612	0.696039	0.754837	-0.023193
P11166	Solute carrier family 2, facilitated glucose transporter member 1	SLC2A1	0	52.029	14	8	163	7	492	54	8.72	2036	1	5.87283	5.61765	5.47897	5.16189	6.61765	5.86542	6.15785	6.3733	6.08108	6.49346	7.05637	6.7761	7.15178	6.89603	6.74281	6.96578	6.56529	7.28077	6.90569	7.15684	7.21237	7.18982	1.40311e-06	1.17961e-05	-1.01963
P52943	Cysteine-rich protein 2	CRIP2	0	69.536	59	6	163	6	208	22.5	8.72	4724	0	6.97842	6.76421	6.56682	6.27798	7.43879	6.88509	7.16591	7.49025	6.90809	7.24031	6.71836	6.25927	6.1918	6.17393	6.18982	6.71012	5.82273	6.22497	5.46597	6.48543	6.33985	5.79181	9.76639e-05	0.000385515	0.773749
P63096	Guanine nucleotide-binding protein G(i) subunit alpha-1	GNAI1	0	41.058	27	8	163	3	354	40.3	5.97	1518	0	6.76951	6.73606	6.92362	6.77873	6.82909	6.926	6.91528	6.94134	6.76951	6.90689	6.03782	6.5157	6.61618	6.56377	6.71973	6.31832	6.94017	6.29646	6.41785	6.1375	6.26115	6.25172	6.77923e-05	0.000285389	0.426573
Q13561	Dynactin subunit 2	DCTN2	0	72.867	32	9	163	9	401	44.2	5.21	2947	0	6.56986	6.59991	6.78136	6.60437	6.5744	6.79312	6.54998	6.62352	6.68229	6.5744	6.41954	6.62059	6.85425	6.73877	6.85922	6.76155	6.76951	6.45779	6.47411	6.52199	6.54535	6.67243	0.916199	0.93691	-0.00593717
O75431	Metaxin-2	MTX2	0	80.676	42	11	163	11	263	29.7	6.29	3024	0	6.39403	6.38716	6.54844	7.12102	6.48704	6.42291	6.62205	6.28725	6.80993	6.67525	6.49985	6.53138	6.63517	6.76421	6.43129	6.74012	6.71699	6.74551	6.93428	6.56682	6.83036	6.71699	0.24939	0.329973	-0.100573
P62906	60S ribosomal protein L10a	RPL10A	0	51.548	37	7	163	7	217	24.8	9.94	1344	0	6.58646	6.52669	6.6279	6.4545	6.57592	6.55766	6.63517	6.53761	6.55459	6.54535	6.62644	6.74012	6.65535	6.70598	6.82018	6.70598	6.80478	6.54844	6.76288	6.70044	6.61029	6.80478	0.00012008	0.000463725	-0.146951
O15143	Actin-related protein 2/3 complex subunit 1B	ARPC1B	0	71.938	33	9	163	8	372	40.9	8.35	3162	0	6.51096	6.63227	6.59991	6.81378	6.68089	6.45615	6.24603	6.02901	6.59991	6.53761	6.56529	6.63952	6.59842	6.6865	6.7046	6.70736	6.90809	6.89724	6.84046	6.67807	6.75221	6.79961	0.00715483	0.015671	-0.220797
P05165	Propionyl-CoA carboxylase alpha chain, mitochondrial	PCCA	0	68.973	26	13	162	13	728	80	7.52	1990	0	6.67666	6.46107	6.58946	6.62059	6.74685	6.65105	6.79701	6.42122	6.99095	6.58346	6.35579	6.32193	6.89239	6.58946	6.54535	6.80864	6.30378	6.65249	6.89966	6.69209	6.76553	6.54071	0.631755	0.699406	0.0398476
P62280	40S ribosomal protein S11	RPS11	0	38.883	38	8	162	8	158	18.4	10.3	1388	0	6.44791	6.60585	6.19574	6.27612	6.78398	6.42122	6.56224	6.60733	6.61176	6.68089	7.12309	6.70183	6.82782	6.66676	6.77742	6.89966	6.80607	6.67384	6.2854	7.00338	6.33628	6.44626	0.0589648	0.0960283	-0.193011
P22087	rRNA 2'-O-methyltransferase fibrillarin	FBL	0	68.003	40	9	162	9	321	33.8	10.18	1804	0	6.44626	6.4822	6.21917	6.52042	6.64097	6.94486	6.57289	6.54226	6.39917	6.30561	6.81762	6.90087	6.77742	6.88387	6.97154	6.84549	6.58346	6.71699	6.23266	6.7046	6.63227	6.66959	0.0162981	0.0319241	-0.220651
P37837	Transaldolase	TALDO1	0	51.073	28	8	161	8	337	37.5	6.81	2267	0	6.82528	6.91886	6.95884	6.97384	6.83794	6.98641	6.91169	6.84674	6.8009	6.89118	6.36457	6.47086	6.27053	6.35579	6.49825	6.22497	6.50144	6.32012	6.41109	6.4545	6.36807	6.44956	3.00023e-12	3.56278e-10	0.504356
P11586	C-1-tetrahydrofolate synthase, cytoplasmic	MTHFD1	0	77.117	24	16	161	16	935	101.5	7.3	2007	0	6.57137	6.54535	6.65678	6.58346	6.64818	6.53605	6.6879	6.72247	6.6014	6.72247	6.72247	6.70183	6.82528	6.64386	6.66534	6.65392	6.59694	6.72383	6.54226	6.65535	6.58646	6.52982	0.437211	0.522892	-0.0264025
P08574	Cytochrome c1, heme protein, mitochondrial	CYC1	0	62.575	27	6	161	6	325	35.4	9	2969	0	6.59842	6.57289	6.32912	6.22689	6.8505	6.50303	6.37678	6.40259	6.53761	6.59096	6.7046	6.64674	6.86419	6.6014	6.59544	6.8189	6.56071	6.82273	6.54535	7.08002	6.90328	6.7252	0.00332942	0.00813097	-0.240167
P18621	60S ribosomal protein L17	RPL17	0	65.141	45	10	161	10	184	21.4	10.17	2036	0	6.44128	6.29829	6.43796	6.24603	6.72928	6.50621	6.64962	6.49985	6.65105	6.46107	6.73877	6.76686	6.96924	7.04111	6.98185	6.92125	6.72792	6.66107	6.62498	6.33092	6.36107	6.732	0.00856101	0.0181539	-0.246022
P02679	Fibrinogen gamma chain	FGG	0	64.454	24	7	160	7	453	51.5	5.62	3164	0	7.28077	7.15886	5.76818	5.06178	7.74281	7.01011	7.64458	7.91827	7.11686	7.80349	7.01903	6.39746	5.23266	4.8125	5.62644	6.20555	4.12928	6.27426	3.48543	6.50779	5.14568	4.9542	0.00153633	0.00417799	1.56805
Q9NQW7	Xaa-Pro aminopeptidase 1	XPNPEP1	0	88.42	36	13	160	13	623	69.9	5.67	2598	0	6.85674	6.71699	6.84549	6.56682	6.73877	6.66676	6.6879	6.51728	6.38888	6.55766	6.6893	6.59395	6.6837	6.82146	6.75221	6.61912	6.51728	6.59842	6.56834	6.4545	6.74281	6.4545	0.604333	0.674908	0.0296937
Q04917	14-3-3 protein eta	YWHAH	0	69.198	39	11	160	9	246	28.2	4.84	3911	0	6.54689	6.53294	6.59842	6.94251	6.63081	6.65249	6.56682	6.78398	6.18388	6.61618	6.54689	6.58195	6.57894	6.67101	6.6907	6.47735	6.56224	6.67948	6.91648	6.52982	6.87652	6.8009	0.459218	0.543753	-0.0538636
P61586	Transforming protein RhoA	RHOA	0	52.59	55	9	159	3	193	21.8	6.1	1957	6	6.39575	6.66676	6.14771	6.31651	6.43129	6.63952	6.56377	6.34163	6.50779	6.52513	7.01792	6.54689	7.13031	6.90689	6.73471	6.90207	6.54381	6.7879	6.50144	6.99548	6.35579	6.7211	0.00234085	0.00598638	-0.308441
Q9H9B4	Sideroflexin-1	SFXN1	0	57.696	41	10	159	8	322	35.6	9.07	3082	2	6.01569	6.02901	6.11478	6.02237	6.15785	5.90929	6.06393	6.1639	6.1375	6.14975	7.11998	7.0045	7.08002	7	6.71973	6.98982	6.90929	7.21043	7.05853	7.09698	6.59991	6.97154	1.75994e-12	2.38849e-10	-0.903653
Q9Y2W1	Thyroid hormone receptor-associated protein 3	THRAP3	0	76.834	17	9	159	9	955	108.6	10.15	2709	0	6.65105	6.70598	6.64962	6.82273	6.5744	6.76818	6.60288	6.30012	6.67101	6.65249	6.58496	6.82782	6.63227	6.68229	6.86419	6.83415	6.76818	6.55919	6.36107	6.70598	6.3505	6.40939	0.909095	0.930981	0.00818137
P15880	40S ribosomal protein S2	RPS2	0	52.725	31	8	159	8	293	31.3	10.24	2210	0	6.51412	6.6879	6.41616	6.38198	6.58346	6.52982	6.46107	6.55152	6.47735	6.6014	7.07575	6.70183	6.71562	6.732	6.80607	6.80735	6.91169	6.63227	6.58346	6.76421	6.37504	6.62936	0.00291676	0.00726639	-0.207408
P09110	3-ketoacyl-CoA thiolase, peroxisomal	ACAA1	0	80.392	37	9	159	9	424	44.3	8.44	3867	0	6.38888	6.16792	6.21335	5.94486	6.51728	5.75489	6.08321	6.2384	6.52356	6.42962	7.04111	7.08108	7.10434	6.99322	6.90809	6.8802	6.60288	6.93192	6.80219	7.04985	6.63227	6.76421	3.1893e-07	3.36648e-06	-0.673084
P38919	Eukaryotic initiation factor 4A-III	EIF4A3	0	79.225	37	11	158	10	411	46.8	6.73	2762	0	6.50303	6.70874	6.54071	6.66959	6.80735	6.61471	6.54535	6.54689	6.76022	6.83668	6.51885	6.62059	6.61324	6.64674	6.8392	6.6865	6.63227	6.55459	6.45121	6.81634	6.44791	6.69627	0.62173	0.69052	0.0263527
Q0ZGT2	Nexilin	NEXN	0	63.971	32	15	158	15	675	80.6	5.33	1403	0	6.52669	6.6279	6.77479	6.82146	6.35226	6.6851	6.32012	6.30925	6.48059	6.52982	6.92362	6.72656	7.02015	6.8189	6.6893	6.80864	6.77083	6.57592	6.66249	6.30743	6.55459	6.59246	0.0560989	0.0920978	-0.161442
P61313	60S ribosomal protein L15	RPL15	0	46.992	27	6	158	6	204	24.1	11.62	2323	0	6.47897	6.61176	6.37678	6.81121	6.62059	6.46434	6.28725	6.38888	6.50303	6.27053	6.83162	6.80735	6.86913	6.63081	6.89118	6.74416	6.848	6.62352	6.80735	6.60437	6.73064	6.70044	0.00010465	0.000409687	-0.276047
O94826	Mitochondrial import receptor subunit TOM70	TOMM70	0	77.996	37	15	158	15	608	67.4	7.12	2197	0	6.37156	6.40939	6.37851	6.50462	6.45615	6.46761	6.47086	6.38024	6.52356	6.52669	6.824	6.69209	7.00338	6.80864	6.69905	6.72656	6.80349	6.8392	6.74551	6.69209	6.67101	6.90809	1.1625e-08	2.47248e-07	-0.335506
O75396	Vesicle-trafficking protein SEC22b	SEC22B	0	63.663	44	9	156	9	215	24.6	6.92	2245	0	6.54998	6.3505	6.57894	5.98641	6.55919	6.58045	6.5744	6.38888	6.49185	6.30195	6.62205	6.73064	6.94134	6.77742	6.96578	6.96116	6.79181	6.92719	6.62059	6.78136	6.52826	6.74685	9.37601e-05	0.000372686	-0.346616
Q96BM9	ADP-ribosylation factor-like protein 8A	ARL8A	0	61.289	56	9	155	3	186	21.4	7.77	1785	6	6.58496	6.76155	6.78921	6.04221	6.4363	6.65535	6.82909	6.61471	6.62205	6.40939	6.80607	6.78398	6.44626	6.76686	6.69349	6.80349	6.83668	6.59842	6.5345	6.91648	6.25739	6.66676	0.271633	0.352529	-0.101382
P25786	Proteasome subunit alpha type-1	PSMA1	0	91.664	63	11	155	11	263	29.5	6.61	3428	0	6.69349	6.80478	7.04658	6.73742	6.79442	6.76288	6.92125	6.51728	6.61912	6.6014	6.53294	6.47573	6.46271	6.64097	6.52982	6.53294	6.56377	6.15381	6.84549	6.52042	6.6837	6.46107	0.0048766	0.0112537	0.216246
O95861	3'(2'),5'-bisphosphate nucleotidase 1	BPNT1	0	63.456	40	10	155	10	308	33.4	5.69	2526	0	6.52042	6.55459	6.77347	6.58946	6.44956	6.69766	6.58346	6.59096	6.56224	6.2724	6.76818	6.71699	6.65535	6.90087	6.89966	6.65678	6.91886	6.42626	6.61912	6.55152	6.61029	6.66676	0.0342689	0.0602879	-0.139797
Q9BS26	Endoplasmic reticulum resident protein 44	ERP44	0	61.403	36	10	155	9	406	46.9	5.26	1774	0	6.59991	6.58346	6.1639	6.79312	6.3906	6.66249	6.67243	6.44956	6.69488	6.35931	6.2817	6.83036	6.83036	6.76553	6.79442	6.65678	6.96347	6.80864	6.89239	6.48704	6.60288	6.57743	0.0517355	0.0860749	-0.170618
P29966	Myristoylated alanine-rich C-kinase substrate	MARCKS	0	56.17	27	5	154	5	332	31.5	4.45	2731	0	6.53294	6.49506	6.69905	7.20555	6.40939	6.90569	6.27798	6.10224	6.29646	6.11894	6.61471	6.50621	6.94837	7.0268	7.30104	6.49665	7.27146	6.05961	6.86171	6.17193	6.58496	6.13134	0.351991	0.436228	-0.160237
P11717	Cation-independent mannose-6-phosphate receptor	IGF2R	0	107.036	13	22	154	22	2491	274.2	5.94	1950	0	6.01569	6.38024	5.82018	6.05094	6.07039	6.40429	6.04002	6.21917	6.39575	6.55459	6.64386	7.0045	6.85175	6.98982	6.84549	7.09908	7.06286	7.05961	6.69349	7.28355	6.70183	6.71699	1.71959e-07	2.03433e-06	-0.71761
Q16576	Histone-binding protein RBBP7	RBBP7	0	70.766	58	12	153	8	425	47.8	5.05	1745	4	6.92006	6.76951	6.63517	6.60733	6.81506	6.69488	6.9507	6.8679	6.79442	6.79572	6.79051	6.29646	6.58045	6.47411	6.62936	6.51728	6.53138	6.41954	6.41954	6.56986	6.38716	6.44128	3.1703e-05	0.00015445	0.280331
Q92747	Actin-related protein 2/3 complex subunit 1A	ARPC1A	0	88.894	44	12	153	11	370	41.5	8.18	2837	1	6.90809	6.6837	6.7252	6.35931	6.7211	6.92719	6.51254	6.59246	6.5744	6.55919	6.63662	6.80864	6.78398	6.76421	6.68089	6.50779	6.81762	6.42459	6.51096	6.50462	6.44626	6.53138	0.584834	0.658025	0.0381864
P84243	Histone H3.3	H3F3A	0	38.389	48	6	153	1	136	15.3	11.27	1517	0	7.5691	6.32553	6.44956	8.33316	7.81442	1.53605	6.4545	7.3505	7.47816	6.0917	5.37851	6.46761	5.83036	6.57137	6.56834	6.44128	5.38543	6.66534	6.37678	5.51096	0.137504	5.848	0.246446	0.326988	0.941812
Q9NVJ2	ADP-ribosylation factor-like protein 8B	ARL8B	0	55.134	48	8	153	2	186	21.5	8.43	1700	0	6.67666	6.73742	6.3505	5.88264	6.5157	6.15583	6.61618	6.50303	6.78136	6.79701	6.76686	6.72928	6.86171	6.71562	6.8679	6.86542	6.87406	6.50303	6.49025	6.99209	6.13955	6.80864	0.0705959	0.112026	-0.216234
P62244	40S ribosomal protein S15a	RPS15A	0	40.095	54	7	152	7	130	14.8	10.13	1694	0	6.33271	6.27612	6.42291	6.27984	6.62498	6.34163	6.54535	6.4822	6.55459	6.49185	6.64386	6.95884	6.90207	6.94369	6.95884	6.7879	6.94837	6.70321	6.6893	6.72928	6.45121	6.71836	1.48815e-05	8.20352e-05	-0.351026
O00116	Alkyldihydroxyacetonephosphate synthase, peroxisomal	AGPS	0	83.521	35	15	152	15	658	72.9	7.34	1540	0	6.38888	6.07039	6.08534	6.04876	6.47411	6.63662	6.63662	6.51885	6.75489	6.35931	6.60881	6.89724	6.9472	6.98071	6.59096	6.84423	6.87897	6.87774	6.69488	6.85425	6.53294	6.90689	0.000178241	0.000658014	-0.403858
P09382	Galectin-1	LGALS1	0	42.244	57	5	152	5	135	14.7	5.5	4440	0	6.2817	6.54071	6.55152	6.38716	6.13955	6.34518	6.2854	6.3345	6.26491	6.31288	6.83289	6.98071	6.97842	6.91289	6.72792	6.83162	7.13443	6.71562	6.78921	6.78005	6.62352	6.82146	2.62762e-08	4.68044e-07	-0.49971
P22694	cAMP-dependent protein kinase catalytic subunit beta	PRKACB	0	83.69	37	13	151	3	351	40.6	8.78	1208	0	6.2555	5.66391	5.98641	6.16792	6.27798	7.21237	6.33271	6.30743	6.80607	7.26021	5.69766	7.30378	7.19574	7.26397	5.47249	7.44294	6.99209	5.36107	6.65392	5.71149	7.1918	6.49825	0.640445	0.707471	-0.138382
P40763	Signal transducer and activator of transcription 3	STAT3	0	80.779	30	13	151	13	770	88	6.3	2524	0	6.95303	6.44791	6.53294	6.30378	6.38024	6.24413	6.56377	6.70183	6.43296	6.69488	6.83036	6.81634	6.89482	6.5345	6.65249	6.82273	6.89603	6.66391	6.41109	6.83668	6.49985	6.74416	0.0270345	0.0490441	-0.191366
P25398	40S ribosomal protein S12	RPS12	0	50.981	58	7	151	7	132	14.5	7.21	2525	0	6.52513	6.41278	6.35403	6.73606	6.67807	6.6279	6.48382	6.39403	6.3837	6.37851	6.75889	6.75221	6.90689	6.9472	6.94251	6.69209	6.8189	6.7211	6.61618	6.49985	6.71699	6.56529	0.00056133	0.00173701	-0.247439
P0C0L5	Complement C4-B	C4B	0	104.041	15	14	150	2	1744	192.6	7.27	3836	11	6.67243	7.0542	6.17792	6.16189	7.3733	6.43296	7.16892	7.57516	7.02901	7.42206	6.36107	6.53605	5.82273	5.853	6.10643	6.80864	5.62936	6.11894	6.23266	6.6279	6.08746	6.65392	0.00203349	0.00533139	0.670271
P08134	Rho-related GTP-binding protein RhoC	RHOC	0	49.059	44	7	150	1	193	22	6.58	2010	0	6.27426	6.34873	6.23458	6.30561	6.35226	6.58346	6.36807	6.37156	6.30195	6.1375	7.05202	6.94369	7.00675	6.96116	7.12722	6.85798	6.95884	6.65964	6.57137	6.71973	6.84298	6.47411	5.47957e-07	5.31182e-06	-0.52016
Q8NBS9	Thioredoxin domain-containing protein 5	TXNDC5	0	74.213	26	9	150	9	432	47.6	5.97	3444	0	6.0917	6.23266	6.16792	6.47735	5.70321	6.17393	5.853	5.926	6.10643	5.65535	6.49825	7.14057	7.13648	7.03122	7.36894	6.94251	8.04658	6.47897	6.94369	6.18785	6.3733	6.7761	7.75331e-05	0.000316583	-0.871617
P53634	Dipeptidyl peptidase 1	CTSC	0	87.407	25	9	150	9	463	51.8	6.99	1962	0	6.11061	5.97957	6.05311	5.97957	6.06178	6.30378	6.10852	5.89724	6.27984	5.89724	6.92837	7.28263	6.67525	7.08746	7.49346	6.84549	7.20945	6.95652	6.80219	6.6837	6.65105	7.00675	5.10293e-09	1.26464e-07	-0.9014
Q32MK0	Myosin light chain kinase 3	MYLK3	0	97.691	38	20	149	19	819	88.3	6.11	2328	1	7.03122	6.91767	6.98071	6.82782	6.92125	6.99209	6.88996	6.99887	6.74953	6.94953	6.48059	6.19967	6.40259	6.36457	6.26303	6.34873	6.2384	6.41785	5.99095	6.59096	6.57894	6.27426	4.11422e-09	1.05635e-07	0.579986
Q9UDR5	Alpha-aminoadipic semialdehyde synthase, mitochondrial	AASS	0	80.988	21	14	149	14	926	102.1	6.64	1671	0	6.7046	6.76155	7.3637	6.69766	6.95884	7.02015	6.70044	6.83542	7.05311	6.91648	6.11061	6.17193	6.11478	6.12928	5.93546	6.02459	6.24031	6.73471	6.60288	6.67384	6.73606	6.61176	8.20736e-05	0.000333205	0.560675
P27635	60S ribosomal protein L10	RPL10	0	47.824	31	6	149	6	214	24.6	10.08	2387	0	6.54998	6.48704	6.28355	6.06178	6.61765	6.50462	6.43129	6.52042	6.35755	6.31288	7.01903	6.848	6.77083	6.76022	6.92955	6.84172	7.0045	6.87652	6.64097	6.92719	6.34341	6.57894	8.12396e-05	0.000330289	-0.382397
P46459	Vesicle-fusing ATPase	NSF	0	69.546	27	13	149	13	744	82.5	6.95	2125	0	6.30743	6.46434	6.17193	5.94251	6.42626	6.39575	6.18982	6.43129	6.30378	6.45943	7.10119	7.0045	6.99774	6.84674	6.853	7.04767	7.07575	6.80607	6.45121	6.88631	6.55919	6.63372	1.90975e-06	1.53318e-05	-0.546002
P22307	Non-specific lipid-transfer protein	SCP2	0	61.65	13	9	149	9	547	59	6.89	3087	0	5.92125	6.0917	5.90207	5.94251	6.0917	5.69766	5.82782	5.78136	6.11894	5.99548	7.07468	7.19673	7.28448	6.98755	7.09276	6.95884	7.28633	7.07146	6.91409	6.99322	6.67807	6.88753	6.83215e-13	1.21698e-10	-1.09843
P38159	RNA-binding motif protein, X chromosome	RBMX	0	46.358	15	7	148	5	391	42.3	10.05	2189	2	6.82909	6.8802	6.90448	6.91289	6.77742	6.84423	6.76421	6.82018	6.71425	6.75622	6.43296	6.38198	6.32553	6.46761	6.55919	6.46761	6.54071	6.42794	6.41278	6.6014	6.57592	6.49825	1.27267e-09	4.4233e-08	0.345995
Q9Y281	Cofilin-2	CFL2	0	61.478	46	6	148	3	166	18.7	7.88	3501	0	6.92955	6.69905	6.97039	6.98299	6.95303	7.00338	6.48704	6.8679	6.60288	6.94603	6.52982	6.2724	6.36282	6.4545	6.33807	6.10224	6.54998	6.4822	6.52042	6.45286	6.67101	6.48543	1.08966e-05	6.28651e-05	0.409079
Q8NDY3	[Protein ADP-ribosylarginine] hydrolase-like protein 1	ADPRHL1	0	63.948	38	11	148	11	354	40.1	5.85	1426	0	6.75087	6.88264	6.76951	6.62205	6.64962	6.66818	6.68229	6.88509	6.84046	7.0864	6.7761	6.56529	6.61176	6.50303	6.42794	6.54381	6.58646	6.36632	6.06178	6.67666	6.40259	6.47411	0.000660511	0.00201117	0.284056
P10606	Cytochrome c oxidase subunit 5B, mitochondrial	COX5B	0	44.573	55	6	148	6	129	13.7	8.81	2185	0	6.56529	6.60733	6.59395	6.4363	6.36632	6.40088	6.54844	6.3733	6.67948	6.53916	6.63952	6.52356	6.66818	6.66676	6.43962	6.64818	6.55305	7.08958	6.99095	6.90929	6.6851	6.94134	0.00649071	0.0144311	-0.21855
P62888	60S ribosomal protein L30	RPL30	0	47.119	57	5	148	4	115	12.8	9.63	2962	0	6.40259	6.61176	6.25927	6.2555	6.58045	6.44128	6.6279	6.68089	6.58796	6.62936	7.06286	6.848	6.83162	6.69905	6.76686	6.76155	6.89845	6.60881	6.43296	6.83794	6.53138	6.50779	0.00636557	0.0141844	-0.224577
O75147	Obscurin-like protein 1	OBSL1	0	109.459	21	21	147	21	1896	206.8	5.63	1892	0	6.97039	7.06717	6.87406	6.89966	7.03562	6.94134	6.90809	6.86171	6.92955	7.03672	6.48059	6.17592	6.50303	6.02015	6.27612	6.43796	6.42626	6.29094	6.0268	6.4363	6.38198	6.31107	3.89088e-10	1.81787e-08	0.638506
Q7Z3D6	D-glutamate cyclase, mitochondrial	DGLUCY	0	75.974	35	11	147	11	616	66.4	6.79	1984	0	6.71562	6.54535	6.70874	6.74819	6.73335	6.77347	6.63372	6.51885	6.75756	6.67243	6.49025	6.36632	6.6907	6.52826	6.31288	6.38543	6.26115	6.92006	6.87897	6.73877	6.64386	6.89482	0.278239	0.359181	0.0881059
P60228	Eukaryotic translation initiation factor 3 subunit E	EIF3E	0	56.906	36	12	147	12	445	52.2	6.04	1462	0	6.54226	6.62059	6.54844	6.5744	6.95536	6.47897	6.59842	6.59544	6.63807	6.83415	6.67101	6.96	6.63081	6.6453	6.6453	6.80607	6.7761	6.65249	6.44626	6.56986	6.27053	6.52042	0.935	0.950678	0.00576629
P19404	NADH dehydrogenase [ubiquinone] flavoprotein 2, mitochondrial	NDUFV2	0	60.894	48	10	147	10	249	27.4	8.06	2727	0	6.58195	6.49346	6.60288	6.63081	6.76022	6.46107	6.65964	6.67243	6.75221	6.6879	6.42626	6.37156	6.55919	6.47735	6.28725	6.43129	6.44128	6.95187	6.96347	6.853	7.01123	6.79181	0.998162	0.998207	-0.000206328
P30046	D-dopachrome decarboxylase	DDT	0	54.383	82	7	147	7	118	12.7	7.3	1812	0	6.67525	6.59991	6.7252	6.3906	6.45286	6.54071	6.47411	6.66249	6.51885	6.6837	6.78921	6.53761	6.69766	6.74819	6.6893	6.62644	6.56682	6.75221	6.57743	6.72247	6.76421	6.86542	0.0140101	0.0279614	-0.122379
Q10567	AP-1 complex subunit beta-1	AP1B1	0	54.691	14	12	147	2	949	104.6	5.06	3043	0	6.05961	6.52513	6.6837	6.77742	6.54071	6.54998	6.18785	6.2817	6.45943	6.67666	6.64241	6.74551	6.58496	7.0045	6.99661	6.64818	6.8802	6.65249	6.77873	6.51885	6.79961	6.78136	0.00295369	0.00733916	-0.278565
P46976	Glycogenin-1	GYG1	0	90.991	30	11	146	11	350	39.4	5.53	3213	0	6.79442	6.98071	7.04221	6.75622	6.77215	7.05528	7.03232	6.9472	6.89845	6.95303	6.54844	6.4446	6.43796	6.42459	6.35931	6.46271	6.52826	6.11894	6.1918	6.2724	6.10643	6.29094	3.96063e-09	1.02616e-07	0.574335
P49321	Nuclear autoantigenic sperm protein	NASP	0	72.529	27	12	146	12	788	85.2	4.3	1203	0	6.18388	6.3505	7.31651	7.30287	7.35843	6.25927	6.12309	6.94837	6.89845	7.13955	6.01123	5.78398	7.06824	5.98868	6.95768	7.25927	6.11686	6.06178	5.95652	5.9542	6.93192	5.83289	0.0559854	0.0919645	0.461154
P0DP23	Calmodulin-1	CALM1	0	47.443	47	5	146	5	149	16.8	4.22	2697	0	6.86913	6.43463	6.99095	6.84674	6.54226	6.74416	6.74281	6.72656	6.89239	6.63662	6.53916	6.42794	6.38716	6.54844	6.71425	6.34873	6.83289	6.06609	6.3906	6.55305	6.71149	6.85922	0.0247067	0.0455165	0.211042
P54920	Alpha-soluble NSF attachment protein	NAPA	0	80.653	61	12	146	12	295	33.2	5.36	2343	0	6.44626	6.58195	6.59842	6.59694	6.72792	6.58195	6.73877	6.80607	6.80219	6.73471	6.72792	6.63662	6.73606	6.8802	6.6837	6.57894	6.58946	6.58346	6.36457	6.38198	6.60288	6.66107	0.459696	0.543753	0.0426131
Q9BTT0	Acidic leucine-rich nuclear phosphoprotein 32 family member E	ANP32E	0	49.285	25	6	146	6	268	30.7	3.85	3498	0	6.3906	6.44294	6.28725	6.1334	6.33092	6.41785	6.38198	6.36632	6.3505	6.50303	7.04985	6.90448	6.92125	6.89118	7.04111	6.91169	7.01903	6.93782	6.44128	6.848	6.41447	6.53605	7.75877e-06	4.85989e-05	-0.465873
P30085	UMP-CMP kinase	CMPK1	0	56.071	53	8	145	8	196	22.2	5.57	1858	0	6.74147	6.49825	6.80219	6.64674	6.824	6.62498	6.73606	6.6279	6.65392	6.64818	6.6837	6.47249	6.63952	6.6865	6.59544	6.6279	6.79701	6.22497	6.66818	6.5744	6.76553	6.50144	0.180942	0.251431	0.077279
P22102	Trifunctional purine biosynthetic protein adenosine-3	GART	0	78.661	25	14	145	14	1010	107.7	6.7	1624	0	6.6865	6.69488	6.38888	6.58195	6.78267	6.3906	6.83036	6.67525	6.56682	6.89724	6.81634	6.91289	6.74953	6.53916	6.73877	6.65105	6.57137	6.57592	6.7879	6.6014	6.19377	6.27612	0.708016	0.764254	0.0316617
P14854	Cytochrome c oxidase subunit 6B1	COX6B1	0	35.847	58	6	145	6	86	10.2	7.05	2593	0	6.61471	6.71562	6.45779	6.76155	6.56682	6.74281	6.59544	6.48543	6.45779	6.49506	6.70183	6.52669	6.47897	6.62644	6.45286	6.25361	6.51728	6.76686	6.85674	6.91648	7.08321	6.82273	0.352853	0.436851	-0.0776727
Q9NZJ9	Diphosphoinositol polyphosphate phosphohydrolase 2	NUDT4	0	45	41	5	145	5	180	20.3	6.35	1599	0	6.57894	6.2384	6.69488	6.8802	6.69488	6.8505	6.53294	6.42626	6.40939	6.49025	6.46271	6.49665	6.81762	6.95652	6.82018	6.74012	6.79312	6.60585	6.35579	6.54998	6.8679	6.62936	0.264486	0.345456	-0.0949847
Q07954	Prolow-density lipoprotein receptor-related protein 1	LRP1	0	71.783	5	15	145	15	4544	504.3	5.39	2107	0	6.2724	6.42962	6.23649	6.14568	6.64818	6.29646	6.34163	6.8009	6.33985	6.52199	6.50303	6.80607	6.65392	6.81506	6.94837	6.97039	7.25267	6.73335	6.74819	6.87652	6.39746	6.81378	0.000362352	0.00120502	-0.389915
Q9HDC9	Adipocyte plasma membrane-associated protein	APMAP	0	52.929	28	7	145	7	416	46.5	6.16	1313	0	5.6865	5.8505	6.2384	6.25739	5.84549	5.97269	6.41109	6.31288	6.41278	6.45943	6.78136	6.97154	7.16892	7.02015	7.03342	7.04549	7.27146	6.85674	6.88509	6.83794	6.47411	6.86542	2.3467e-07	2.65213e-06	-0.789588
Q9UFN0	Protein NipSnap homolog 3A	NIPSNAP3A	0	62.208	62	12	144	11	247	28.4	9.16	1749	1	6.58646	6.45286	6.5345	6.47086	6.58195	6.48864	6.64386	6.54844	6.71287	6.56071	6.53605	6.52982	6.83036	6.67525	6.32012	6.49025	6.61029	6.94603	6.93546	6.84298	6.73742	6.91169	0.0553237	0.0911403	-0.139027
P13611	Versican core protein	VCAN	0	77.949	5	12	144	12	3396	372.6	4.51	1154	0	7.14364	6.62059	5.42962	5.01346	7.66959	6.7046	7.19081	7.39917	6.64386	7.46189	7.21723	6.52669	6.15381	5.73606	6.16792	6.63952	5.78921	6.89966	5.1375	6.97384	5.6893	5.94017	0.142296	0.204304	0.488479
Q9NZ45	CDGSH iron-sulfur domain-containing protein 1	CISD1	0	53.514	54	7	144	7	108	12.2	9.09	1922	0	6.54535	6.63662	6.27612	6.26115	6.59991	6.33271	6.5157	6.65821	6.61324	6.84549	6.85674	6.48382	6.71287	6.57592	6.40599	6.62936	6.65678	6.853	6.78529	7.13545	6.59991	6.85798	0.0377714	0.06584	-0.184307
Q14165	Malectin	MLEC	0	80.834	41	9	144	9	292	32.2	5.41	3248	0	6.48382	6.42794	6.30195	6.45615	6.54071	6.49985	6.46761	6.49346	6.74819	6.44128	6.78136	6.64962	6.67666	6.63372	6.70598	6.74147	6.83794	6.64241	6.77083	6.96	6.83036	6.85549	7.81911e-06	4.88419e-05	-0.271058
P54296	Myomesin-2	MYOM2	0	105.502	20	18	143	18	1465	164.8	6.19	1948	0	6.6879	6.55459	6.57137	7.10434	5.71425	6.21917	6.23074	6.50303	6.72383	6.47735	6.68229	6.84298	6.53761	6.79961	6.85674	6.7252	6.78005	6.28725	6.60437	6.54689	7.26959	6.72792	0.0755854	0.118889	-0.243051
P38606	V-type proton ATPase catalytic subunit A	ATP6V1A	0	73.545	29	12	143	12	617	68.3	5.52	1369	0	6.54844	6.43296	6.41954	6.70874	6.32733	6.56986	6.38024	6.28725	6.36807	6.37504	6.93546	6.94369	6.92006	6.89966	6.89118	6.72656	6.83162	6.62936	6.65964	6.40939	6.6879	6.84172	3.10253e-05	0.000151408	-0.339606
Q96HE7	ERO1-like protein alpha	ERO1A	0	75.518	33	11	143	11	468	54.4	5.68	2198	0	6.03342	5.70044	5.12928	4.97269	6.40939	5.82528	5.96347	6.30743	6.00225	6.24413	7.09276	7.18982	7.15076	6.90689	6.75489	7.03452	6.92837	7.24222	6.91289	7.17393	7.01569	7.14771	8.16211e-08	1.17814e-06	-1.18709
P10155	60 kDa SS-A/Ro ribonucleoprotein	TROVE2	0	79.297	38	14	142	14	538	60.6	8.03	2685	0	7.18587	7.05961	7.01346	6.93428	7.15381	7.22882	7.02015	7.04549	7.0917	6.93074	6	5.74147	5.95187	6.19574	5.90689	5.85798	5.56986	6.62205	6.50462	6.50938	6.58646	5.95652	9.39168e-08	1.27606e-06	0.949489
P62942	Peptidyl-prolyl cis-trans isomerase FKBP1A	FKBP1A	0	66.178	73	7	142	7	108	11.9	8.16	3166	0	6.88631	7.1127	6.98755	6.92244	6.57743	6.88874	6.74147	6.82146	6.8189	6.94953	6.34163	6.12309	6.14568	6.24603	6.51728	6.17592	6.35931	6.58946	6.49346	6.54844	6.71836	6.57894	4.84654e-06	3.28091e-05	0.46752
P30566	Adenylosuccinate lyase	ADSL	0	64.463	33	9	142	9	484	54.9	7.11	1569	0	6.58646	6.79831	6.89724	6.53138	6.69627	6.57894	6.57137	7	6.72792	6.82146	6.50303	6.83162	6.62936	6.55459	6.81506	6.64386	6.59544	6.37678	6.10224	6.54535	6.6851	6.39746	0.0478752	0.0804033	0.164278
Q13554	Calcium/calmodulin-dependent protein kinase type II subunit beta	CAMK2B	0	50.615	20	10	142	7	666	72.6	7.27	2146	0	6.06824	6.63517	6.75889	6.21723	6.76553	6.50779	6.8802	6.71562	7.01346	7.00113	6.53294	6.54071	6.60881	6.73742	6.53294	6.848	6.89724	6.41447	6.43296	6.7046	6.16591	6.72928	0.589266	0.662227	0.0608873
P62081	40S ribosomal protein S7	RPS7	0	66.09	28	6	142	6	194	22.1	10.1	4448	0	6.74012	6.4545	6.4545	6.87283	6.58346	6.46107	6.51096	6.59246	6.50779	6.18388	6.83668	6.67243	6.56071	6.77215	6.99774	6.92955	6.77873	6.30743	6.43962	6.74012	6.70183	6.76155	0.0473201	0.0795648	-0.172054
Q96AQ6	Pre-B-cell leukemia transcription factor-interacting protein 1	PBXIP1	0	65.139	23	13	142	13	731	80.6	5.33	1250	0	6.32373	6.40939	6.20945	6.40599	6.29462	6.19967	6.35931	6.49506	6.37851	6.57592	7.04876	6.78921	7.10224	6.91648	6.9331	6.8716	6.91528	6.53294	6.67243	6.80478	6.79312	6.56529	6.38579e-07	6.00643e-06	-0.463602
P39060	Collagen alpha-1(XVIII) chain	COL18A1	0	80.974	10	10	141	10	1754	178.1	6.01	3273	0	7.07895	7.32283	6.27984	4.83289	7.83352	6.70874	7.94134	7.95942	7.40854	7.53216	6.82528	6.76022	5.24413	4.62059	5.94017	6.54381	5.1127	5.15381	2.90689	5.49506	5.05311	4.39917	0.000856922	0.00251517	1.75191
Q16775	Hydroxyacylglutathione hydrolase, mitochondrial	HAGH	0	49.796	28	6	141	6	308	33.8	8.12	2813	0	6.66391	6.96463	6.69905	6.95652	6.65964	6.72247	6.75622	6.82018	6.853	6.80735	6.37851	6.32012	6.36457	6.56834	6.42962	6.49025	6.50144	6.58796	6.51728	6.64097	6.6279	6.59694	5.12019e-06	3.44164e-05	0.288307
Q96AB3	Isochorismatase domain-containing protein 2	ISOC2	0	57.429	65	6	141	6	205	22.3	7.77	4085	0	6.53605	6.56529	7.19869	7.02015	6.3505	6.27426	6.79572	6.41109	6.90569	6.62936	6.33628	6.03122	6.42626	6.52826	6.20359	6.36107	6.75355	6.87283	6.72792	6.91289	6.60881	7.04767	0.449106	0.534874	0.101149
P10644	cAMP-dependent protein kinase type I-alpha regulatory subunit	PRKAR1A	0	63.079	44	11	141	11	381	43	5.35	1244	0	6.55459	6.62936	6.83415	6.38716	6.64097	6.59544	6.6851	6.58946	6.61324	6.71562	6.50621	6.70874	6.66249	6.76951	6.76553	6.64097	6.824	6.54998	6.7252	6.63372	6.30195	6.71562	0.650304	0.715539	-0.0258179
Q9H2U2	Inorganic pyrophosphatase 2, mitochondrial	PPA2	0	64.465	48	10	141	10	334	37.9	7.39	1917	0	6.61176	6.63952	6.50621	6.82273	6.54998	6.64674	6.55766	6.43463	6.68229	6.55919	6.56682	6.63662	6.84172	6.72792	6.56224	6.58946	6.61176	6.85425	6.55459	6.6014	6.56834	6.92362	0.200655	0.275201	-0.0688254
Q00796	Sorbitol dehydrogenase	SORD	0	66.076	42	10	141	10	357	38.3	7.97	2396	0	6.55305	6.26491	6.42459	6.46597	6.54226	6.50462	6.3147	6.16993	6.3837	6.32012	7.0268	6.92125	7.09381	7.11478	7.20457	7.08321	6.87283	6.55766	6.31288	6.36632	6.48864	6.36807	0.00265459	0.00667158	-0.38985
P80723	Brain acid soluble protein 1	BASP1	0	54.165	54	7	141	7	227	22.7	4.63	3559	0	6.26866	6.2724	6.38716	6.83162	6.25927	6.39746	6.17592	5.94251	6.05528	5.99548	6.80993	6.76155	6.98755	7.05311	7.19574	6.70321	7.24793	6.50779	7.05094	6.56682	6.89603	6.67807	1.10317e-05	6.33879e-05	-0.612978
Q9P0V9	Septin-10	SEPTIN10	0	68.098	34	10	140	9	454	52.6	6.8	2475	0	6.84423	6.71699	6.61176	6.6879	6.73606	7.10434	6.74551	7.23074	6.57289	7.40173	6.72656	6.12309	6.6907	6.26679	6.39575	6.19377	6.27053	5.98868	6.20555	6.49665	6.78267	6.40429	0.000373595	0.00123377	0.486464
Q6ZP82	Coiled-coil domain-containing protein 141	CCDC141	0	71.739	17	17	140	17	1450	166.2	5.58	1424	0	6.73742	6.74685	6.75889	6.8392	6.71287	6.86542	6.8802	6.89239	6.85798	6.63952	6.4363	6.52826	6.55919	6.57289	6.40088	6.54226	6.42122	6.57289	6.39575	6.46761	6.58796	6.54844	3.71629e-08	6.23026e-07	0.290271
Q9UJU6	Drebrin-like protein	DBNL	0	51.309	28	8	140	8	430	48.2	5.05	2823	0	6.76818	6.82655	6.78398	6.69905	6.56529	6.75622	6.75756	6.97842	6.71149	6.54381	6.61765	6.59395	6.7046	6.53294	6.58646	6.58796	6.78136	6.38888	6.2114	6.66391	6.5345	6.36282	0.00550648	0.0126153	0.191853
Q9UMS4	Pre-mRNA-processing factor 19	PRPF19	0	63.53	36	9	139	9	504	55.1	6.61	1695	0	6.76553	6.7761	6.62644	6.74819	6.65678	6.86419	6.72792	6.85425	6.75889	6.82528	6.62352	6.72928	6.60733	6.54381	6.61618	6.52042	6.59246	6.49825	6.11894	6.63952	6.24793	6.6014	0.000890928	0.00259626	0.232104
P30050	60S ribosomal protein L12	RPL12	0	59.098	53	6	139	6	165	17.8	9.42	3107	0	6.72383	6.61324	6.66107	6.45286	6.69209	6.62644	6.6879	6.6879	6.61471	6.61324	6.75489	6.78136	6.61324	6.59694	6.70044	6.55305	6.83036	6.69905	6.40088	6.67243	6.53916	6.58195	0.887022	0.91264	-0.00631762
Q00341	Vigilin	HDLBP	0	68.337	16	13	139	13	1268	141.4	6.87	2048	0	6.72928	6.1375	6.92006	6.853	6.30743	6.53605	6.75756	6.63952	6.75221	5.63517	6.55612	6.99661	6.47411	6.88509	7.11061	6.78267	6.99435	6.42626	6.57137	6.65535	6.49025	6.18785	0.30769	0.390262	-0.150777
P41091	Eukaryotic translation initiation factor 2 subunit 3	EIF2S3	0	72.436	35	11	139	11	472	51.1	8.4	2429	0	6.51254	6.61029	6.44128	6.34696	6.61765	6.49985	6.61176	6.43796	6.57592	6.64818	6.71562	6.76818	6.75756	6.83162	6.78267	6.82655	6.83542	6.63372	6.67101	6.72928	6.49185	6.67948	0.000157143	0.000590839	-0.196675
Q96AG4	Leucine-rich repeat-containing protein 59	LRRC59	0	56.186	39	9	139	9	307	34.9	9.57	2154	0	6.50462	6.52982	6.49825	6.41616	6.38716	6.45286	6.5157	6.58045	6.50779	6.47573	6.56071	6.71973	6.7866	6.73471	6.77479	6.70874	7.11374	6.71149	6.76553	6.82273	6.56682	6.80219	1.47436e-05	8.14324e-05	-0.268794
Q16363	Laminin subunit alpha-4	LAMA4	0	56.278	7	8	138	8	1823	202.4	6.28	1525	0	6.94134	6.67807	6.36282	5.66959	7.13443	7.95012	6.73471	6.63662	6.59544	6.59395	6.89603	6.20359	6.90448	6.50303	6.42626	6.59694	6.2724	6.47086	5.91886	6.07039	6.2114	6.65105	0.131746	0.190984	0.302602
P25789	Proteasome subunit alpha type-4	PSMA4	0	66.102	56	9	138	9	261	29.5	7.72	4221	0	6.58946	6.74012	6.99774	7.13237	6.61912	6.72928	6.50303	6.44128	6.58946	6.71562	6.49825	6.30561	6.47573	6.63807	6.4822	6.43962	6.74012	6.45779	6.71425	6.37851	6.90328	6.75756	0.112279	0.166579	0.139833
P11182	Lipoamide acyltransferase component of branched-chain alpha-keto acid dehydrogenase complex, mitochondrial	DBT	0	57.684	28	10	138	10	482	53.5	8.51	960	0	6.44791	6.59395	6.57592	6.15381	6.37504	6.58195	6.6453	6.14975	6.58496	6.53294	6.80349	6.732	6.78529	6.50621	6.62059	6.54535	6.84423	6.926	6.88631	6.72247	6.93428	6.87652	0.000325798	0.00110539	-0.301074
O00442	RNA 3'-terminal phosphate cyclase	RTCA	0	64.939	47	12	138	12	366	39.3	7.85	2018	0	6.29278	6.43962	6.20555	5.93074	6.33092	6.13134	5.87036	6.63952	6.26303	6.44791	7.09064	7.34252	7.0542	7.00225	6.85549	6.89966	7.10434	6.75221	6.5157	6.78529	6.39575	6.65535	1.55533e-05	8.47549e-05	-0.615939
Q9HCC0	Methylcrotonoyl-CoA carboxylase beta chain, mitochondrial	MCCC2	0	70.355	33	12	137	12	563	61.3	7.68	3083	0	6.87652	7.20945	7.03122	7.04439	7.07039	7.04658	7.11686	7.04658	7.16289	7.05094	5.96578	5.85798	5.8802	5.8505	5.59694	5.64674	5.88996	6.61618	6.40429	6.52199	6.43463	6.67525	2.79266e-07	3.04857e-06	0.953879
O95817	BAG family molecular chaperone regulator 3	BAG3	0	60.699	34	11	137	11	575	61.6	6.95	3650	0	6.85425	6.70598	6.90328	6.732	6.63227	6.73606	6.71425	6.82655	6.56682	6.72656	6.68229	5.68089	6.80735	6.48059	6.26679	6.51885	6.25361	6.64818	6.58646	6.71973	7.00899	6.61471	0.0646959	0.104339	0.21743
Q9NVH1	DnaJ homolog subfamily C member 11	DNAJC11	0	70.164	27	10	137	10	559	63.2	8.4	1951	0	6.34518	6.31832	6.25172	6.20945	6.48382	6.55919	6.70044	6.46271	6.58496	6.48059	6.70736	6.69905	6.99548	7.00675	6.72928	6.73064	6.79572	6.76155	6.69627	6.83415	6.76022	6.71012	5.6937e-06	3.6952e-05	-0.345912
Q15691	Microtubule-associated protein RP/EB family member 1	MAPRE1	0	57.195	33	8	136	8	268	30	5.14	2398	0	6.79442	6.88996	7	7.16088	6.82018	6.93428	6.74953	6.71425	6.81121	6.71973	6.45286	6.25172	6.49825	6.34873	6.20163	6.25172	6.41616	6.50144	6.51412	6.49185	6.66676	6.47573	3.72403e-07	3.79053e-06	0.436862
O96008	Mitochondrial import receptor subunit TOM40 homolog	TOMM40	0	56.596	32	9	136	9	361	37.9	7.25	1995	0	6.86913	6.69766	6.49025	6.55459	6.54689	6.45779	6.56682	6.43296	6.79701	6.47735	6.3837	6.60288	6.85798	6.7879	6.80478	6.88509	6.70598	6.54226	6.56986	6.69627	6.38716	6.84423	0.250137	0.330501	-0.0832949
P36551	Oxygen-dependent coproporphyrinogen-III oxidase, mitochondrial	CPOX	0	56.381	38	13	136	13	454	50.1	8.25	1292	0	6.38024	6.38888	6.44956	6.60288	6.27612	6.51412	6.20945	6.35755	6.56071	6.47735	6.66818	6.81634	6.78005	6.58195	6.49506	6.52513	6.73471	7.05094	7.0433	6.93192	6.88142	6.98071	4.55109e-05	0.00021022	-0.36912
P12429	Annexin A3	ANXA3	0	47.491	33	10	136	10	323	36.4	5.92	2491	0	6.22497	6.15987	6.61618	7.15987	6.23649	6.49346	6.43796	6.38024	6.13545	5.9472	6.23649	6.70598	6.68089	6.71836	6.81634	6.74416	6.70321	7.16993	7.15583	6.43463	7.05094	6.99548	0.00577264	0.0130572	-0.405184
Q9H3G5	Probable serine carboxypeptidase CPVL	CPVL	0	58.032	22	10	136	10	476	54.1	5.62	1426	0	6.22689	6.25361	6.18388	6.21335	6.50303	6.39746	6.47897	6.37851	6.69209	6.59694	6.59694	6.64097	6.74147	6.71699	6.66676	6.90809	6.732	7.08428	6.82909	7.01235	6.7879	7.0045	9.64256e-06	5.71337e-05	-0.417636
P43490	Nicotinamide phosphoribosyltransferase	NAMPT	0	63.342	26	7	136	7	491	55.5	7.15	2981	0	6.70598	6.4446	6.05961	6.25739	6.21723	5.50779	6.33092	6.8679	6.40599	6.6279	6.52669	7.12516	6.99322	7.02237	6.63372	6.00225	6.01123	6.94486	7.26491	6.8189	6.95652	7.05745	0.0186428	0.0358032	-0.437243
P09417	Dihydropteridine reductase	QDPR	0	54.011	47	7	135	7	244	25.8	7.37	2895	0	7.01569	7.02126	7.13134	6.96116	6.99209	7.08746	7.08534	7.13545	7.04767	7.12825	5.80993	5.90207	6.02901	6.04221	5.98641	6.04221	6.02237	6.40599	6.38543	6.43129	6.24793	6.52356	1.72645e-10	9.64779e-09	0.908205
P53582	Methionine aminopeptidase 1	METAP1	0	77.186	55	12	135	12	386	43.2	7.17	1694	0	6.97842	6.76951	6.78921	6.42626	6.53916	6.65821	6.89239	6.90087	6.86419	6.91767	6.47897	6.57592	6.42122	6.69766	6.48864	6.61029	6.43296	6.63372	6.43962	6.69488	6.09803	6.52826	0.00163516	0.00440889	0.26524
Q8WWI1	LIM domain only protein 7	LMO7	0	64.303	9	13	135	13	1683	192.6	8.09	2407	0	6.91528	6.83794	6.96694	7.21626	6.41616	6.86295	6.60437	6.6279	6.33092	6.59096	6.54071	6.4545	6.79051	6.67807	6.59694	6.49185	6.48704	6.23649	6.67666	6.33807	6.70874	6.36632	0.0401711	0.0694457	0.206476
O75368	SH3 domain-binding glutamic acid-rich-like protein	SH3BGRL	0	61.687	84	8	134	8	114	12.8	5.25	2121	0	6.84549	6.8505	7.22689	7.23266	6.87774	7.12205	6.84674	6.88509	6.99548	6.87036	6.1127	6.04439	5.926	6.3906	6.43463	6.14975	6.49025	6.08321	6.48059	6.23074	6.34341	6.55152	2.36379e-08	4.30778e-07	0.705487
Q9BT78	COP9 signalosome complex subunit 4	COPS4	0	61.543	34	10	134	10	406	46.2	5.83	2599	0	6.82273	6.92362	6.71562	6.6879	6.82909	6.7866	6.67384	6.91169	6.6837	7.12102	6.79312	6.62205	6.26491	6.54689	6.64097	6.32373	6.1918	6.56224	6.31832	6.60881	6.36632	6.3505	8.85682e-05	0.000353736	0.349775
P21399	Cytoplasmic aconitate hydratase	ACO1	0	68.274	19	13	134	13	889	98.3	6.68	1795	0	6.73877	6.65535	6.7866	6.64241	6.66959	6.74416	6.68229	6.68089	6.45286	6.7866	6.70736	6.54844	6.62644	6.61912	6.64097	6.4446	6.63952	6.43962	6.6453	6.70183	6.65964	6.58346	0.0571538	0.0937757	0.079261
P21912	Succinate dehydrogenase [ubiquinone] iron-sulfur subunit, mitochondrial	SDHB	0	63.317	40	9	134	9	280	31.6	8.76	1311	0	6.59096	6.732	6.47573	6.41616	6.51412	6.55305	6.69209	6.6907	6.70874	6.74819	6.6865	6.45615	6.67666	6.39746	6.19574	6.29094	6.2114	7.01792	6.93428	6.89845	6.88996	6.97269	0.82448	0.863251	-0.0235048
Q07960	Rho GTPase-activating protein 1	ARHGAP1	0	65.885	35	9	134	9	439	50.4	6.29	2243	0	6.46434	6.39575	6.6851	6.69488	6.55919	6.59544	6.54071	6.65821	6.59842	6.74012	6.69209	6.34163	6.6453	6.75889	6.80735	7.02348	7.04111	6.27984	6.61029	6.60585	6.40769	6.75087	0.401396	0.487837	-0.0704837
O75534	Cold shock domain-containing protein E1	CSDE1	0	38.895	12	10	134	10	798	88.8	6.25	1502	0	6.55766	6.48382	6.49025	6.74551	6.48059	6.50462	6.30195	6.45615	6.43796	6.41278	6.85798	6.72928	6.86047	6.7761	7.00225	6.84674	6.7879	6.75489	6.55305	6.65964	6.65249	6.56682	6.12366e-05	0.000261656	-0.26684
O95299	NADH dehydrogenase [ubiquinone] 1 alpha subcomplex subunit 10, mitochondrial	NDUFA10	0	80.99	36	12	133	12	355	40.7	8.48	2998	0	6.94369	6.70598	6.52042	6.41447	6.8392	6.76155	6.96578	6.71425	6.93899	6.8936	6.52513	6.54071	6.59544	6.39403	6.27426	6.30743	6.02901	6.79312	6.63952	6.86419	6.45943	6.61176	0.00804287	0.0172532	0.266958
P61224	Ras-related protein Rap-1b	RAP1B	0	43.588	43	8	133	2	184	20.8	5.78	1987	0	6.32373	7.52826	6.70321	4.82273	6.89239	6.24413	7.33896	7.41024	6.08534	6.06393	7.68159	7.23458	5.07895	5.10014	6.99209	6.19377	7.03892	5.2211	7.1375	5.35403	6.95652	5.40599	0.517517	0.596893	0.25836
P30043	Flavin reductase (NADPH)	BLVRB	0	69.121	56	8	133	8	206	22.1	7.65	2011	0	6.88387	6.43296	6.86047	6.92125	7.0864	6.92125	6.62059	6.59246	6.66959	6.60881	6.29094	6.51885	6.46597	6.59694	6.51412	6.50303	6.39232	6.75756	6.66107	6.31651	6.58496	6.64818	0.00391908	0.00933895	0.238893
Q9UNS2	COP9 signalosome complex subunit 3	COPS3	0	72.329	37	9	133	9	423	47.8	6.65	2626	0	6.67525	6.78529	6.86666	6.44128	6.56529	6.74416	6.77215	7	6.84925	6.87897	6.41278	6.46597	6.65964	6.48059	6.59991	6.60733	6.54844	6.53605	6.11478	6.86913	6.31832	6.65821	0.00586647	0.0132484	0.235234
P34949	Mannose-6-phosphate isomerase	MPI	0	52.348	35	9	133	9	423	46.6	5.95	1841	0	6.73877	6.94251	6.7866	5.83542	6.75355	6.61912	6.64097	6.88631	6.82273	6.97842	6.26115	6.46434	6.6879	6.58496	6.59096	6.67101	6.62936	6.48704	6.39746	6.85175	6.38716	6.70874	0.206226	0.281353	0.140287
P50502	Hsc70-interacting protein	ST13	0	50.535	21	7	133	7	369	41.3	5.27	2057	0	6.61176	6.74685	6.70183	6.56224	7.03672	6.73471	6.6851	6.76288	6.60288	6.60881	6.69488	6.4446	6.46923	6.74012	6.46597	6.80478	6.50779	6.57743	6.74953	6.62644	6.37678	6.48704	0.0453765	0.0769323	0.126663
Q8IXI1	Mitochondrial Rho GTPase 2	RHOT2	0	63.108	25	10	132	9	618	68.1	5.86	3135	1	6.58195	6.63227	6.54071	6.41447	6.52042	6.63227	6.65249	6.55459	6.65105	6.46434	6.63227	6.86666	6.72792	6.68229	6.74416	6.71562	6.8189	6.66676	6.54071	6.70598	6.71699	6.61618	0.00107675	0.00305957	-0.138414
Q9NQR4	Omega-amidase NIT2	NIT2	0	62.315	56	11	132	11	276	30.6	7.21	2452	0	6.54226	6.40769	6.64241	7.01011	6.56986	6.74953	6.91648	6.98299	7.02901	6.79961	6.25927	6.56224	6.5744	6.39575	6.29829	6.4822	6.74953	6.50621	6.40769	6.67384	6.78398	6.43796	0.00572002	0.0129587	0.254047
O15173	Membrane-associated progesterone receptor component 2	PGRMC2	0	49.048	43	6	132	6	223	23.8	4.88	2527	0	6.78136	6.63227	6.62352	6.62644	6.67243	6.61471	6.70598	6.80219	6.76818	6.6837	6.7046	6.57137	6.61324	6.61471	6.63662	6.62644	6.68229	6.39575	6.59694	6.57894	6.55152	6.63081	0.0101199	0.0210504	0.0908084
Q8NFW8	N-acylneuraminate cytidylyltransferase	CMAS	0	58.124	33	10	132	10	434	48.3	7.93	1599	0	6.62352	6.36632	6.39917	6.43962	6.61618	6.73877	6.63081	6.43796	6.52826	6.66534	6.50779	6.6851	6.74281	7.04439	6.69627	6.62205	6.51412	6.82909	6.57289	6.76818	6.65964	6.87774	0.014273	0.0283866	-0.165413
P62263	40S ribosomal protein S14	RPS14	0	55.915	68	8	132	8	151	16.3	10.05	2093	0	6.39746	6.3345	6.41278	6.50938	6.4822	6.39575	6.43129	6.76155	6.53294	6.57137	6.80864	6.76686	6.90809	6.86295	6.92955	6.70044	6.96116	6.53761	6.38543	6.72656	6.6453	6.80864	0.000413659	0.00134889	-0.270514
O75439	Mitochondrial-processing peptidase subunit beta	PMPCB	0	64.008	42	13	132	13	489	54.3	6.83	1633	0	6.49506	6.52042	6.44294	6.36807	6.57289	6.39917	5.98413	6.34163	6.62498	6.37851	6.88509	6.81121	6.99095	6.8802	6.75622	6.51254	6.84674	6.853	6.8009	6.79572	6.55612	6.90809	1.24272e-05	7.04127e-05	-0.386952
O43396	Thioredoxin-like protein 1	TXNL1	0	71.661	51	10	131	10	289	32.2	4.96	2131	0	6.853	6.96463	7.06717	6.8392	6.87406	6.95884	6.99661	6.91409	7.00787	7.01123	6.22497	6.38716	6.17792	6.21917	6.17592	6.11478	6.22497	6.36632	6.32373	6.51096	6.49665	6.60585	2.33375e-10	1.25494e-08	0.629636
O60237	Protein phosphatase 1 regulatory subunit 12B	PPP1R12B	0	60.303	17	11	131	11	982	110.3	5.67	3737	0	6.76818	6.84298	6.61618	6.26303	7.14568	6.88874	7.14568	7.08215	6.79312	6.93782	6.71836	6.30378	6.35755	6.66391	6.6893	6.73606	6.05528	6.4363	6.03342	6.3837	6.38198	6.07895	0.000786649	0.00234514	0.445139
Q04837	Single-stranded DNA-binding protein, mitochondrial	SSBP1	0	50.603	42	5	131	5	148	17.2	9.6	4864	0	6.67948	6.7046	7.02569	6.83289	6.76818	6.79051	6.90207	5.95187	6.62498	6.59991	6.32012	6.57894	6.53294	6.35403	6.53605	6.34163	6.50779	6.90929	6.8392	6.56529	6.82782	6.55612	0.278355	0.359181	0.115582
P14927	Cytochrome b-c1 complex subunit 7	UQCRB	0	54.145	59	7	131	7	111	13.5	8.78	2197	0	6.53916	6.56834	6.37156	6.07895	6.51096	6.31832	6.50303	6.42459	6.65105	6.58195	6.93782	6.72792	6.86171	6.62644	6.49985	6.71562	6.73471	7.03782	6.80864	6.99887	6.53138	6.75622	0.000296511	0.00101569	-0.314959
P30040	Endoplasmic reticulum resident protein 29	ERP29	0	45.159	32	9	131	9	261	29	7.31	2055	0	6.30743	6.34341	6.5157	6.31288	6.34518	6.43296	6.5157	6.32733	6.44626	6.37851	6.57743	6.63952	6.65964	6.6879	6.98299	6.7761	7.07039	6.824	7.0045	6.80993	6.7761	6.96809	2.81074e-07	3.04857e-06	-0.422181
Q9BSJ8	Extended synaptotagmin-1	ESYT1	0	70.904	17	13	131	13	1104	122.8	5.83	1585	0	5.97499	5.69209	5.79181	5.93782	5.82273	6.74012	6.07039	5.73335	6.37156	6.17592	7.08215	7.21529	7.08534	6.81762	7.10538	7.01346	6.96578	6.94486	6.71699	7.15785	6.82909	6.91169	1.53121e-08	3.0732e-07	-0.956048
P08572	Collagen alpha-2(IV) chain	COL4A2	0	39.211	3	3	130	3	1712	167.4	8.66	2956	0	6.7761	6.84423	6.57137	6.04439	7.31651	6.69488	7.29646	7.36545	7.09064	7.20945	6.74416	6.54998	6.34341	6.10014	6.49825	6.70044	6.23266	6.28725	5.66391	6.11061	5.848	6.1127	0.000522462	0.00163808	0.65499
Q04760	Lactoylglutathione lyase	GLO1	0	37.029	51	8	130	8	184	20.8	5.31	1565	0	6.80864	6.74416	7.04002	6.98527	6.94603	7.0917	6.96463	6.92244	6.83162	6.7866	6.42962	6.2384	6.32733	6.44956	6.43296	6.2724	6.40259	6.1918	6.2555	6.38543	6.64097	6.34873	8.79948e-10	3.2998e-08	0.547504
P46940	Ras GTPase-activating-like protein IQGAP1	IQGAP1	0	101.688	20	20	130	20	1657	189.1	6.48	1493	0	6.58496	6.44956	6.67101	6.8125	6.42626	6.58646	6.59991	6.64674	6.47249	6.3906	6.29278	7.05745	6.58496	6.76686	6.78136	6.39232	7.03342	6.55305	6.91409	6.60437	6.42626	6.79442	0.187171	0.258825	-0.119395
O14579	Coatomer subunit epsilon	COPE	0	61.65	45	8	130	8	308	34.5	5.12	2511	0	6.15785	6.70183	6.73742	6.44956	6.30195	6.36982	6.66534	6.71973	6.77742	6.33092	6.34873	6.81762	6.6879	6.36107	6.99322	6.79831	7.14771	6.92719	6.65535	6.38543	6.57289	6.78398	0.0889111	0.136528	-0.185434
P49257	Protein ERGIC-53	LMAN1	0	94.017	26	9	130	9	510	57.5	6.77	1741	0	6.35931	6.41447	6.44128	6.22882	6.45779	6.25927	6.24793	6.24031	6.47086	6.20945	6.79831	6.84046	6.99887	6.74551	6.67666	6.72383	7.09698	6.74416	6.82909	6.93782	6.59991	7.18388	8.98071e-08	1.24854e-06	-0.515006
P50453	Serpin B9	SERPINB9	0	43.343	31	9	129	8	376	42.4	5.86	1199	1	6.53294	6.78267	7.04002	6.94603	6.58946	6.84298	6.75756	6.61176	6.67807	6.26115	6.99209	6.30195	6.24603	6.74147	6.53761	6.43129	6.59991	6.56682	6.64962	6.69209	6.71562	6.26866	0.149881	0.214331	0.142336
O43809	Cleavage and polyadenylation specificity factor subunit 5	NUDT21	0	44.5	40	8	129	8	227	26.2	8.82	672	0	6.824	6.90569	6.91648	7.15583	6.90569	6.89239	6.78921	6.73742	6.65678	6.55919	6.34163	6.49665	6.43962	6.52356	6.67384	6.36107	6.65821	6.30561	6.53761	6.33271	6.34518	6.36982	4.77332e-06	3.23904e-05	0.385475
Q09028	Histone-binding protein RBBP4	RBBP4	0	62.388	53	11	129	7	425	47.6	4.89	1179	0	6.98755	6.85798	6.80735	7.23074	6.65249	7.00787	6.25172	5.77347	6.67666	6.86171	6.39917	6.64818	6.33807	6.88996	6.76951	6.63081	6.58796	6.08746	6.70598	6.40088	6.1127	6.66534	0.201723	0.276267	0.191086
P62917	60S ribosomal protein L8	RPL8	0	51.514	38	7	129	7	257	28	11.03	3464	0	6.63081	6.54535	6.64097	6.69349	6.44128	6.38716	6.29462	6.56986	6.60585	6.92244	6.67525	6.58346	6.52826	6.82528	6.85674	6.61324	6.84674	6.69488	6.73335	6.71973	6.41616	6.75221	0.0985534	0.149086	-0.113927
Q13724	Mannosyl-oligosaccharide glucosidase	MOGS	0	71.667	17	10	129	10	837	91.9	8.9	2054	0	6.3906	6.25927	6.33985	6.08746	6.42794	6.52826	6.66676	6.58346	6.64962	6.45943	6.73877	6.70183	6.86419	6.76022	6.926	6.9542	7.13443	6.54998	6.73335	6.67666	6.47735	6.82018	0.00027238	0.000946686	-0.338831
P63167	Dynein light chain 1, cytoplasmic	DYNLL1	0	50.503	64	5	128	2	89	10.4	7.4	3734	3	6.49506	6.74685	6.51885	6.47735	6.45121	6.5744	6.70736	6.89845	6.5345	7.0045	6.76022	6.56071	6.74953	6.59395	6.58045	6.67948	6.72928	6.66107	6.40259	6.78005	6.47249	6.61471	0.895793	0.920004	0.00880945
Q96FJ2	Dynein light chain 2, cytoplasmic	DYNLL2	0	49.034	64	5	128	2	89	10.3	7.37	2782	0	7.15178	7.1639	7.07575	6.87283	6.63807	6.88142	7.06824	7.2317	6.74281	7.09487	6.23074	6.07895	6.06609	6.30012	6.41447	6.10434	6.05094	6.29646	6.59694	6.33807	6.11686	6.35931	6.6248e-09	1.5476e-07	0.74603
Q9H4A4	Aminopeptidase B	RNPEP	0	68.82	26	9	128	9	650	72.5	5.74	1702	0	6.90809	6.65535	7.03342	6.84674	6.6014	7.07361	6.81634	6.87406	6.65535	6.6279	6.30743	6.42794	6.2555	6.3147	6.55919	6.19967	6.54844	6.32733	6.71012	7.02791	6.37156	6.50462	0.000814032	0.00241918	0.346361
Q9UKM9	RNA-binding protein Raly	RALY	0	78.989	38	7	128	7	306	32.4	9.17	2969	0	6.63227	6.89118	6.78398	6.64097	6.66818	6.78398	6.79701	6.7879	6.76155	6.85798	6.75489	6.66818	6.54998	6.39232	6.52826	6.61029	6.53605	6.51412	6.3147	6.66676	6.30925	6.51728	0.000191726	0.000700538	0.230328
P00403	Cytochrome c oxidase subunit 2	MT-CO2	0	69.334	41	5	128	5	227	25.5	4.82	2575	0	6.61324	6.37504	6.42794	6.41785	6.44626	6.70598	6.45779	6.27984	6.62352	6.38024	7.20848	6.58496	6.77347	6.59395	6.54071	6.58045	6.49185	6.86419	7.10957	6.74012	6.76686	6.77479	0.00233908	0.00598638	-0.279679
Q96CW1	AP-2 complex subunit mu	AP2M1	0	48.736	27	9	128	9	435	49.6	9.54	899	0	6.39917	6.57894	6.35931	6.54535	6.65105	6.57894	6.3147	6.30925	6.42794	6.42962	6.75221	6.80993	6.89724	7.05961	6.93074	6.82782	6.86295	6.59991	6.79181	6.61471	6.36982	6.70321	0.000168952	0.000628605	-0.308904
Q9UKU7	Isobutyryl-CoA dehydrogenase, mitochondrial	ACAD8	0	45.944	33	9	128	9	415	45	7.85	1802	0	6.38024	6.56986	6.47249	6.11061	6.6014	6.33985	6.60288	6.22304	6.63952	6.61618	6.8505	6.8716	6.78529	6.71973	6.54381	6.63662	6.74685	6.97499	6.71425	6.90689	6.6279	6.88264	0.000137797	0.000527143	-0.316148
P11233	Ras-related protein Ral-A	RALA	0	43.806	36	7	127	3	206	23.6	7.11	2169	3	6.5744	6.6893	6.59842	6.63952	6.55612	6.52199	6.49346	6.39403	6.55919	6.53605	6.73064	6.8505	6.74953	6.74551	6.76155	6.70321	6.61912	6.77083	6.74685	6.74281	6.3345	6.72656	0.00438585	0.0103048	-0.150552
Q9NPC6	Myozenin-2	MYOZ2	0	56.14	28	7	127	7	264	29.9	8.25	1753	0	6.97957	6.85175	7.10852	6.90448	6.57743	6.94134	6.77083	6.74281	6.79051	6.64386	6.42291	6.34696	6.57894	6.59694	6.48864	6.63517	6.61324	6.18785	6.41954	6.40429	6.64097	6.0268	5.96213e-05	0.000257066	0.384258
Q99536	Synaptic vesicle membrane protein VAT-1 homolog	VAT1	0	46.811	34	8	127	8	393	41.9	6.29	2573	0	6.17592	6.30925	6.3345	6.17592	6.08958	6.25172	6.17792	6.05311	6.21723	6.1416	6.91409	6.7866	6.91289	6.92006	6.91886	6.91049	7.06932	6.88264	6.89603	7.00225	6.87652	7.09064	1.12986e-14	4.60013e-12	-0.739023
Q9UHD9	Ubiquilin-2	UBQLN2	0	54.232	17	6	126	4	624	65.7	5.22	3389	2	7.12722	6.83668	7.18388	6.89239	6.89118	7.21432	7.03452	7.12205	6.85674	6.9331	6.39232	6	6.36982	6.01346	6.31832	6.19377	6.24413	5.96809	6.14771	6.43962	6.55459	6.08534	1.06534e-09	3.79527e-08	0.781945
Q8TBC4	NEDD8-activating enzyme E1 catalytic subunit	UBA3	0	58.421	37	12	126	12	463	51.8	5.45	1372	0	6.75489	6.79442	6.77215	6.67807	6.95536	6.86295	6.91169	6.92719	6.74012	6.87406	6.46434	6.55152	6.49506	6.50938	6.52669	6.48382	6.44626	6.58346	6.27798	6.51885	6.17991	6.53294	1.35215e-07	1.69896e-06	0.362905
Q9UHL4	Dipeptidyl peptidase 2	DPP7	0	50.624	23	8	126	8	492	54.3	6.32	1882	0	6.40939	6.76686	6.6893	6.63372	6.53916	6.70598	6.50462	6.61765	6.8189	6.66959	6.31651	6.73335	6.84925	6.34341	5.94017	6.44128	7.1809	6.30378	7.12825	6.19377	7.20163	6.44791	0.745058	0.797078	0.0454991
P30837	Aldehyde dehydrogenase X, mitochondrial	ALDH1B1	0	46.839	23	8	126	8	517	57.2	6.8	1768	0	6.14771	6.80219	6.53605	6.03782	6.59694	6.35931	6.86171	6.51096	6.77742	6.60585	6.40088	6.67525	6.7879	6.27426	6.74819	6.49985	6.853	6.90569	6.80478	6.97613	6.65964	6.88996	0.09489	0.14431	-0.182698
Q8TEM1	Nuclear pore membrane glycoprotein 210	NUP210	0	71.34	12	13	126	13	1887	205	6.81	1337	0	6.06178	6.39917	6.30743	6.32193	6.55459	6.38543	6.70874	6.74953	6.74953	6.66391	6.84046	6.85425	6.88753	6.6865	6.8716	6.98868	6.76022	6.61618	6.40429	6.79701	6.57894	6.59842	0.00796391	0.0171382	-0.250136
P32969	60S ribosomal protein L9	RPL9	0	59.405	51	8	126	8	192	21.9	9.95	2158	0	6.46107	6.44956	6.43129	6.26303	6.47086	6.34696	6.53294	6.58195	6.46761	6.42122	7.0864	6.97728	6.85425	6.79312	6.7866	6.81121	6.92006	6.64097	6.54535	6.88509	6.32193	6.71699	0.000104924	0.000410198	-0.33562
P08708	40S ribosomal protein S17	RPS17	0	50.178	53	7	126	7	135	15.5	9.85	1818	0	6.20555	6.69627	6.46271	6.54071	6.12928	6.29829	6.3147	6.24413	6.23266	6.50779	7.05528	6.8009	6.94134	6.76022	7.07361	6.98185	6.71012	6.56834	6.72383	6.9472	6.41954	6.90448	1.54628e-05	8.45856e-05	-0.460684
Q9H1E3	Nuclear ubiquitous casein and cyclin-dependent kinase substrate 1	NUCKS1	0	77.687	30	9	125	9	243	27.3	5.08	1980	0	7.30012	7.11374	7.2854	7.48059	6.48059	7.1819	6.54381	6.31651	7.00338	6.50462	6.31651	5.51412	6.06393	6.15785	6.2555	5.16993	6.20163	6.44128	6.93664	6.27053	6.71287	6.66391	0.0020725	0.00540899	0.695673
Q06323	Proteasome activator complex subunit 1	PSME1	0	64.038	62	13	125	13	249	28.7	6.02	1930	0	6.77215	6.56377	6.96	7.10434	6.96809	6.97154	6.75489	6.69905	6.8802	6.75087	6.30925	6.32373	6.23266	6.56377	6.59842	6.32373	6.58946	6.35579	6.34163	6.39917	6.59544	6.63517	4.96592e-06	3.34583e-05	0.40347
Q15459	Splicing factor 3A subunit 1	SF3A1	0	52.481	19	10	125	10	793	88.8	5.22	1736	0	7.00113	6.68089	7.01123	6.89845	6.57743	6.66676	6.74551	6.71287	6.97613	6.78267	6.43962	6.34341	6.38198	6.40599	6.53916	6.42626	6.69209	6.43796	6.39917	6.58195	6.50462	6.63517	1.34544e-05	7.51864e-05	0.323023
P22830	Ferrochelatase, mitochondrial	FECH	0	63.875	44	11	125	11	423	47.8	8.73	1525	0	6.42459	6.50303	6.69766	6.53761	6.53916	6.20945	6.39746	6.73471	6.85425	6.40769	6.824	6.60881	6.87897	6.82146	6.49506	6.2075	6.49346	6.82909	6.99209	7	6.6893	6.6453	0.0681856	0.108503	-0.176525
O15371	Eukaryotic translation initiation factor 3 subunit D	EIF3D	0	70.611	32	12	124	12	548	63.9	6.05	1863	0	6.88264	6.76022	6.30925	4.91169	7.20163	7.08746	7.19771	7.30834	6.83036	6.4822	6.90929	6.63227	6.5157	6.48059	5.6893	7.04985	6.42459	5.52982	4.93546	6.94017	6.51728	6.79701	0.268172	0.348832	0.328708
O14841	5-oxoprolinase	OPLAH	0	83.874	17	14	124	14	1288	137.4	6.58	2831	0	6.67384	6.94017	6.71836	6.24793	7.1375	6.91648	7.13237	6.8125	6.69766	6.50621	6.83162	6.78136	6.12102	6.06393	6.66818	6.50621	6.58346	6.29646	6.79181	6.04221	6.87036	5.98868	0.0283568	0.0511824	0.316193
P26440	Isovaleryl-CoA dehydrogenase, mitochondrial	IVD	0	55.615	35	10	124	10	423	46.3	8.19	983	0	6.52199	6.74012	6.51254	6.95536	6.55919	6.64818	6.48382	6.38024	6.61618	6.72928	6.62352	6.40088	6.74819	6.66534	6.64097	6.53138	6.63227	6.85674	6.83162	6.7211	6.49825	6.71425	0.526679	0.605744	-0.0406849
Q9UBQ0	Vacuolar protein sorting-associated protein 29	VPS29	0	46.776	35	5	124	5	182	20.5	6.79	1396	0	6.74416	6.56986	6.49665	6.3505	6.71836	6.43129	6.45779	6.80478	6.72928	6.75489	6.47897	6.75622	6.89482	6.52669	6.82782	6.78398	6.93428	6.67807	6.58346	6.54226	6.12928	6.70183	0.580529	0.65525	-0.047385
Q8NBX0	Saccharopine dehydrogenase-like oxidoreductase	SCCPDH	0	65.098	38	10	124	10	429	47.1	9.14	3152	0	6.8009	6.55152	6.48704	6.66391	6.19967	6.61912	6.63807	6.60585	6.55919	6.35755	6.85425	6.8189	6.64241	6.6279	6.6837	6.6014	6.59544	6.8936	6.79312	6.67666	6.84423	6.45286	0.0226408	0.0423402	-0.158758
Q14376	UDP-glucose 4-epimerase	GALE	0	68.721	61	13	124	13	348	38.3	6.73	2380	0	6.03122	5.78921	6.66959	5.91169	6.34163	6.18982	6.34696	6.30012	6.15987	6.04658	6.86666	7.09276	7.05311	6.8125	6.82528	7.15684	7.2182	6.28355	6.58195	6.92244	7.26491	6.82273	3.30076e-06	2.39368e-05	-0.729741
O60749	Sorting nexin-2	SNX2	0	54.412	27	12	123	11	519	58.4	5.12	2219	1	6.54689	6.6837	6.63517	6.4545	6.48864	6.53294	6.55152	6.45121	6.65678	6.848	6.91169	6.67807	6.78398	6.75756	6.3505	6.74416	6.77742	6.64818	6.55919	6.82909	6.36282	6.732	0.172062	0.240854	-0.0929514
Q9Y262	Eukaryotic translation initiation factor 3 subunit L	EIF3L	0	76.126	22	10	123	10	564	66.7	6.34	3016	0	6.11061	6.76686	6.82655	7.04767	6.74281	6.46107	6.8392	6.50938	6.72247	6.8125	6.39917	6.75355	6.21529	6.66959	6.47897	7.17193	6.43962	6.16993	6.64241	6.4446	6.80349	6.61765	0.321418	0.404986	0.116729
Q86Y39	NADH dehydrogenase [ubiquinone] 1 alpha subcomplex subunit 11	NDUFA11	0	61.156	77	7	123	7	141	14.8	8.72	3554	0	6.80219	6.43796	6.79312	6.04658	6.75221	6.80735	6.50621	6.70044	6.72792	6.62936	6.52042	6.33807	6.55919	6.67384	6.38716	6.2854	6.14771	6.92125	6.84674	6.98641	6.97154	6.84046	0.980481	0.986017	-0.00284879
P56192	Methionine--tRNA ligase, cytoplasmic	MARS	0	68.482	24	14	123	14	900	101.1	6.16	1234	0	6.6279	6.62936	6.65964	6.35226	6.52669	6.58946	6.58195	6.84423	6.58195	6.71699	6.49506	6.79181	6.58496	6.71699	6.74416	6.76686	6.93782	6.52826	6.36107	6.76022	6.42794	6.77083	0.493438	0.575409	-0.0461196
Q14194	Dihydropyrimidinase-related protein 1	CRMP1	0	42.97	22	8	123	5	572	62.1	7.03	2198	0	6.7046	6.56834	6.91289	6.85175	6.6453	6.63807	6.58346	6.2891	6.24413	6.15178	7.00787	6.94369	6.97957	6.73742	7.06932	6.96347	7.19279	5.95652	5.71973	6.30561	6.27053	6.3733	0.695083	0.754087	-0.0677101
Q9UJ70	N-acetyl-D-glucosamine kinase	NAGK	0	48.392	27	7	123	7	344	37.4	6.24	1591	0	6.43129	6.66818	6.67525	6.59991	6.52513	6.63081	6.49185	6.46434	6.60288	6.6879	6.82782	6.76155	6.71562	6.74953	6.79961	6.45286	7.0607	6.67666	6.59096	6.80735	6.36457	6.36807	0.158419	0.224624	-0.10352
O14880	Microsomal glutathione S-transferase 3	MGST3	0	61.75	70	7	123	7	152	16.5	9.38	2892	0	6.77347	5.91648	6.42626	6.49346	6.10014	6.87406	6.98868	5.94953	6.37851	6.14568	6.18388	6.02901	6.69905	6.79701	6.65392	7.27984	6.91886	6.2817	6.31832	7.2317	7.19081	7.14262	0.0849227	0.131395	-0.322601
Q16881	Thioredoxin reductase 1, cytoplasmic	TXNRD1	0	78.127	29	12	122	12	649	70.9	7.39	2129	0	6.82018	6.63227	6.97499	7.04767	6.62936	6.96694	6.74281	6.52669	6.59395	6.59246	6.27426	6.47411	6.1375	6.47735	6.64674	6.33628	6.69905	6.45286	6.75087	6.49825	6.76022	6.75889	0.0132124	0.0265928	0.230532
P28066	Proteasome subunit alpha type-5	PSMA5	0	54.116	46	8	122	8	241	26.4	4.79	2485	0	6.56224	6.71287	6.76022	6.73877	6.65249	6.82146	6.83668	6.78136	6.74012	6.71836	6.70044	6.45286	6.41616	6.60437	6.6837	6.43796	6.62644	6.38716	6.54071	6.62205	6.63807	6.61176	0.000511586	0.00161107	0.172316
P30048	Thioredoxin-dependent peroxide reductase, mitochondrial	PRDX3	0	46.955	33	5	122	5	256	27.7	7.78	2687	0	6.59694	6.64674	6.65678	6.71562	6.53605	6.6907	6.65964	6.56071	6.65392	6.62498	6.60733	6.29646	6.47735	6.45779	6.41954	6.36282	6.36282	6.91049	6.83668	7.01346	7.00675	6.78398	0.943022	0.955413	0.0062513
P14174	Macrophage migration inhibitory factor	MIF	0	30.165	40	5	122	5	115	12.5	7.88	1179	0	6.61618	6.61176	6.71562	6.58496	6.65535	6.52669	6.46434	6.82018	6.39232	6.74416	6.63952	6.36982	6.54998	6.73742	6.59991	6.45943	6.48059	6.74685	6.80219	6.66391	7.02126	6.78398	0.549009	0.62612	-0.0414145
Q92900	Regulator of nonsense transcripts 1	UPF1	0	60.007	14	10	122	10	1129	124.3	6.61	1215	0	6.59395	6.52982	6.48704	6.45615	6.48543	6.69349	6.58045	6.49346	6.56224	6.36982	6.97728	7.01235	6.93546	6.65249	6.93782	6.7211	6.84423	6.61029	6.48382	6.61176	6.26115	6.56529	0.0214661	0.0404917	-0.19257
P48449	Lanosterol synthase	LSS	0	48.555	21	12	122	12	732	83.3	6.61	1157	0	6.57289	6.34341	5.99774	6.02237	6.62352	6.06824	6.52199	6.55919	6.47086	6.29829	7.07361	6.95187	7.03452	6.87406	7.05202	6.85798	6.84298	6.66676	6.55152	6.80993	6.50462	6.73606	3.74559e-05	0.000178212	-0.481811
P20340	Ras-related protein Rab-6A	RAB6A	0	43.248	50	10	121	4	208	23.6	5.54	1875	5	6.35579	6.44626	6.3837	6.32553	6.49346	6.31288	6.46923	6.56986	6.58195	6.60733	6.83415	6.93546	6.91409	6.848	6.82273	6.88509	6.926	6.67807	6.58646	6.67101	6.51254	6.69488	1.00105e-05	5.90679e-05	-0.321107
P26639	Threonine--tRNA ligase, cytoplasmic	TARS	0	50.267	19	10	121	9	723	83.4	6.67	1725	1	6.83794	6.72383	6.62205	5.9331	6.41616	6.30195	6.34873	6.88631	6.69209	6.61765	6.99095	6.97842	6.85175	6.39575	6.50303	6.45286	7.05637	6.47735	6.6893	6.94603	6.29094	6.59246	0.229893	0.308481	-0.147452
Q02252	Methylmalonate-semialdehyde dehydrogenase [acylating], mitochondrial	ALDH6A1	0	63.608	33	10	121	10	535	57.8	8.5	1125	0	7.14364	7.16591	7.16289	6.9507	7.24031	7.0607	7.23649	7.37417	7.24508	7.2317	5.65821	5.64386	5.41954	5.69488	5.35755	5.70044	5.56377	6.51412	6.29646	6.56682	5.95884	6.36282	1.40118e-08	2.85241e-07	1.28638
P25391	Laminin subunit alpha-1	LAMA1	0	45.455	4	11	121	11	3075	336.9	6.35	1692	0	7.09064	6.92125	6.11686	5	7.8157	7.0917	7.54148	7.73809	7.28725	7.41785	7.07146	6.15583	5.90689	5.66391	6.37156	6.78136	4.99095	5.90448	3.89724	6.03342	5.2555	5.04002	0.00296903	0.00735452	1.24603
P47755	F-actin-capping protein subunit alpha-2	CAPZA2	0	73.849	49	8	121	7	286	32.9	5.85	2243	0	6.6907	6.63517	6.92125	6.32373	6.92362	6.926	6.67384	6.83668	6.93664	6.71973	6.47086	6.42962	6.58796	6.8802	6.41278	6.70874	6.59544	6.44956	6.17991	6.58646	6.1375	6.74147	0.0122741	0.0249153	0.243694
P62829	60S ribosomal protein L23	RPL23	0	45.985	39	6	121	6	140	14.9	10.51	2578	0	6.59991	6.52669	6.47411	6.22304	6.5157	6.56224	6.6851	6.65821	6.52042	6.55152	6.98071	6.88753	6.81506	6.6893	6.83668	6.69488	6.98527	6.46434	6.3345	6.81378	6.4822	6.58195	0.0267397	0.0485711	-0.182156
Q9UL25	Ras-related protein Rab-21	RAB21	0	49.068	28	7	121	7	225	24.3	7.94	2284	0	6.2724	6.59544	6.20945	6.30195	6.35226	6.55305	6.42459	6.73064	6.63807	6.74551	6.63952	6.64674	6.93074	6.55152	6.75622	6.8392	6.75221	6.79442	6.80478	6.87283	6.62205	6.83036	0.000634224	0.00193734	-0.271045
Q9BWM7	Sideroflexin-3	SFXN3	0	65.383	40	9	121	7	321	35.5	9.1	2054	0	6.02015	5.73064	6.11478	6.19574	5.25172	5.98185	6.02237	5.2555	5.72792	6.19574	7.04767	6.39403	7.18587	6.49346	6.49506	6.76155	7.2182	6.8802	7.48301	7.50462	7.18488	7.53216	7.4156e-07	6.86183e-06	-1.16542
P54289	Voltage-dependent calcium channel subunit alpha-2/delta-1	CACNA2D1	0	62.243	14	11	120	11	1103	124.5	5.27	1999	0	6.66818	6.79312	6.7252	6.62059	6.70183	6.68089	6.82782	6.67525	6.93428	6.70736	6.66818	6.62205	6.92362	6.48704	6.41785	6.38024	6.76818	6.52199	6.44128	6.45779	6.50779	6.44294	0.00563927	0.0128063	0.180202
O00217	NADH dehydrogenase [ubiquinone] iron-sulfur protein 8, mitochondrial	NDUFS8	0	30.777	29	5	120	5	210	23.7	6.34	2585	0	6.76155	5.99322	6.54535	6.79181	6.853	6.7879	6.7866	6.59694	6.70044	6.7046	6.39575	6.76421	6.67384	6.57894	6.42794	6.40259	6.38716	6.60437	6.72656	6.73606	6.88509	6.76951	0.667322	0.728406	0.0394737
Q14BN4	Sarcolemmal membrane-associated protein	SLMAP	0	78.786	21	17	119	17	828	95.1	5.47	1636	0	6.98299	6.94837	7.23074	7.25833	6.28725	6.91409	6.92006	6.94486	6.87774	7.08321	6.29278	5.89966	6.16792	6.27612	5.94251	6.26679	6.01123	6.32553	6.61176	6.39232	6.66818	6.58946	8.92498e-06	5.40046e-05	0.657742
Q6NVY1	3-hydroxyisobutyryl-CoA hydrolase, mitochondrial	HIBCH	0	45.606	22	8	119	8	386	43.5	8.19	2627	0	6.58045	6.71699	6.86542	7.12928	6.58195	6.5345	6.65105	6.37678	6.74281	6.61912	6.53605	6.40259	6.59694	6.5744	6.52042	6.34163	6.43463	6.69766	6.88142	6.70874	6.71699	6.70736	0.274518	0.355464	0.0866
Q9P0L0	Vesicle-associated membrane protein-associated protein A	VAPA	0	36.125	27	5	119	4	249	27.9	8.62	1295	0	6.65964	6.6279	6.72792	6.62205	6.40939	6.4545	6.45779	6.46923	6.55305	6.56834	6.69627	6.65964	6.6851	6.6851	6.69766	6.75087	6.58195	6.56224	6.73064	6.75622	6.97842	6.71012	0.00269151	0.00675841	-0.152872
P18859	ATP synthase-coupling factor 6, mitochondrial	ATP5J	0	69.447	51	7	119	7	108	12.6	9.52	4889	0	6.74416	6.58045	6.82909	6.68089	6.28355	6.62205	6.50144	6.26303	6.42962	6.40769	6.34696	6.32733	6.48382	6.6893	6.56682	6.55459	6.45615	6.848	7.27984	6.84172	6.90328	7.01792	0.15444	0.219858	-0.158779
Q96RP9	Elongation factor G, mitochondrial	GFM1	0	61.902	26	14	119	14	751	83.4	7.01	1384	0	6.25927	6.26679	6.61471	6.35403	6.26866	6.49346	6.0268	6.57137	6.59842	6.5345	6.51728	6.7866	6.84298	6.75756	6.74551	6.72656	6.80735	7.07361	6.89845	6.88142	6.84046	6.81634	8.80731e-06	5.35199e-05	-0.409042
Q16629	Serine/arginine-rich splicing factor 7	SRSF7	0	34.702	24	6	118	5	238	27.4	11.82	1342	1	6.81121	6.86666	6.77873	6.59842	6.61471	6.71287	6.82018	6.7866	6.67666	6.63952	6.6837	6.64097	6.47897	6.56071	6.65535	6.58796	6.53916	6.63517	6.5345	6.57743	6.38198	6.47249	0.000334655	0.00113139	0.168192
Q96KP4	Cytosolic non-specific dipeptidase	CNDP2	0	64.798	39	10	118	10	475	52.8	5.97	1373	0	6.75355	6.6279	6.79961	6.64386	6.64962	6.82018	6.84298	6.64818	6.63662	6.66391	6.7211	6.6851	6.65249	6.58946	6.88753	6.55919	6.6907	6.42459	6.54844	6.31651	6.24222	6.58496	0.0434034	0.0741604	0.133451
O14974	Protein phosphatase 1 regulatory subunit 12A	PPP1R12A	0	58.445	13	10	118	10	1030	115.2	5.4	3635	0	6.6851	6.65678	6.6837	6.49665	6.30925	6.54381	6.47735	6.94369	6.50621	6.78005	6.85674	6.67101	6.56529	6.71425	6.31288	6.4822	6.58195	6.57289	6.49665	6.78529	6.59991	7.15583	0.633988	0.700878	-0.0413168
Q92688	Acidic leucine-rich nuclear phosphoprotein 32 family member B	ANP32B	0	42.414	21	6	118	2	251	28.8	4.06	1734	0	6.57137	6.59991	6.01792	5.88509	6.76818	6.24793	6.4545	6.69766	6.47249	6.76022	6.98527	6.90448	6.83036	6.40769	6.76022	6.75756	6.3147	7.1179	6.65105	7.2937	6.20555	6.62644	0.0437941	0.0746937	-0.290382
O14639	Actin-binding LIM protein 1	ABLIM1	0	74.527	28	15	117	15	778	87.6	8.59	1421	0	7.01792	6.97957	7.2854	7.11374	6.86047	7.05311	6.97269	6.6837	6.97957	7.14262	6.25739	5.83542	6.52199	6.51254	6.05311	6.05745	5.71149	6.03782	6.34341	6.07468	6.83415	6.21335	4.55452e-07	4.476e-06	0.804478
Q96CN7	Isochorismatase domain-containing protein 1	ISOC1	0	51.713	40	8	117	8	298	32.2	7.39	2096	0	7.10643	6.78267	7.09592	6.93192	6.70183	6.88509	7.00113	6.87406	6.80735	6.83415	6.49985	6.22304	6.11894	6.23458	6.42794	6.27053	6.15987	6.52982	6.37678	6.55612	6.61471	6.44294	8.5884e-08	1.20576e-06	0.530796
Q9UI09	NADH dehydrogenase [ubiquinone] 1 alpha subcomplex subunit 12	NDUFA12	0	46.082	61	7	117	7	145	17.1	9.63	519	0	6.40259	6.55459	6.54071	6.62644	6.56682	6.49825	6.48543	6.34163	6.73335	6.70874	6.43463	6.52513	6.82273	6.65821	6.39403	6.62352	6.47735	6.95187	6.93546	6.99209	6.62498	6.97384	0.0647268	0.104339	-0.155299
P62277	40S ribosomal protein S13	RPS13	0	33.078	28	6	117	6	151	17.2	10.54	1680	0	6.69209	6.35579	6.51412	6.36632	6.58045	6.87529	6.61471	6.41616	6.68229	6.30012	6.93899	6.93782	6.97957	6.8125	6.66391	6.64241	6.66107	6.65821	6.49665	6.76022	6.42291	6.50621	0.0459889	0.0777354	-0.16697
Q6UXV4	MICOS complex subunit MIC27	APOOL	0	52.944	35	7	117	7	268	29.1	9.52	2481	0	6.58796	6.4545	6.61029	6.71562	6.32193	6.42962	6.61618	6.35931	6.65105	6.43463	6.58496	6.13545	6.81762	6.90087	6.52356	6.65678	6.67243	6.83036	6.99548	6.78005	6.7211	7.01681	0.0279862	0.0505774	-0.201514
P61604	10 kDa heat shock protein, mitochondrial	HSPE1	0	27.466	59	5	117	5	102	10.9	8.92	2639	0	6.4545	6.74147	6.51096	6.41278	5.89482	6.13134	6.3147	6.08534	6.2075	6.26679	6.85674	6.62205	6.7866	6.75489	6.59694	6.60288	6.80993	7.24508	7.18982	6.86913	6.87897	7.01792	1.40184e-05	7.77286e-05	-0.550559
Q15582	Transforming growth factor-beta-induced protein ig-h3	TGFBI	0	74.725	31	15	117	15	683	74.6	7.71	1252	0	5.43296	5.21335	4.54844	4.86295	5.21335	4.98641	5.74685	5.7761	5.70044	5.73335	6.83036	7.47978	6.69209	6.64097	7.30012	7.03012	7.25077	7.46189	7.36982	7.30925	7.15987	7.68229	2.56094e-10	1.32199e-08	-1.86252
Q96F07	Cytoplasmic FMR1-interacting protein 2	CYFIP2	0	60.485	16	15	116	10	1278	148.3	7.31	2207	4	6.64386	6.57894	6.55152	6.47735	6.81121	6.67948	6.64241	6.71973	6.67948	6.90689	6.77479	6.67525	6.68089	6.63807	6.732	6.81121	6.55459	6.41447	6.33807	6.54226	6.70736	6.46761	0.340962	0.425643	0.057707
O60716	Catenin delta-1	CTNND1	0	64.752	18	11	116	11	968	108.1	6.23	2258	0	6.86666	6.92837	6.6851	6.66959	6.84046	6.76288	7.00787	7.00787	6.90569	6.98982	6.45615	6.37678	6.30378	6.34163	6.45121	6.34696	6.54535	6.24793	6.29278	6.71012	6.34696	6.5744	1.21529e-07	1.57436e-06	0.450261
P62316	Small nuclear ribonucleoprotein Sm D2	SNRPD2	0	38.583	49	6	116	6	118	13.5	9.91	2025	0	6.69349	6.76155	6.62498	7.00225	6.6893	6.67948	6.40088	6.32733	6.6014	6.48059	6.64818	6.64386	6.76553	6.68089	6.90569	6.5157	6.59544	6.75087	6.63807	6.4822	6.51412	6.58946	0.791316	0.837138	-0.0180444
Q07020	60S ribosomal protein L18	RPL18	0	36.555	32	7	116	7	188	21.6	11.72	2295	0	6.46923	6.45779	6.3906	6.77873	6.6014	6.44956	6.32012	6.33807	6.34163	6.3505	6.85674	6.78398	7	6.77083	7	6.8392	6.86295	6.80607	6.74416	6.56071	6.55459	6.52356	7.15678e-05	0.000297764	-0.325469
Q9NRF8	CTP synthase 2	CTPS2	0	56.542	26	10	115	9	586	65.6	6.9	1240	1	6.47086	6.77479	6.24982	6.78398	6.74953	6.83036	6.99774	6.67666	6.55612	6.61618	6.94134	6.66391	6.64962	6.1334	6.86913	6.65678	6.37851	6.95768	6.11478	6.66107	6.52982	6.46923	0.435165	0.52132	0.0851654
Q9NRX4	14 kDa phosphohistidine phosphatase	PHPT1	0	61.963	44	5	115	5	125	13.8	6.07	2557	0	6.82528	6.67807	6.82273	6.49825	6.88387	7.07253	6.87652	6.84298	6.84046	6.81121	6.42794	6.30561	6.44626	6.45615	6.63081	6.46434	6.51728	6.42291	6.42291	6.56529	6.54071	6.49346	1.24206e-06	1.07269e-05	0.340719
P29692	Elongation factor 1-delta	EEF1D	0	53.599	30	5	115	5	281	31.1	5.01	3025	0	6.7866	6.71699	6.74012	6.31832	6.95884	6.75889	6.75489	6.9472	6.7761	6.95187	6.6014	6.78005	6.44294	6.39917	6.52356	6.54689	6.56071	6.53138	6.39403	6.49825	6.39232	6.50779	0.000640071	0.00195311	0.256105
Q6PI78	Transmembrane protein 65	TMEM65	0	28.465	21	5	115	5	240	25.5	8.6	1167	0	6.51885	6.69627	6.52669	6.55766	6.62059	6.61618	6.60733	6.6837	6.79572	7.0045	6.59544	6.46597	6.79961	6.64386	6.46107	6.50144	6.54998	6.51096	6.56377	6.90569	6.58195	6.80219	0.455087	0.539517	0.0475873
P46109	Crk-like protein	CRKL	0	44.52	44	8	115	8	303	33.8	6.74	1133	0	6.74953	6.61618	7.02015	6.46107	6.1639	6.74147	6.61912	6.90328	6.45779	6.79442	6.47411	6.89239	6.61176	6.77873	6.66391	6.69488	6.73471	6.6865	6.33271	6.6851	6.30378	6.47086	0.650454	0.715539	0.0419028
Q9Y235	C->U-editing enzyme APOBEC-2	APOBEC2	0	58.302	58	8	115	8	224	25.7	4.84	3654	0	6.96924	6.56377	7.0917	6.90809	6.40599	6.6014	6.38543	5.90448	6.38716	6.38198	5.95187	6.23266	6.71562	5.95187	6.90087	6.91767	6.52199	6.90809	7.29278	6.28725	6.95187	6.85922	0.709224	0.764481	-0.0643893
P46379	Large proline-rich protein BAG6	BAG6	0	52.933	17	11	115	11	1132	119.3	5.6	1023	0	6.38543	6.53138	6.53605	6.69349	6.77347	6.70874	6.46761	6.46597	6.75756	6.65678	6.61765	6.61176	6.92955	6.82909	6.76421	6.853	6.74685	6.51885	6.37156	6.70736	6.54844	6.51885	0.294385	0.375726	-0.0704493
O00264	Membrane-associated progesterone receptor component 1	PGRMC1	0	57.924	59	10	115	10	195	21.7	4.7	1820	0	6.7211	6.40769	6.38716	6.61765	6.65535	6.51885	6.63517	6.61912	6.54226	6.69766	6.93899	6.8189	6.69766	6.66391	6.97269	6.74685	6.75622	6.5157	6.51412	6.5157	6.45779	6.59246	0.122136	0.178598	-0.102382
P16278	Beta-galactosidase	GLB1	0	44.021	20	10	115	10	677	76	6.57	1157	0	6.3733	6.26491	6.21335	6.33807	6.34518	6.31651	6.3505	6.30561	6.40769	6.28725	6.62352	6.93899	6.88631	6.87897	6.97154	6.81378	7.2724	6.65392	6.8189	6.7879	6.72928	6.91289	6.83093e-09	1.56232e-07	-0.53713
Q9P289	Serine/threonine-protein kinase 26	STK26	0	47.797	24	9	114	4	416	46.5	5.29	872	4	6.34341	6.50303	6.39575	6.84423	6.45121	5.96347	6.94134	6.75622	6.46107	6.23458	6.92837	6.82655	6.86913	6.82909	6.97842	7.1127	6.80735	6.6453	6.05528	6.46434	6.64818	6.4446	0.0816195	0.126799	-0.228011
Q13642	Four and a half LIM domains protein 1	FHL1	0	34.699	29	7	114	7	323	36.2	8.97	2077	0	7.00113	7.34163	7.22497	7.32823	6.6879	7.04221	7.12102	6.6865	6.8936	6.97269	5.98868	6.10224	6.0045	6.01792	6.15785	6.05745	6.64674	6.20945	6.29646	6.31107	6.00899	6.35755	1.09748e-08	2.36956e-07	0.850078
P42167	Lamina-associated polypeptide 2, isoforms beta/gamma	TMPO	0	52.563	29	9	114	2	454	50.6	9.38	1726	0	6.79961	6.99209	7.06824	6.67243	6.95187	6.91169	7.00899	7.09276	6.7761	7.17792	6.72383	6.44956	6.40429	6.1375	5.87529	6.31107	6.31832	6.2854	5.70874	7.00338	6.34341	5.79181	3.72261e-05	0.000177415	0.665785
P16989	Y-box-binding protein 3	YBX3	0	44.114	14	5	114	1	372	40.1	9.77	2542	0	6.54535	7.07575	6.91169	6.71836	6.69209	6.80735	6.9507	6.92837	7.10119	6.92837	6.3147	6.27612	5.60881	6.00899	5.91648	5.70321	6.27426	6.61471	6.79442	6.75889	6.87774	7.03122	0.00384565	0.00918701	0.517627
P29218	Inositol monophosphatase 1	IMPA1	0	52.532	32	8	114	8	277	30.2	5.26	2344	0	6.71425	6.824	6.84549	6.92244	6.77873	6.90207	6.84298	6.92244	6.83036	6.79051	6.4822	6.37156	6.42794	6.30195	6.41109	6.32193	6.20359	6.45615	6.46597	6.62352	6.64818	6.70183	2.52819e-07	2.78383e-06	0.386001
Q03252	Lamin-B2	LMNB2	0	48.447	21	12	114	10	620	69.9	5.59	2346	0	6.70598	6.79701	7.1918	6.87652	6.66818	6.69209	6.61471	6.64962	6.85425	6.60288	6.73877	6.5345	6.56834	6.48704	6.65964	6.49985	6.67101	6.47897	6.52513	6.40939	6.38198	6.26679	0.00129075	0.00358192	0.246854
P63151	Serine/threonine-protein phosphatase 2A 55 kDa regulatory subunit B alpha isoform	PPP2R2A	0	39.024	23	7	114	7	447	51.7	6.2	998	0	6.46434	6.54071	6.47249	6.8009	6.81378	6.89724	6.83036	6.88142	6.7866	6.84423	6.67243	6.78921	6.5345	6.63227	6.83415	6.67525	6.69209	6.33271	6.19771	6.44791	6.49185	6.21529	0.033155	0.0587066	0.19026
Q7L576	Cytoplasmic FMR1-interacting protein 1	CYFIP1	0	43.098	10	11	114	6	1253	145.1	6.9	1263	0	6.42794	6.77347	6.97842	6.24982	6.56986	6.74147	6.51254	6.66818	6.79051	6.90207	6.46271	6.40429	6.92244	6.45943	6.90448	6.84549	6.55152	6.48382	6.87036	6.06178	6.89724	6.20945	0.53228	0.610954	0.0720115
Q13148	TAR DNA-binding protein 43	TARDBP	0	58.854	26	7	114	7	414	44.7	6.19	2502	0	6.47411	6.71836	6.54381	6.80607	6.62936	6.67101	6.31651	6.2384	6.44294	6.43129	6.83794	6.73742	6.90448	6.62352	7.02126	6.71562	6.6893	6.91049	6.65392	6.49346	6.54535	6.47735	0.0204251	0.0387044	-0.190323
P60981	Destrin	DSTN	0	45.583	43	6	113	6	165	18.5	7.85	1398	0	6.88874	6.99548	6.66818	7.00899	6.88631	6.60288	6.62644	6.96347	6.74819	6.9472	6.74685	6.50779	6.43296	6.37504	6.29278	6.30195	6.41954	6.48059	6.49346	6.36282	6.43129	6.56224	3.09585e-06	2.26235e-05	0.382979
P09669	Cytochrome c oxidase subunit 6C	COX6C	0	32.418	77	6	113	6	75	8.8	10.39	1168	0	6.50621	6.54226	6.44626	6.56071	6.45286	6.38024	6.39917	6.2854	6.58796	6.48704	6.65392	6.70044	6.91409	6.62352	6.54844	6.62059	6.64818	6.98982	7.0917	6.77873	6.76951	6.86542	5.57318e-05	0.000244362	-0.302217
Q5HYK3	2-methoxy-6-polyprenyl-1,4-benzoquinol methylase, mitochondrial	COQ5	0	53.8	39	9	113	9	327	37.1	6.95	1728	0	6.24031	6.30195	6.41785	6.39232	6.21529	6.43463	6.26679	6.3345	6.65105	6.31832	6.7046	7.01792	6.79961	6.69488	6.62936	6.83036	6.9472	7.16993	6.99548	6.92955	6.38888	6.84046	3.96093e-06	2.76006e-05	-0.471718
P31323	cAMP-dependent protein kinase type II-beta regulatory subunit	PRKAR2B	0	46.081	21	7	112	3	418	46.3	4.92	2025	0	7.58796	6.87652	7.34518	7.32553	7.13648	7.35579	7.22497	7.21335	6.55305	7.48864	4.80219	6.30195	5.7761	5.3505	4.90689	6.17792	5.24031	5.98413	6.67807	6.00899	6.20163	5.48543	6.29007e-07	5.93599e-06	1.4679
O75531	Barrier-to-autointegration factor	BANF1	0	47.038	55	4	112	4	89	10.1	6.09	3401	0	6.926	6.9507	6.93546	6.8125	6.9331	6.84298	6.93899	6.95536	7.01903	6.77347	6.32373	6.30743	6.43463	6.33271	6.63227	6.46434	6.53916	6.22689	6.0917	6.19574	6.45779	6.42122	2.36261e-09	7.24027e-08	0.539792
Q12797	Aspartyl/asparaginyl beta-hydroxylase	ASPH	0	47.665	23	10	112	10	758	85.8	5.01	658	0	6.53138	6.00675	6.85798	6.56071	6.74416	6.55459	7.00675	6.82782	6.72383	6.74551	6.59395	6.87774	6.41785	6.41785	6.82146	6.56834	6.41954	6.67948	6.65678	6.67948	6.40939	6.74147	0.608609	0.678348	0.0490035
P62328	Thymosin beta-4	TMSB4X	0	31.321	55	3	112	3	44	5.1	5.06	1644	0	6.49506	6.70736	6.7252	6.85798	6.35755	6.49025	6.44626	6.37504	6.34696	6.27798	6.59991	6.61324	6.44956	6.6879	7.05745	6.64386	7.21237	6.67666	6.98868	6.53138	6.41278	6.76421	0.0387761	0.0673853	-0.211871
Q53GQ0	Very-long-chain 3-oxoacyl-CoA reductase	HSD17B12	0	35.234	23	6	112	6	312	34.3	9.32	1415	0	6.28725	6.31288	6.38888	6.54535	6.46761	6.43129	6.51728	6.38543	6.39575	6.5157	6.89845	6.73064	6.92244	6.84046	6.89845	6.96924	7.03232	6.65249	6.66959	6.64818	6.58646	6.69627	9.40153e-07	8.37324e-06	-0.370675
P16401	Histone H1.5	HIST1H1B	0	40.235	20	6	111	6	226	22.6	10.92	1861	0	6.76553	7.06286	6.99887	7.40514	6.70736	6.93192	6.7252	6.58496	6.79572	6.86666	6.16792	6.26115	6.18587	6.26679	6.53138	6.1127	6.45286	6.36807	6.61765	6.48382	6.46434	6.60881	1.02086e-05	5.98653e-05	0.507642
Q00059	Transcription factor A, mitochondrial	TFAM	0	35.734	28	6	111	6	246	29.1	9.72	1176	0	6.77215	6.59991	6.88264	6.52513	6.72928	6.87897	6.8189	6.57289	6.853	6.73742	6.12722	5.87283	6.80735	6.69209	6.70044	6.35755	6.33271	7.01235	6.6279	6.71012	6.40939	6.65964	0.0628511	0.10166	0.21123
P51970	NADH dehydrogenase [ubiquinone] 1 alpha subcomplex subunit 8	NDUFA8	0	44.114	48	6	111	6	172	20.1	7.65	835	0	6.42459	6.81506	6.10224	6.57592	6.57289	6.18982	6.87529	6.84046	6.95652	6.78921	6.61765	6.49506	6.57743	6.52513	6.27798	6.59096	6.63807	6.7879	6.76818	6.82655	6.61765	6.92837	0.819681	0.859489	-0.0233785
Q9UJZ1	Stomatin-like protein 2, mitochondrial	STOML2	0	57.647	32	8	111	8	356	38.5	7.39	3699	0	6.41954	6.6837	6.67948	6.35226	6.75355	6.56529	6.51254	6.57894	6.74012	6.87406	6.56071	6.76155	6.60288	6.55305	6.57743	6.59395	6.65678	6.77742	6.55459	6.82655	6.60881	6.80349	0.485512	0.567792	-0.0404866
P52565	Rho GDP-dissociation inhibitor 1	ARHGDIA	0	45.727	32	6	111	6	204	23.2	5.11	2573	0	6.6453	6.59395	6.76686	6.49506	6.50938	6.53761	6.60881	6.73064	6.53138	6.51885	6.83415	6.7761	6.60585	6.58346	6.80349	6.70598	6.95187	6.4822	6.59096	6.58496	6.55152	6.63952	0.128898	0.187332	-0.0820554
O75915	PRA1 family protein 3	ARL6IP5	0	42.807	16	3	111	3	188	21.6	9.77	4285	0	6.64097	6.47897	6.56834	6.33628	6.58195	6.33271	6.49346	6.53605	6.54535	6.47573	6.96694	6.77083	6.67666	6.62205	6.75756	6.69488	6.58946	6.60585	7.04549	6.84674	6.75355	6.61324	0.000210805	0.000753821	-0.24629
P15586	N-acetylglucosamine-6-sulfatase	GNS	0	39.645	17	7	111	7	552	62	8.31	1566	0	6.46434	6.68229	6.62936	6.4545	6.17592	6.40769	6.51254	6.55305	6.54689	6.21917	6.56834	6.59246	6.38198	6.6865	6.67807	6.49185	6.95884	6.82528	7.04549	6.82655	7.02348	7.00225	0.00260105	0.00656018	-0.292179
Q9Y2X3	Nucleolar protein 58	NOP58	0	49.941	26	10	111	10	529	59.5	8.92	1644	0	6.34518	6.61324	5.86047	6.42794	6.45615	6.43296	6.5744	6.45286	6.63952	6.48543	6.94017	6.81762	6.94837	6.81634	6.76421	6.88509	6.94017	6.59096	6.58346	6.89239	6.44956	6.78921	0.00029614	0.00101564	-0.35598
Q9NR31	GTP-binding protein SAR1a	SAR1A	0	55.816	55	7	110	5	198	22.4	6.68	1681	2	6.44128	6.55919	6.39917	6.16792	6.49665	6.24413	6.66534	6.56682	6.56986	6.63807	6.7866	6.6865	6.99774	6.6837	6.89724	6.60585	7.08958	6.48864	6.44294	6.95303	6.49185	6.88509	0.00353086	0.00854241	-0.275889
P51608	Methyl-CpG-binding protein 2	MECP2	0	51.987	28	9	110	9	486	52.4	9.95	1493	0	7.00562	6.88996	7.06178	7.46352	6.62059	7.15785	6.95652	6.70598	6.90929	6.83036	6.13545	6.08108	6.91528	6.06609	5.97728	5.97957	6.10434	6.15583	6.37678	6.4363	6.65678	6.2555	5.53359e-06	3.61473e-05	0.698458
P26368	Splicing factor U2AF 65 kDa subunit	U2AF2	0	40.422	31	8	110	8	475	53.5	9.09	935	0	6.70598	6.56224	6.79181	6.6279	6.98413	6.78005	6.82782	6.67101	6.81378	6.71149	6.59395	6.51412	6.47897	6.51885	6.86666	5.76022	6.76421	6.26115	6.40599	6.66818	6.76686	6.66391	0.0341747	0.0602337	0.225698
P04179	Superoxide dismutase [Mn], mitochondrial	SOD2	0	64.045	65	8	110	8	222	24.7	8.25	2339	0	6.88509	6.59096	7.17792	6.63662	6.50144	6.95536	6.92362	6.70044	6.31107	6.07468	6.74551	6.64962	5.93074	6.43296	6.60288	6.1334	6.7211	6.84925	6.84172	6.52199	7.00562	6.24413	0.400297	0.486916	0.119143
Q9UBS4	DnaJ homolog subfamily B member 11	DNAJB11	0	58.085	22	7	110	7	358	40.5	6.18	3607	0	6.39403	6.37504	6.38543	6.49025	6.42291	6.54226	6.62936	6.60288	6.64674	6.61471	6.70874	6.75355	6.85549	6.60881	6.83162	6.84046	6.83794	6.63372	6.7211	6.74953	6.67666	6.67807	1.91599e-05	0.000100749	-0.230949
O00567	Nucleolar protein 56	NOP56	0	62.508	31	12	110	12	594	66	9.19	1192	0	6.46761	6.43129	6.35226	6.29278	6.45121	6.21723	6.45779	6.55305	6.41954	6.41616	7.10329	6.86666	7.10748	6.82909	6.76818	6.79051	6.61471	6.86047	6.63807	6.77347	6.33271	6.92125	2.50307e-05	0.000126051	-0.394597
Q8TC12	Retinol dehydrogenase 11	RDH11	0	44.275	28	6	110	6	318	35.4	8.82	1932	0	6.09381	6.0917	5.98868	5.72247	6.2724	5.9542	6.17991	6.24031	6.32373	6.39746	7.00338	7.1375	7.32012	7.11998	6.99435	7.23074	7.17692	6.6893	6.52826	6.85425	6.26866	6.86913	7.56849e-07	6.95813e-06	-0.806249
Q05682	Caldesmon	CALD1	0	61.704	19	9	110	9	793	93.2	5.66	2661	0	5.8125	6.60288	6.44128	6.54226	5.73335	6.40429	5.89724	5.77873	5.88753	5.3505	6.52513	7.18488	7.31379	7.2891	7.13545	7.27798	7.94953	5.76818	6.77083	6.30743	6.40088	6.50462	0.00150113	0.00408886	-0.823927
Q9UHY1	Nuclear receptor-binding protein	NRBP1	0	41.116	18	6	109	6	535	59.8	5.08	957	0	6.99548	6.57592	6.67948	7.01123	6.52669	6.78398	6.79442	6.61176	6.70044	6.62644	6.70736	6.72792	6.65392	6.86542	6.32912	6.40259	6.32373	6.72656	6.17792	6.55919	6.57743	6.49665	0.0330108	0.0585175	0.184933
Q13045	Protein flightless-1 homolog	FLII	0	60.177	12	12	109	12	1269	144.7	6.05	1254	0	6.39232	6.68089	6.6865	6.62059	6.70736	6.65678	6.9507	6.96	6.57743	6.42626	6.48704	6.58045	6.54689	6.2891	7.00787	6.8802	6.97499	6.42962	6.31651	6.51254	6.53294	6.60881	0.466327	0.55078	0.0686378
Q9BXP5	Serrate RNA effector molecule homolog	SRRT	0	55.636	14	10	109	10	876	100.6	5.96	679	0	6.67243	6.77083	6.67101	6.87897	6.56529	6.69488	6.62936	6.56224	6.6865	6.48864	6.73335	6.66959	6.17792	6.64241	6.84423	6.74551	6.66391	6.7252	6.50621	6.56986	6.47411	6.64097	0.477377	0.561736	0.045909
P68036	Ubiquitin-conjugating enzyme E2 L3	UBE2L3	0	55.401	49	5	109	5	154	17.9	8.51	1786	0	6.52669	6.71562	6.76951	7.36545	6.58496	6.66249	6.54998	6.66676	5.87774	6.16189	6.49506	6.49025	6.32553	6.69488	6.8189	5.62644	6.80478	6.70044	6.848	6.43796	6.89603	7.15583	0.9064	0.928555	-0.019732
Q8WUD1	Ras-related protein Rab-2B	RAB2B	0	35.986	29	6	109	1	216	24.2	7.83	2011	0	6.55766	6.72247	6.15178	6.29278	6.51096	6.77742	6.87283	7.08958	6.65535	6.48059	6.90689	7.01123	6.73742	6.85674	6.32193	6.64241	6.9472	6.81378	6.08108	7.26209	6.61029	6.58793	0.356367	0.440245	-0.120441
P83731	60S ribosomal protein L24	RPL24	0	27.255	27	5	109	5	157	17.8	11.25	1902	0	6.51096	6.54998	6.57743	6.37851	6.55459	6.59991	6.59395	6.71012	6.43962	6.53294	6.86295	6.85798	6.85175	6.82273	6.8505	6.6865	6.87774	6.44791	6.39232	6.71287	6.60881	6.54844	0.0135659	0.0271508	-0.16524
P46782	40S ribosomal protein S5	RPS5	0	48.651	29	6	109	6	204	22.9	9.72	3894	0	6.40769	6.42794	6.34341	6.63662	6.63952	6.64241	6.53761	6.4363	6.25739	6.33628	7.04111	6.76288	6.79181	6.74953	7.0268	6.67807	7.13237	6.6453	6.54535	6.64386	6.36457	6.7046	0.0017275	0.00462723	-0.290671
P60866	40S ribosomal protein S20	RPS20	0	30.961	29	4	109	4	119	13.4	9.94	1284	0	6.36632	6.48543	6.32553	6.30561	6.54689	6.45121	6.29646	6.35755	6.43796	6.58045	7.0045	6.92955	6.97842	6.84046	6.87774	6.96809	6.96463	6.75889	6.51412	6.79312	6.26679	6.61765	8.4802e-05	0.000341933	-0.37749
P42224	Signal transducer and activator of transcription 1-alpha/beta	STAT1	0	53.058	15	8	109	8	750	87.3	6.05	1297	0	6.30561	6.34518	6.2817	6.59246	6.38543	6.34696	6.52982	6.34696	6.49346	6.24603	6.77347	7.01569	6.8505	6.89966	6.91528	6.64674	7.10119	6.75489	6.70874	6.66676	6.69209	6.79442	1.9927e-07	2.29927e-06	-0.430926
P16219	Short-chain specific acyl-CoA dehydrogenase, mitochondrial	ACADS	0	50.817	31	8	109	8	412	44.3	7.99	3093	0	5.86295	6.15381	6.52982	6.30561	6.90328	6.61029	5.84549	6.04876	6.76022	6.52513	6.59842	6.93546	7.1467	6.91528	6.33807	6.59991	6.58195	7.19476	6.8392	7.10957	6.70044	6.6279	0.0038231	0.00914079	-0.444438
Q8N766	ER membrane protein complex subunit 1	EMC1	0	62.24	23	13	109	13	993	111.7	7.66	939	0	6.37504	5.88753	6.31832	6.44626	6.35226	6.06824	6.4446	6.36807	6.43962	6.23649	6.6865	6.95652	7.07361	6.96347	7.12825	6.8392	6.98185	6.77347	6.50303	6.8009	6.9472	6.74685	3.37414e-07	3.53541e-06	-0.573095
P51149	Ras-related protein Rab-7a	RAB7A	0	46.849	46	8	108	8	207	23.5	6.7	1621	0	6.66534	6.49985	6.50462	6.46107	6.77742	6.70321	6.55919	6.67666	6.50303	6.62644	6.69209	6.76022	6.69349	6.67243	6.74819	6.73742	6.66391	6.60881	6.54535	6.71699	6.65249	6.63662	0.0407068	0.070207	-0.0796521
Q9NY33	Dipeptidyl peptidase 3	DPP3	0	51.903	17	8	108	8	737	82.5	5.1	2103	0	6.46271	6.6014	6.66249	6.66249	6.45779	6.42626	6.42291	6.61765	6.52042	6.69766	6.65105	6.73064	6.66391	6.64097	6.67807	6.76022	6.86171	6.59246	6.74819	6.65105	6.72247	6.82528	0.0007735	0.00230835	-0.157323
Q9NZM1	Myoferlin	MYOF	0	54.637	7	10	108	9	2061	234.6	6.18	1290	0	6.39746	6.46597	6.61912	7.04876	6.81506	6.4822	6.60881	5.89482	6.54844	6.36807	6.67384	6.81506	6.92125	6.67384	6.73877	6.79831	6.9331	6.62936	6.62059	6.40599	6.60585	6.69209	0.0755885	0.118889	-0.184132
Q02818	Nucleobindin-1	NUCB1	0	56.676	28	9	108	9	461	53.8	5.25	666	0	6.48382	6.49985	6.853	6.77479	5.97039	7.01235	6.3505	5.90207	6.50303	6.48704	6.22689	6.48543	6.52356	6.66107	6.8936	6.54844	6.42459	7.00562	7.1416	6.78136	6.77479	7.08746	0.106725	0.159584	-0.229185
Q15124	Phosphoglucomutase-like protein 5	PGM5	0	48.239	25	10	107	10	567	62.2	7.21	1026	0	7.1416	6.79572	7.13955	6.93074	6.81378	7.26585	7.11061	6.96694	7.00899	6.73742	6.25927	5.97499	6.3147	6.1375	6.25739	6.17792	6.01792	6.08958	6.35226	6.38716	6.61618	6.40599	5.26229e-09	1.28184e-07	0.74188
Q9Y3D6	Mitochondrial fission 1 protein	FIS1	0	27.189	24	4	107	4	152	16.9	8.79	2435	0	6.86171	6.83289	6.82782	6.88387	6.62644	6.76022	6.90207	6.56986	6.78136	6.43129	6.58796	6.55459	6.39746	6.42794	6.69905	6.47411	6.35226	6.48543	6.58946	6.60733	6.74953	6.55152	0.00193068	0.0050937	0.208031
P36405	ADP-ribosylation factor-like protein 3	ARL3	0	45.286	54	8	107	8	182	20.4	7.24	1221	0	6.6837	6.75889	6.67101	6.39232	6.80993	6.74281	6.86171	6.9472	6.64097	6.87283	6.79961	6.58946	6.52042	6.56529	6.58646	6.63807	6.7252	6.4363	6.25361	6.59544	6.40259	6.44626	0.00786547	0.0170209	0.191577
P53992	Protein transport protein Sec24C	SEC24C	0	42.773	16	11	107	10	1094	118.2	7.06	1295	0	6.83542	6.54071	6.57894	6.4822	6.76421	6.81506	6.8125	6.70874	6.63662	6.57743	6.51096	6.35755	6.44626	6.56682	6.81378	6.53761	6.89239	6.47573	6.50621	6.77083	6.52826	6.82909	0.292204	0.373444	0.0722263
P48444	Coatomer subunit delta	ARCN1	0	35.024	19	9	107	9	511	57.2	6.21	1028	0	6.56224	6.36107	6.51412	6.52982	6.55305	6.48059	6.52826	6.59395	6.49185	6.62205	6.80478	6.91886	6.71562	6.66249	6.91049	6.80607	6.9331	6.59246	6.71699	6.61029	6.39403	6.66818	0.00124494	0.00346493	-0.204079
P08779	Keratin, type I cytoskeletal 16	KRT16	0	251.253	58	27	106	18	473	51.2	5.05	2312	8	4.62644	4.16189	4.32193	5.29278	4.14568	4.49185	3.94486	3.33628	3.81762	3.52356	4.30012	10.7767	4.24031	4.57289	4.59694	4.20945	4.19377	4.66107	5.19377	4.03562	4.90689	4.39232	0.182542	0.253284	-0.840364
Q9BVK6	Transmembrane emp24 domain-containing protein 9	TMED9	0	36.014	33	6	106	5	235	27.3	8.02	1609	1	6.36282	6.55152	6.2817	6.32373	6.42459	6.30195	6.46923	6.43129	6.50144	6.50779	6.7879	6.84172	6.86913	6.69627	6.74551	6.67384	6.91528	6.88142	6.91289	6.89482	6.54998	6.88142	4.28635e-08	7.10239e-07	-0.388575
Q9UN36	Protein NDRG2	NDRG2	0	52.741	45	9	106	9	371	40.8	5.21	1849	0	6.46923	7.00562	6.42626	7.31651	8.00619	6.78136	6.54381	6.65821	7.03672	6.76686	6.72247	6.49346	6.38198	6.26679	5.4822	6.29829	6.18587	6.20555	6.62059	6.62059	5.97499	5.64962	0.00179704	0.00479097	0.659214
P49720	Proteasome subunit beta type-3	PSMB3	0	49.301	29	6	106	6	205	22.9	6.55	2751	0	7.32283	6.96347	7.35843	6.68089	6.53761	6.86171	6.63227	7.02015	6.82782	6.71012	6.22304	6.21529	6.44626	6.24982	6.29094	6.20359	6.56377	5.97957	6.99887	6.01792	6.26491	6.64674	0.000191363	0.000700107	0.549802
Q15120	[Pyruvate dehydrogenase (acetyl-transferring)] kinase isozyme 3, mitochondrial	PDK3	0	45.445	24	7	106	7	406	46.9	8.37	2457	0	6.61324	6.66818	6.4363	6.28355	6.60733	6.4545	6.75489	6.77479	6.70598	6.83794	6.50462	6.48059	6.62644	6.57289	6.38543	6.6279	6.42794	6.89482	6.75489	7.04767	6.71012	6.75221	0.664112	0.726015	-0.0351238
Q13151	Heterogeneous nuclear ribonucleoprotein A0	HNRNPA0	0	46.982	40	7	106	7	305	30.8	9.29	1452	0	6.50621	6.50144	7.67101	6.76818	6.12928	6.27426	6.23458	6.21917	6.16993	6.30012	7.0917	6.21335	6.44294	7.83983	7.76288	6.07253	6.66107	6.04439	6.17792	6.2555	5.90929	6.13955	0.771143	0.818967	-0.0734953
Q92598	Heat shock protein 105 kDa	HSPH1	0	61.027	21	13	106	11	858	96.8	5.39	1714	0	6.6014	6.50462	6.56224	6.61912	6.48704	6.64674	6.59096	6.67948	6.55919	6.42962	6.64674	6.50144	6.61029	6.72247	6.79572	6.71836	6.66959	6.71012	7.01235	6.60288	6.732	6.65105	0.00968202	0.0202895	-0.12971
Q6NUK1	Calcium-binding mitochondrial carrier protein SCaMC-1	SLC25A24	0	64.013	28	10	106	10	477	53.3	6.33	2158	0	6.2114	6.62498	5.96347	6.16792	6.43962	6.23649	6.29646	6.46923	6.37851	6.6907	7.11374	7.1819	6.84298	6.82528	6.79701	6.92955	6.73335	6.82018	6.6893	6.96694	6.45286	6.59694	3.29581e-05	0.000159688	-0.48129
O60701	UDP-glucose 6-dehydrogenase	UGDH	0	61.276	36	13	106	13	494	55	7.12	884	0	5.95652	6.14975	5.96578	6.3505	6	5.99774	5.80219	5.8802	5.98641	5.98641	7.02791	7.15178	6.98185	7.00899	7.23362	7.15987	7.36894	6.90087	6.79442	6.69905	6.81634	6.90207	2.72216e-11	2.04162e-09	-0.996259
P31942	Heterogeneous nuclear ribonucleoprotein H3	HNRNPH3	0	40.513	30	6	105	6	346	36.9	6.87	1608	0	7.17293	7.02459	7.06609	6.96232	6.64818	7.13545	6.70736	6.824	6.34518	6.88142	6.73064	6.81378	6.12309	6.2891	6.36457	6.08108	6.20359	6.66534	6.21723	6.42794	5.78136	6.66391	0.000452342	0.00144851	0.513282
Q92804	TATA-binding protein-associated factor 2N	TAF15	0	41.564	16	7	105	5	592	61.8	8.02	847	0	6.97842	6.86542	7.02126	7.24793	6.5345	6.93899	6.82655	6.66249	6.52356	6.926	6.3147	6.21335	6.26115	6.53761	6.5345	6.17193	6.60881	6.22689	6.59246	6.46923	6.50621	6.56529	4.18554e-05	0.00019652	0.435668
P20618	Proteasome subunit beta type-1	PSMB1	0	55.661	46	7	105	7	241	26.5	8.13	2236	0	6.77742	6.88264	6.824	6.7211	7.03892	6.75355	6.86295	7.02569	6.63662	6.90929	6.40599	6.42794	6.43962	6.5157	6.20555	6.2384	6.61618	6.47573	6.46271	6.51096	6.43463	6.58646	3.10952e-07	3.30677e-06	0.399896
Q5JWF2	Guanine nucleotide-binding protein G(s) subunit alpha isoforms XLas	GNAS	0	30.183	10	8	105	7	1037	111	5.03	566	0	6.64674	6.77742	6.76155	6.7252	6.59991	6.62352	6.7761	6.83162	6.71287	6.61618	6.8936	6.56071	6.6907	6.43962	6.7252	6.66676	6.60288	6.52513	6.32912	6.42459	6.51412	6.58045	0.027178	0.0492418	0.127704
P24534	Elongation factor 1-beta	EEF1B2	0	43.216	37	5	105	5	225	24.7	4.67	2157	0	6.81634	6.62936	6.77083	6.54535	6.54844	6.48543	6.78921	6.93899	6.46107	6.3147	6.64674	6.59842	6.61471	6.57137	6.62352	6.30012	6.98299	6.69349	6.77873	6.7046	6.52199	6.61176	0.922753	0.941248	-0.00740007
P39019	40S ribosomal protein S19	RPS19	0	31.11	34	6	105	6	145	16.1	10.32	896	0	6.49506	6.69488	6.68089	6.64386	6.48382	6.58496	6.50303	6.52356	6.59096	6.49506	6.72928	6.76022	6.6851	6.65249	6.8189	6.73471	6.94017	6.56986	6.60881	6.61765	6.55766	6.69627	0.00625841	0.0140224	-0.127986
Q13347	Eukaryotic translation initiation factor 3 subunit I	EIF3I	0	31.342	35	6	105	6	325	36.5	5.64	747	0	6.53916	6.86295	6.50938	6.64962	6.54535	6.56224	6.47086	6.27053	6.57289	6.39575	6.74147	6.65821	6.74147	6.7761	6.70736	6.56986	6.82018	6.81121	6.61471	6.77742	6.47735	6.90569	0.00622471	0.0139578	-0.17888
P30049	ATP synthase subunit delta, mitochondrial	ATP5F1D	0	38.21	62	5	105	5	168	17.5	5.49	2185	0	6.48864	6.43296	6.45943	6.73606	6.40429	6.39403	6.2854	6.30743	6.32373	6.53605	6.8125	6.54844	6.76951	6.7252	6.71012	6.51728	6.56986	7.24888	7.00899	6.67807	6.91409	6.83668	0.000236397	0.000831767	-0.341496
P41250	Glycine--tRNA ligase	GARS	0	45.952	19	10	105	10	739	83.1	7.03	975	0	6.15785	6.19377	5.8679	5.8802	6.02901	6.26303	6.08108	6.7046	6.78398	6.52042	6.76553	6.84549	7.06609	6.86171	7.18982	7.10224	7.44128	6.72792	6.28355	6.64674	6.51254	6.8505	0.000223285	0.000793469	-0.609601
P09936	Ubiquitin carboxyl-terminal hydrolase isozyme L1	UCHL1	0	44.48	44	6	105	6	223	24.8	5.48	1720	0	5.82528	6.19377	6.02237	5.97957	5.848	5.6893	5.90929	5.56986	5.71973	5.38543	7.15076	7.2555	7.224	7.22978	7.31651	7.05094	7.87774	6.70736	6.89239	6.58346	6.27612	6.81506	7.19582e-08	1.08281e-06	-1.21738
P42166	Lamina-associated polypeptide 2, isoform alpha	TMPO	0	56.43	19	9	104	2	694	75.4	7.66	1838	7	6.92362	6.96116	7.2075	6.99095	6.90207	7.27891	7.09381	7.14568	6.96347	7.01903	5.94953	5.89239	5.84549	5.99774	6.27612	6.00225	6.35226	6.07895	6.30743	6.5744	6.54381	6.1334	1.99269e-09	6.3102e-08	0.885807
P80404	4-aminobutyrate aminotransferase, mitochondrial	ABAT	0	67.652	34	9	104	9	500	56.4	7.96	1993	0	7.09803	6.57289	6.75889	7.0045	7.17792	7.40173	6.98413	6.26115	6.4822	6.84046	6.23458	6.42459	6.44791	6.46761	6.51254	6.40939	6.06178	6.52669	6.44128	6.55152	6.3505	6.2384	0.000365646	0.00121173	0.469293
Q15370	Elongin-B	ELOB	0	37.545	40	5	104	5	118	13.1	4.88	933	0	6.65392	6.83542	6.8189	6.76421	6.64962	6.72383	6.73335	6.79831	6.6453	6.87283	6.63807	6.48864	6.43463	6.56377	6.58796	6.42962	6.71973	6.62936	6.4446	6.56682	6.49506	6.53916	2.1955e-05	0.000112945	0.204784
P54727	UV excision repair protein RAD23 homolog B	RAD23B	0	43.647	25	6	104	6	409	43.1	4.84	2020	0	6.7046	6.84172	7.06178	6.54689	6.4446	6.52826	6.8009	6.85798	6.70598	6.86047	6.72792	6.60881	6.33271	6.57592	6.43129	6.24031	6.74416	6.3733	6.96463	6.56986	6.31288	6.57592	0.0328582	0.05831	0.197175
Q9NP79	Vacuolar protein sorting-associated protein VTA1 homolog	VTA1	0	32.748	21	5	104	5	307	33.9	6.29	1710	0	6.41785	6.77347	6.49985	6.41785	6.77347	6.74953	6.72383	6.79572	6.75489	6.92125	6.81762	6.52826	6.61324	6.62644	6.75489	6.75889	6.69349	6.54689	6.39403	6.60437	6.37504	6.43796	0.216231	0.292205	0.0868438
Q96I24	Far upstream element-binding protein 3	FUBP3	0	26.582	16	7	104	5	572	61.6	8.38	857	0	6.69627	6.80607	6.57137	6.70736	6.79572	6.83036	6.69209	6.50303	6.39575	6.76421	6.86542	6.69349	6.58195	6.60585	6.74953	6.73877	6.65392	6.59395	6.45121	6.62205	6.38024	6.30012	0.277499	0.358672	0.073179
P61353	60S ribosomal protein L27	RPL27	0	30.053	45	6	104	6	136	15.8	10.56	769	0	6.53761	6.46597	6.6837	6.51254	6.57137	6.58796	6.66249	6.59246	6.70736	6.51728	6.63662	6.60288	6.7211	6.75087	6.80478	6.7252	6.83794	6.61471	6.72383	6.59395	6.50621	6.73471	0.0135145	0.0270669	-0.10386
Q16718	NADH dehydrogenase [ubiquinone] 1 alpha subcomplex subunit 5	NDUFA5	0	57.503	59	5	104	5	116	13.5	5.99	3881	0	6.75622	6.6865	6.49346	6.60881	6.24031	6.38888	6.70736	6.64386	6.30012	6.55152	6.88142	6.65535	6.85175	6.35226	6.38543	6.06178	6.77083	7.08428	6.79051	6.74953	6.47735	7.18884	0.204115	0.278739	-0.149741
O43765	Small glutamine-rich tetratricopeptide repeat-containing protein alpha	SGTA	0	36.405	20	5	104	5	313	34	4.87	2180	0	6.33985	6.54226	6.1375	5.77873	6.8505	6.30743	6.43796	6.43463	6.74953	6.61618	6.89845	6.97728	6.81634	6.69905	6.73471	6.6907	6.82909	7.06609	6.17193	6.97957	6.52513	6.87406	0.00692373	0.0152027	-0.352408
P78347	General transcription factor II-I	GTF2I	0	60.776	21	14	103	14	998	112.3	6.39	742	0	7.04002	7.02459	6.99887	7.0542	6.79572	6.98982	7.05745	6.71973	6.46597	6.82782	6.08108	6.43463	6.29646	6.25739	6.17592	6.32193	6.63662	6.52669	5.68089	6.67101	6.67384	6.49185	5.75134e-05	0.000249867	0.543392
P28074	Proteasome subunit beta type-5	PSMB5	0	41.811	37	8	103	8	263	28.5	6.92	1777	0	6.6879	6.88142	6.86419	6.89482	6.84674	7.03672	6.68089	6.80735	6.77215	6.89118	6.65392	6.32912	6.45286	6.59991	6.42122	6.40088	6.57894	6.26115	6.38716	6.50938	6.43296	6.41278	9.61652e-08	1.28672e-06	0.382979
P51665	26S proteasome non-ATPase regulatory subunit 7	PSMD7	0	49.83	35	7	103	7	324	37	6.77	1223	0	6.66818	6.67666	6.57289	6.29646	6.70044	6.61912	6.65821	6.78267	6.58796	6.8189	6.69488	6.66249	6.45286	6.53605	6.70736	6.69905	6.7046	6.63227	6.73742	6.78136	6.32553	6.71836	0.993808	0.996255	0.000463915
O00330	Pyruvate dehydrogenase protein X component, mitochondrial	PDHX	0	49.27	26	9	103	9	501	54.1	8.66	944	0	6.78921	6.60733	6.2817	6.19771	6.43463	6.16189	6.50621	6.10434	6.63227	6.47411	6.75622	6.67101	7.04767	6.87652	6.34163	6.69905	6.58346	7.33271	6.66676	6.87406	6.52826	6.92719	0.00289347	0.00721468	-0.356439
Q9P0J0	NADH dehydrogenase [ubiquinone] 1 alpha subcomplex subunit 13	NDUFA13	0	33.709	63	7	102	7	144	16.7	8.43	703	0	6.61912	6.46107	6.57894	6.6453	6.73335	6.62498	6.52826	6.48864	6.76818	6.79831	6.4545	6.49506	6.70736	6.74012	6.44791	6.56224	6.59544	6.8392	6.74819	6.55305	6.65678	6.97613	0.705537	0.762784	-0.0233845
A0AVT1	Ubiquitin-like modifier-activating enzyme 6	UBA6	0	54.665	13	10	102	10	1052	117.9	6.14	1205	0	6.47249	6.53294	6.53294	6.37504	6.42122	6.54381	6.78529	6.82782	6.49346	6.64241	6.60881	6.96232	6.99774	6.85425	6.7879	6.71973	7.12619	6.64097	6.06824	6.70044	6.16792	6.42794	0.334085	0.418735	-0.109129
P40429	60S ribosomal protein L13a	RPL13A	0	21.885	20	5	102	5	203	23.6	10.93	669	0	6.4363	6.43296	6.52199	6.57743	6.57289	6.41616	6.36807	6.34696	6.4446	6.24793	6.78136	6.82273	6.99095	6.82655	6.97039	6.85549	6.80349	6.87283	6.78005	6.61471	6.54381	6.59694	1.98908e-06	1.57907e-05	-0.351746
P46783	40S ribosomal protein S10	RPS10	0	35.639	39	5	102	5	165	18.9	10.15	1714	0	6.62936	6.1127	6.20555	6.59694	6.80864	6.41109	6.26679	6.24793	6.43962	6.27984	7.04002	6.52669	6.19377	6.82273	6.98299	7.06932	7.51806	6.57743	6.65535	6.63227	6.5157	6.71699	0.00803194	0.0172502	-0.371099
Q14108	Lysosome membrane protein 2	SCARB2	0	28.864	14	5	102	5	478	54.3	5.14	984	0	6.08108	6.45943	5.89239	5.64674	6.01792	6.61471	6.63081	6.42122	6.61029	6.51254	6.75622	6.92125	7.04876	6.78921	6.85175	6.70874	7.05528	6.95768	6.97728	6.97957	6.16993	6.95768	0.000264921	0.000925275	-0.559064
Q9BUT1	3-hydroxybutyrate dehydrogenase type 2	BDH2	0	50.448	25	4	101	4	245	26.7	7.65	3202	0	7.42038	7.38716	7.29002	7.22882	7.38284	7.29646	7.37591	7.13237	7.03012	7.05311	5.70598	5.99095	5.4822	5.56986	5.66959	5.848	5.51096	5.82273	5.71973	5.99548	6.12309	5.80478	1.5098e-14	5.37866e-12	1.48944
P53004	Biliverdin reductase A	BLVRA	0	48.261	37	9	101	9	296	33.4	6.44	1062	0	6.94486	6.52042	6.97039	6.62498	7.03122	7.07253	6.9472	6.91169	6.91767	6.86171	6.33092	6.30561	6.44956	6.54381	6.43962	6.48704	6.49506	6.34873	6.29829	6.24793	6.45615	6.38543	6.79933e-08	1.03626e-06	0.481256
Q8N142	Adenylosuccinate synthetase isozyme 1	ADSSL1	0	55.148	25	9	101	9	457	50.2	8.59	1470	0	6.54844	6.4446	6.51885	6.14975	6.91767	6.37678	6.66391	7.04985	6.45121	7.15785	6.44956	6.06393	6.61029	6.33807	5.78398	6.34163	5.53605	7.01011	7.03782	7.00562	7.36807	6.8936	0.651015	0.715539	0.0913288
P62318	Small nuclear ribonucleoprotein Sm D3	SNRPD3	0	49.692	49	5	101	5	126	13.9	10.32	2093	0	6.53916	6.68089	6.63517	6.74819	6.78529	6.72656	6.6453	6.5744	6.52356	6.69766	6.74685	6.70321	6.50938	6.61029	6.6893	6.63952	6.78136	6.54071	6.57592	6.65249	6.62644	6.47411	0.506323	0.586832	0.0264878
A1L0T0	Acetolactate synthase-like protein	ILVBL	0	67.242	30	11	101	11	632	67.8	8.15	910	0	6.83542	6.74551	6.27798	6.33985	6.66107	6.25739	6.57894	6.72247	6.61471	6.75489	6.57289	6.06178	7.00338	7.0045	6.79961	6.55919	6.94134	6.44956	6.88996	6.74147	6.61324	6.26115	0.488651	0.57076	-0.0793499
P46939	Utrophin	UTRN	0	67.584	7	17	101	16	3433	394.2	5.33	1085	0	6.1819	6.5345	6.66107	6.67666	6.75756	6.77083	6.2854	6.67807	6.67807	6.46597	6.732	6.52982	6.84046	6.40599	7.07146	6.74819	6.93782	6.70321	6.73877	6.67525	6.49665	6.25172	0.254188	0.334569	-0.108609
P43304	Glycerol-3-phosphate dehydrogenase, mitochondrial	GPD2	0	52.694	21	10	101	10	727	80.8	7.69	1044	0	6.49346	6.40939	6.66249	6.44956	6.33985	6.53138	6.74012	6.27984	6.52669	6.23266	6.65964	6.87652	6.88874	6.89845	6.91767	6.8125	6.89724	6.88753	6.54071	6.90809	6.28355	6.52826	0.00166106	0.00447029	-0.291697
Q15165	Serum paraoxonase/arylesterase 2	PON2	0	49.989	33	7	101	7	354	39.4	5.6	1030	0	6.54071	6.31832	6.1819	5.84046	6.37504	6.30012	6.67384	6.83668	6.6865	6.64241	6.71287	6.82782	6.96578	6.89239	6.94134	7.09908	7.04985	6.3733	6.35931	6.71287	6.2817	6.82909	0.0183389	0.0353387	-0.314186
Q15126	Phosphomevalonate kinase	PMVK	0	51.774	37	7	101	7	192	22	5.73	2613	0	6.14975	6.58496	6.45779	5.72247	6.68229	6.59096	6.47573	6.48864	6.54689	6.42962	7.41193	6.88753	6.6453	6.63807	6.70044	7.04439	7.02901	7.26866	6.3147	6.89118	6.2075	5.73064	0.0767362	0.120561	-0.317868
P52926	High mobility group protein HMGI-C	HMGA2	0	40.78	39	3	101	3	109	11.8	10.62	3814	0	6.39917	6.33092	6.52199	6.57289	6.06824	6.44294	6.14364	5.78398	6.12516	5.97957	6.6907	6.79051	6.87774	6.926	7.21432	6.55459	7.24603	6.51728	7.23074	6.74281	6.8936	6.90448	7.30694e-06	4.63423e-05	-0.645551
Q07866	Kinesin light chain 1	KLC1	0	62.204	26	9	100	8	573	65.3	6.2	1742	1	6.56529	6.69488	6.57137	6.6893	7.0542	6.75889	6.6907	7.02015	6.17792	6.63372	6.69349	6.76155	6.53138	6.89603	6.26491	6.29462	6.66959	6.3733	6.55919	6.59096	6.6851	6.6453	0.269706	0.350507	0.10519
O95865	N(G),N(G)-dimethylarginine dimethylaminohydrolase 2	DDAH2	0	51.676	45	8	100	8	285	29.6	6.01	1862	0	6.81506	6.78529	7.03672	6.94251	6.63227	6.65678	6.49185	6.67101	6.86171	6.51096	6.42122	6.47573	6.58496	6.81121	6.71836	6.31107	6.67243	6.63227	6.39232	6.05094	6.9331	6.35755	0.0347721	0.0610225	0.21032
P26196	Probable ATP-dependent RNA helicase DDX6	DDX6	0	57.698	34	10	100	10	483	54.4	8.66	1497	0	6.63952	6.52513	6.77873	6.54998	6.28355	6.74147	6.88996	6.94953	6.90328	6.81378	6.83036	6.48543	6.82528	6.51412	6.8125	6.45779	6.75622	6.30378	6.28725	6.65249	6.46434	6.3733	0.117923	0.173538	0.143922
Q15907	Ras-related protein Rab-11B	RAB11B	0	30.475	36	6	100	6	218	24.5	5.94	1537	0	6.79701	6.51254	6.56834	6.61765	6.62498	6.56986	6.5744	6.99322	6.77873	6.70183	6.62498	6.60881	6.62498	6.58496	6.63662	6.83289	6.56224	6.75756	6.3345	6.66107	6.53294	6.52513	0.25937	0.340013	0.0666335
O95169	NADH dehydrogenase [ubiquinone] 1 beta subcomplex subunit 8, mitochondrial	NDUFB8	0	34.084	36	5	100	5	186	21.8	6.8	1186	0	6.926	6.26491	6.20555	6.63517	6.02459	6.88631	6.84046	6.77742	6.90809	6.21529	6.52042	5.73877	6.6837	6.49985	6.40939	6.51728	6.39917	6.94953	6.97269	7.08215	6.86542	6.96924	0.67813	0.737942	-0.0655886
O00232	26S proteasome non-ATPase regulatory subunit 12	PSMD12	0	58.4	24	8	100	8	456	52.9	7.65	3903	0	6.57592	6.47086	6.54998	6.63517	6.72383	6.50144	6.61912	6.61176	6.69627	6.61765	6.77742	6.92125	6.67525	6.71287	6.84298	6.49825	6.84925	6.52356	6.41954	6.65964	6.39746	6.74281	0.266625	0.347454	-0.0681561
Q9Y2R9	28S ribosomal protein S7, mitochondrial	MRPS7	0	35.212	38	7	100	7	242	28.1	9.99	1222	0	6.52356	6.51412	6.51254	6.60881	6.42626	6.45121	6.66249	6.60585	6.75489	6.78529	6.43129	6.79831	6.45286	6.76155	6.64674	6.64962	6.2211	6.96924	6.76951	6.58045	6.80864	6.97842	0.281413	0.361925	-0.087808
P62854	40S ribosomal protein S26	RPS26	0	31.455	44	4	100	4	115	13	11	837	0	7.05637	5.61471	5.43962	6.10643	7.4822	5.81762	7.0864	7.06178	6.99774	5.67525	6.10852	6.14771	7.35491	6.2555	6.29646	7.23745	6.82655	7.19377	5.848	5.8505	6.84925	6.93074	0.622195	0.69052	-0.141133
P82930	28S ribosomal protein S34, mitochondrial	MRPS34	0	33.441	31	7	100	7	218	25.6	9.98	645	0	6.36632	6.27984	6.43796	6.89724	6.61324	6.58646	6.33628	6.20163	6.53916	6.18982	6.38024	6.57894	6.98868	6.74819	6.59544	6.63081	6.49025	6.96578	7.28448	6.51885	7.10748	6.77742	0.00934359	0.0196526	-0.310751
P60903	Protein S100-A10	S100A10	0	36.132	51	4	100	4	97	11.2	7.37	1275	0	6.07253	6.0917	6.1416	6.34873	5.71149	5.93546	6.05961	6.11061	5.97269	6	6.98299	7.05745	7.15886	7.16892	7.09381	7.03892	7.4271	6.73335	6.69905	6.65392	6.8009	6.98868	7.10705e-10	2.93552e-08	-0.939221
Q9Y2B0	Protein canopy homolog 2	CNPY2	0	45.311	48	7	100	7	182	20.6	4.92	1134	0	6.05094	6.33092	6.16993	6.20945	5.89239	6.05311	6.03342	5.57894	5.79442	6.1375	6.74416	6.98299	6.77347	7.08852	7	6.78136	7.55382	6.94603	7.46923	6.77742	6.67243	6.96463	2.67416e-08	4.73376e-07	-0.954404
P02452	Collagen alpha-1(I) chain	COL1A1	0	72.68	16	14	100	14	1464	138.9	5.8	1810	0	5.84298	5.90207	6.29829	5.77083	6.01569	5.95884	6.12722	5.45943	6.22497	3.926	6.94369	7.48382	7.34784	7.31651	7.62644	7.26679	8.385	5.70874	6.03782	5.62936	6.17792	6.10014	0.00477717	0.0110511	-1.0827
P19823	Inter-alpha-trypsin inhibitor heavy chain H2	ITIH2	0	54.682	13	8	99	8	946	106.4	6.86	1177	0	7.1334	6.36107	6.94134	7.81954	6.75221	6.97728	6.34163	5.59096	6.36107	5.73606	5.99548	6.14364	6.48543	6.60733	6.71562	6.1819	5.79181	6.6893	7.3966	5.76818	7.41193	6.29829	0.582238	0.656429	0.144329
O76003	Glutaredoxin-3	GLRX3	0	39.393	30	8	99	8	335	37.4	5.39	834	0	6.55612	6.52513	6.7252	6.94369	6.52826	6.86913	6.64097	6.73877	6.57137	6.51096	6.47249	6.3733	6.58946	6.78005	6.96463	6.3906	6.7761	6.61471	6.6837	6.52199	6.71425	6.46923	0.507299	0.587486	0.0484169
P25788	Proteasome subunit alpha type-3	PSMA3	0	35.122	23	5	99	5	255	28.4	5.33	1787	0	6.61765	6.53916	6.85674	6.92362	6.67666	6.81121	6.50779	6.51412	6.46271	6.46923	6.45615	6.69488	6.67666	6.84298	6.71836	6.43962	6.72383	6.65964	6.67101	6.47411	6.49825	6.76553	0.965969	0.973484	0.00280451
Q5SSJ5	Heterochromatin protein 1-binding protein 3	HP1BP3	0	53.576	16	11	99	11	553	61.2	9.67	1128	0	6.70321	6.71973	6.70183	6.40599	6.64097	6.65392	6.7252	6.60733	6.62059	6.49825	6.6453	6.49346	6.61471	6.69488	6.69627	6.51885	6.64097	6.61471	6.87774	6.6893	6.61176	6.71836	0.590727	0.663085	-0.023658
P22234	Multifunctional protein ADE2	PAICS	0	41.541	28	6	99	6	425	47	7.23	1967	0	6.87897	6.50779	6.67243	6.3906	6.5345	6.58796	6.57592	6.78398	6.62936	6.56986	6.65392	6.56529	6.54998	6.76288	6.69488	6.98982	6.63081	6.97728	6.49506	6.69488	6.44956	6.35931	0.60013	0.670733	-0.0388364
O75694	Nuclear pore complex protein Nup155	NUP155	0	52.609	10	10	99	10	1391	155.1	6.16	2031	0	6.04876	6.55305	6.32733	6.17393	6.38024	6.32193	6.58946	6.55459	6.70044	6.67948	6.71425	7.03342	6.90929	6.84674	6.89845	6.92955	6.95303	6.37678	6.25739	7.02901	6.43463	6.83542	0.00455314	0.0106364	-0.335242
Q9BXJ9	N-alpha-acetyltransferase 15, NatA auxiliary subunit	NAA15	0	37.123	12	9	99	9	866	101.2	7.42	829	0	6.48543	6.7046	6.49825	6.31107	5.91886	5.95652	6.66959	6.55152	6.57743	6.64241	6.83415	6.89603	6.89724	6.848	6.67384	6.83162	6.98185	6.87036	6.43962	6.8936	6.49825	6.63807	0.00221744	0.00572527	-0.343654
P58107	Epiplakin	EPPK1	0	58.924	13	8	99	4	5088	555.3	5.62	1194	0	6.40088	5.35755	5.63517	6.21335	6.01792	5.76818	6.55388	6.59544	6.63952	5.74147	6.04002	9.18982	6.19574	6.74147	7.74819	6.98982	6.79181	6.06824	5.46271	5.88753	5.57894	6.32553	0.18079	0.251397	-0.492647
P61088	Ubiquitin-conjugating enzyme E2 N	UBE2N	0	34.142	34	6	98	6	152	17.1	6.57	804	0	6.80735	6.75756	6.97269	6.90207	6.70736	6.88996	6.83036	6.75221	6.72792	6.58346	6.25927	6.33807	6.2854	6.47411	6.54071	6.17792	6.63807	6.53138	6.66959	6.6837	6.66959	6.63662	0.000197978	0.000718515	0.301058
Q8N163	Cell cycle and apoptosis regulator protein 2	CCAR2	0	51.104	14	9	98	9	923	102.8	5.22	1582	0	6.67101	6.76155	6.78136	6.67101	6.82909	6.76421	6.77215	6.71562	6.67101	6.74416	6.77479	6.60288	6.62352	6.6014	6.69905	6.49665	6.71699	6.41616	6.33271	6.59096	6.36282	6.41616	0.00114634	0.00323473	0.185275
P57721	Poly(rC)-binding protein 3	PCBP3	0	32.783	15	4	98	1	371	39.4	8.07	2133	0	6.77479	6.74012	6.72928	6.53138	6.71699	6.8936	6.80478	6.71836	6.62498	6.56529	6.83162	6.66391	6.48059	6.73064	6.65678	6.40939	6.732	6.50779	6.44791	6.58045	6.49506	6.37851	0.0264383	0.0481156	0.133736
Q8N8S7	Protein enabled homolog	ENAH	0	40.799	10	4	98	4	591	66.5	6.93	1820	0	6.36457	6.80735	6.61324	6.77479	6.11894	6.42794	6.10434	6.27426	6.54844	6.69349	6.81762	6.80735	6.73064	6.7046	6.85798	6.86419	7.11374	6.78921	6.63227	6.71287	6.23266	6.6879	0.0113333	0.0232876	-0.273184
Q9Y285	Phenylalanine--tRNA ligase alpha subunit	FARSA	0	64.444	35	9	98	9	508	57.5	7.8	2447	0	6.3906	6.35755	6.48059	6.45121	6.69766	6.24603	6.69209	6.67384	6.2211	6.47735	6.40259	6.70874	6.71973	6.90809	6.78529	6.67243	6.8679	6.78005	6.71699	6.57289	7.0045	6.97613	0.000794516	0.00236611	-0.290807
Q86TD4	Sarcalumenin	SRL	0	48.93	14	8	98	8	932	100.7	4.4	976	0	6.62059	5.80735	6.59842	6.92481	6.6893	6.07253	6.2555	5.90929	6.66818	6.03562	5.97728	6.52513	7.08108	6.3906	7.24317	6.95768	6.54535	7.07895	7.00338	6.23649	6.60881	7.43296	0.0375141	0.0655028	-0.39858
P18754	Regulator of chromosome condensation	RCC1	0	64.624	41	9	98	9	421	44.9	7.52	1666	0	6.4446	6.26115	6.50621	6.31288	6.35403	6.37851	6.40939	6.30378	6.44294	6.33271	7.14057	6.83542	6.59842	6.7761	7.31107	6.94369	7.00338	6.44626	6.47411	6.88753	6.61618	6.71012	5.90685e-05	0.000255455	-0.437283
Q5T9A4	ATPase family AAA domain-containing protein 3B	ATAD3B	0	37.011	20	10	98	2	648	72.5	9.2	926	0	6.20163	6.37504	6.16189	5.96809	6.17193	6.0268	6.23458	6.47897	6.46107	6.39917	7.14466	6.8009	7.04985	6.5744	6.58346	6.76155	6.87036	7.16692	6.7866	7.1809	6.71287	7.00787	3.58661e-07	3.69172e-06	-0.638778
Q9BTV4	Transmembrane protein 43	TMEM43	0	76.209	45	12	98	12	400	44.8	8.13	1391	0	6.04439	6.07253	5.74953	5.39232	5.66959	5.8505	5.76022	5.64097	6.11894	5.91648	7.08002	7.15482	7.33985	7.04876	6.99661	6.97269	7.31922	6.99095	7.04221	7.13545	6.7046	7.1179	2.46752e-12	3.19656e-10	-1.25371
P53999	Activated RNA polymerase II transcriptional coactivator p15	SUB1	0	41.878	62	9	97	9	127	14.4	9.6	1032	0	6.80735	6.73877	6.91409	6.78005	6.67807	6.69349	6.86542	6.66107	6.71699	6.50779	6.39403	6.33092	6.24603	6.33985	6.76155	6.16792	6.55459	6.73064	6.83036	6.72656	6.61912	6.79051	0.0262501	0.0478343	0.195303
Q8WVM8	Sec1 family domain-containing protein 1	SCFD1	0	48.709	23	9	97	9	642	72.3	6.27	1449	0	6.80735	6.34163	6.85798	5.86047	6.94953	6.58346	6.53294	7.15178	6.91169	6.848	6.07468	6.79442	6.70183	6.76951	6.55152	6.69627	6.62352	6.58045	6.38198	6.58496	6.37851	6.6014	0.334741	0.419346	0.122898
Q9UN86	Ras GTPase-activating protein-binding protein 2	G3BP2	0	38.818	22	7	97	6	482	54.1	5.55	1150	0	6.7879	6.45943	6.75221	6.83162	6.64241	6.80864	6.56834	6.62644	6.82655	6.57592	6.44128	5.96116	6.80478	6.51412	6.7211	6.59395	6.60437	6.52199	6.73877	6.71149	6.70321	6.72383	0.224584	0.302631	0.101275
P42126	Enoyl-CoA delta isomerase 1, mitochondrial	ECI1	0	43.608	26	6	97	6	302	32.8	8.54	2049	0	6.71149	6.6893	6.85175	6.91169	6.43129	6.59694	6.72247	6.57894	6.55305	6.49346	6.30743	6.49825	6.66249	6.55919	6.23074	6.14364	6.13545	7.04658	6.9331	6.6865	7.04985	6.86419	0.604339	0.674908	0.0609204
P10599	Thioredoxin	TXN	0	28.379	49	5	97	5	105	11.7	4.92	1502	0	6.71287	6.77742	6.70598	6.17592	6.60733	6.71287	6.58646	6.72383	6.49985	6.82909	6.64818	7.0542	6.45121	6.65392	6.74416	6.43796	6.85798	6.55459	6.41616	6.80478	6.21335	6.69627	0.952628	0.963446	0.00543263
Q9UHP9	Small muscular protein	SMPX	0	36.602	74	5	96	5	88	9.6	9.16	884	0	6.85425	6.40259	7.84612	6.51412	5.93782	7.75822	6.95536	7.08534	6.56071	7.05528	5.46271	6.1819	6.84549	6.88264	6.51412	6.14771	4.63807	6.15785	6.54381	5.98413	6.65964	5.55459	0.00973227	0.0203649	0.765925
P09455	Retinol-binding protein 1	RBP1	0	43.625	73	7	96	7	135	15.8	5.11	1634	0	6.78136	6.79051	6.98755	6.93428	6.73064	6.89239	6.79442	6.72928	6.72792	6.71973	6.6837	6.53605	6.42122	6.43962	6.74147	6.76686	6.36632	6.41954	6.27984	6.58195	6.21335	6.26303	5.74106e-05	0.000249802	0.332728
P61970	Nuclear transport factor 2	NUTF2	0	35.4	45	3	96	3	127	14.5	5.38	1922	0	6.86542	6.59544	6.88387	6.42459	6.7761	7.15886	6.95536	6.69349	6.79572	6.63952	6.39746	6.2817	6.4545	6.73335	6.59395	6.29829	6.78136	6.42122	6.39917	6.55612	6.45943	6.61912	0.0018204	0.0048442	0.279196
P55145	Mesencephalic astrocyte-derived neurotrophic factor	MANF	0	42.332	44	7	96	7	182	20.7	8.69	553	0	6.59544	6.37156	6.73742	6.7866	6.43962	6.50938	6.35226	6.54535	6.55612	6.55919	6.44128	6.75622	6.60437	6.67666	6.80478	6.67525	6.98413	6.7252	6.93192	6.53138	6.52199	6.8392	0.0241085	0.0445295	-0.162405
P27708	CAD protein	CAD	0	35.401	4	7	96	7	2225	242.8	6.46	1498	0	6.36632	6.1819	6.35931	6.15785	6.81378	6.49985	6.55305	6.36457	6.6453	6.26866	6.88509	6.86666	6.73877	6.87036	6.97499	6.95768	6.98982	6.87283	6.60881	6.62352	6.43296	6.63227	0.00023368	0.000823223	-0.366753
P35268	60S ribosomal protein L22	RPL22	0	36.307	53	6	96	6	128	14.8	9.19	2063	0	6.26115	6.41278	6.41616	6.36632	6.41954	6.30925	6.45779	6.34873	6.26866	6.43463	7.04985	7.07788	6.9472	6.86047	7.00338	6.8189	6.86542	6.83162	6.55152	6.80478	6.54381	6.56529	4.86994e-07	4.76953e-06	-0.457174
P51452	Dual specificity protein phosphatase 3	DUSP3	0	39.252	43	6	96	6	185	20.5	7.8	1878	0	6.07039	6.04002	6	5.75489	6.33092	6.31288	6.31107	6.34518	6.40088	6.31107	6.88996	6.95652	7.16189	7.0268	6.99095	6.90569	6.97269	6.67948	6.80607	6.74416	6.94837	7.02348	2.91582e-09	8.39403e-08	-0.737776
P63000	Ras-related C3 botulinum toxin substrate 1	RAC1	0	27.734	32	5	95	3	192	21.4	8.5	902	1	6.4822	6.7046	6.59395	6.73064	6	6.59246	6.41278	6.46271	6.46923	6.57743	6.8936	6.66534	6.75489	6.78136	6.9472	6.61912	6.84549	6.6851	6.67807	6.78398	6.3733	6.80735	0.00585098	0.0132239	-0.233634
Q96RQ3	Methylcrotonoyl-CoA carboxylase subunit alpha, mitochondrial	MCCC1	0	69.741	31	12	95	12	725	80.4	7.78	1599	0	6.96	6.94251	6.97269	6.29278	7.19673	7.30834	7.20261	7.11998	6.65249	7.12825	6.1375	5.20945	5.97957	5.79442	6.30561	6.08108	6.34518	6.69766	6.57592	6.28725	6.46434	6.59694	8.50345e-05	0.0003423	0.771395
Q13435	Splicing factor 3B subunit 2	SF3B2	0	47.209	15	9	95	9	895	100.2	5.67	1785	0	7.1375	6.9472	7.14364	6.98755	6.82273	6.99887	7.00787	6.94486	6.98071	6.81506	6.24793	5.92125	6.24222	6.41109	6.48704	6.04002	6.41954	6.11478	6.44294	6.33092	6.48864	6.14364	1.44365e-09	4.84046e-08	0.704433
O00629	Importin subunit alpha-3	KPNA4	0	46.652	24	6	95	4	521	57.9	4.96	1439	0	6.63227	6.84925	6.89603	6.50144	6.84549	6.77873	6.49506	7.25267	6.74416	7.2075	6.31651	6.13545	6.55152	6.54226	6.54381	6.20555	6.74012	6.2817	6.42291	6.69627	6.26115	6.62205	0.000961485	0.00276791	0.376985
P68402	Platelet-activating factor acetylhydrolase IB subunit beta	PAFAH1B2	0	44.435	38	4	95	4	229	25.6	5.92	1917	0	6.60288	6.47086	6.83542	6.82528	6.43962	6.46597	6.40769	6.43463	6.54381	6.77479	6.71836	6.67243	6.71562	7.04876	6.92362	6.36282	7.02237	6.61176	6.17792	6.74012	6.48864	6.5157	0.37711	0.461272	-0.0864147
P61026	Ras-related protein Rab-10	RAB10	0	26.068	29	4	95	2	200	22.5	8.38	1776	0	6.98071	6.61618	6.43796	6.54689	6.88509	6.88509	6.31832	6.38024	6.29278	6.0268	6.84298	7.0433	6.52042	7.03012	6.97957	6.69349	6.65821	6.3733	6.79572	6.52042	6.42291	6.33985	0.230008	0.308481	-0.148017
Q8NE71	ATP-binding cassette sub-family F member 1	ABCF1	0	66.766	20	12	95	12	845	95.9	6.8	2026	0	6.65964	6.03782	6.50621	6.29462	6.59544	6.53761	6.09592	6.10014	6.48382	6.05745	7.06178	7.02569	6.86419	6.94251	6.8679	6.95536	6.92955	6.7211	6.49346	6.91648	6.59842	6.66818	2.01923e-05	0.000105206	-0.500184
P68400	Casein kinase II subunit alpha	CSNK2A1	0	56.882	43	11	94	10	391	45.1	7.74	757	1	6.91169	6.42626	6.47897	6.47573	6.39232	6.4446	6.94017	6.78005	6.79181	6.75889	6.63227	6.48059	6.55612	6.85425	6.51254	6.74012	6.65105	6.52199	6.67384	6.61471	6.4545	6.85549	0.884367	0.911224	0.0110935
O94901	SUN domain-containing protein 1	SUN1	0	39.191	14	7	94	7	812	90	7.08	1454	0	6.58646	5.82273	7.49825	7.27891	6.08958	6.77215	5.91169	7.19574	6.83668	6.95187	7.13031	5.81762	6.95187	5.76553	6.78005	5.66391	5.65535	6.76951	6.84549	7.1334	6.35579	5.82782	0.248944	0.329813	0.303019
Q8IXI2	Mitochondrial Rho GTPase 1	RHOT1	0	33.315	17	7	94	6	618	70.7	6.27	1228	0	6.74551	6.86295	6.71836	6.32373	6.85425	6.74416	6.91169	6.6851	6.95303	6.89724	6.75622	6.44791	6.45121	6.42794	6.18982	6.49346	6.40599	6.61765	6.36632	6.91648	6.38888	6.63372	0.00410565	0.00971853	0.261634
P14324	Farnesyl pyrophosphate synthase	FDPS	0	38.789	14	3	94	3	419	48.2	6.15	1857	0	6.50938	6.4822	6.47249	6.2211	6.56224	6.50779	6.68089	6.65964	6.56986	6.56682	6.93074	6.67525	6.73877	6.64386	6.71973	6.6865	6.60881	6.7211	6.65249	6.91049	6.6865	6.78921	0.000374757	0.00123475	-0.207046
Q9NP81	Serine--tRNA ligase, mitochondrial	SARS2	0	54.706	27	9	94	9	518	58.2	8.13	1498	0	6.31107	6.6865	6.41447	6.41616	6.3906	6.46434	6.37156	6.50303	6.72247	6.75489	6.49825	6.66818	6.70321	6.80735	6.41616	6.42459	6.3837	7.01569	6.82146	7.06609	6.9542	6.9542	0.0241452	0.0445685	-0.222581
Q92552	28S ribosomal protein S27, mitochondrial	MRPS27	0	60.423	26	7	94	7	414	47.6	6.18	4208	0	6.39917	6.56834	6.50303	6.59991	6.14568	6.36282	6.45943	6.58346	6.70044	6.61471	6.61176	6.6907	6.83036	6.61176	6.46107	6.52669	6.54535	7.05961	6.79051	7.01123	6.853	6.89603	0.00452086	0.0105784	-0.246974
P13693	Translationally-controlled tumor protein	TPT1	0	41.507	52	5	94	5	172	19.6	4.93	1013	0	6.05745	6.4545	6.51412	6.27798	6.63662	6.46107	6.54689	6.05311	6.49025	6.44294	6.62644	6.92481	6.75087	6.75756	6.63081	7.04221	6.89724	7.00562	6.61765	6.86666	6.50779	7.04002	6.22808e-05	0.000265322	-0.412145
P62269	40S ribosomal protein S18	RPS18	0	32.693	39	7	94	7	152	17.7	10.99	1263	0	6.34873	6.45121	6.35931	6.75889	6.39746	6.45121	6.22882	6.10852	6.21529	6.30195	6.97384	6.87774	6.95187	6.91169	7.05311	6.92244	6.86542	6.7879	6.78267	6.61765	6.60881	6.59991	1.74887e-06	1.42408e-05	-0.467282
Q06210	Glutamine--fructose-6-phosphate aminotransferase [isomerizing] 1	GFPT1	0	74.857	31	16	94	16	699	78.8	7.11	1220	0	6.11478	5.92362	5.9331	6.29462	6.17393	5.99095	5.9542	6.03782	6.19771	6.15785	6.87774	7.10643	7.08002	6.926	7.15178	7.05528	7.44045	6.81378	6.84674	6.77479	6.60437	6.98413	2.97821e-10	1.46343e-08	-0.893935
P19623	Spermidine synthase	SRM	0	37.397	35	8	94	8	302	33.8	5.49	582	0	5.94017	5.71973	5.74147	5.37504	5.853	5.41278	5.50462	5.98641	5.69766	5.75221	7.12516	7.49586	7.31198	7.26021	7.28077	7.04549	7.47086	6.82273	6.93074	6.94953	6.69905	6.85425	1.22701e-11	1.16566e-09	-1.40558
P16050	Arachidonate 15-lipoxygenase	ALOX15	0	78.119	40	15	93	15	662	74.8	6.58	1234	0	6.78529	7.2211	7.49506	7.66178	7.01346	7.02237	7.21917	7.2891	6.97384	6.74953	6.05961	5.02237	5.71149	5.57592	6.12722	6.06178	5.71149	6.35403	5.95884	5.93546	6.14975	6.57289	1.35106e-07	1.69896e-06	1.20633
Q15717	ELAV-like protein 1	ELAVL1	0	49.62	32	8	93	8	326	36.1	9.17	1577	0	6.8679	6.81634	6.97613	7.02126	6.91049	6.99435	6.96	6.84549	6.88509	6.86047	6.58195	6.54689	6.56071	6.54998	6.11894	5.98413	6.62498	6.51412	5.93074	6.61029	6.08746	6.04658	4.73764e-06	3.2225e-05	0.567354
Q9UNH7	Sorting nexin-6	SNX6	0	39.095	27	8	93	8	406	46.6	6.16	2232	0	6.47573	6.8009	6.6014	6.50938	6.47249	6.38888	6.38888	6.7046	6.58045	6.73606	6.94953	6.80993	6.75622	6.66107	6.79181	6.86419	6.84046	6.64097	6.4446	6.80219	6.04876	6.59544	0.19233	0.265058	-0.117889
P62847	40S ribosomal protein S24	RPS24	0	26.593	29	4	93	4	133	15.4	10.78	1227	0	6.42291	6.47086	6.46923	6.38543	6.69209	6.42626	6.41447	6.42122	6.51412	6.53138	6.8189	6.95303	6.84674	6.79181	6.88387	6.90689	6.7211	6.81378	6.55152	6.83289	6.42962	6.58796	5.92936e-05	0.000256041	-0.28671
P63220	40S ribosomal protein S21	RPS21	0	36.26	46	5	93	5	83	9.1	8.5	1955	0	6.40259	6.65392	6.59544	6.98071	6.28725	6.41785	6.2384	6.04221	6.38888	6.42962	6.83036	6.70874	6.78136	6.77742	6.91648	6.63517	7.01011	6.67666	6.82528	6.63081	6.59842	6.87897	0.000841863	0.00248376	-0.328795
P50914	60S ribosomal protein L14	RPL14	0	25.196	21	4	93	4	215	23.4	10.93	1544	0	6.31832	6.51412	6.16189	6.2555	6.54689	6.4446	6.37851	6.58346	6.43129	6.52826	7.08002	6.86913	6.95652	6.88631	6.91289	6.88509	6.91409	6.76686	6.5345	6.77479	6.33807	6.59096	8.93159e-05	0.000356014	-0.37615
Q92538	Golgi-specific brefeldin A-resistance guanine nucleotide exchange factor 1	GBF1	0	42.508	8	11	93	10	1859	206.3	5.73	1241	0	6.43796	6.46923	6.38543	6.45286	6.15381	6.65105	6.03562	6.32733	6.40939	6.59395	6.7879	7.03782	6.89724	6.85549	6.98185	6.8716	6.96232	6.53761	6.6865	6.89724	6.48382	6.70598	2.50774e-05	0.000126051	-0.417117
O95372	Acyl-protein thioesterase 2	LYPLA2	0	50.188	47	5	93	5	231	24.7	7.23	2434	0	6.30743	6.35403	6.30378	6.24982	6.56986	6.23266	6.37678	6.56834	6.2114	6.21335	6.76818	7.00675	7.05528	6.99322	7.16189	6.63952	6.92244	6.56986	6.96694	6.53605	6.53761	6.89845	3.9863e-06	2.76663e-05	-0.499271
P53396	ATP-citrate synthase	ACLY	0	75.95	25	18	93	18	1101	120.8	7.33	834	0	6.30925	6.39575	6.1416	6.13545	6.24413	6.1334	6.49506	6.19771	6.2891	6.28725	6.90689	7.0607	6.88996	6.86171	7.04002	7.10852	7.09276	6.80993	6.76421	6.99435	6.34696	6.71699	8.22575e-08	1.17814e-06	-0.619881
O60684	Importin subunit alpha-7	KPNA6	0	39.936	20	9	92	6	536	60	4.98	2279	3	6.77083	6.92244	6.63662	6.01792	6.9472	6.87897	6.55305	6.99548	6.7252	6.87897	6.88631	6.62205	6.67525	6.63372	6.2854	6.63952	6.60437	6.71562	6.06609	6.61176	6.17393	6.38888	0.0815507	0.126797	0.207427
O43813	LanC-like protein 1	LANCL1	0	59.161	40	10	92	10	399	45.3	7.75	779	0	6.95768	6.93664	7.17592	6.88874	7.31016	7.01235	7.17592	7.18785	7.07146	7.02569	6.34518	6.27426	6.28355	5.89966	6.15583	6.10852	6.23458	6.07039	5.60881	6.07039	6.27053	6.22497	6.75061e-11	4.58077e-09	0.945352
P27361	Mitogen-activated protein kinase 3	MAPK3	0	45.804	27	8	92	3	379	43.1	6.74	1149	0	6.66249	6.47897	6.47573	6.60733	6.61176	6.21917	6.62205	6.70044	6.77215	6.57289	6.54998	6.7761	6.81378	6.8505	6.90087	6.52826	6.92244	6.8392	6.41785	6.71973	6.42291	6.46761	0.154545	0.219897	-0.111803
Q8TAT6	Nuclear protein localization protein 4 homolog	NPLOC4	0	54.937	25	8	92	8	608	68.1	6.38	1022	0	6.47573	6.71562	6.73335	6.80478	6.46434	6.42291	6.42962	6.50779	6.39403	6.31651	6.8802	6.75087	6.89482	6.64386	6.91409	6.64962	6.91767	6.63662	6.57592	6.57894	6.31107	6.85922	0.0199007	0.0378366	-0.191272
O00192	Armadillo repeat protein deleted in velo-cardio-facial syndrome	ARVCF	0	46.273	14	9	92	9	962	104.6	6.81	1297	0	6.37851	6.34696	6.27053	6.38888	6.0917	6.08321	5.93546	6.53761	6.51254	6.35579	6.7761	7.00787	7.3147	6.90207	6.75221	6.65249	6.87529	6.93899	7.11374	6.22882	7.23266	6.3505	0.000127121	0.000488268	-0.555334
P17931	Galectin-3	LGALS3	0	31.366	17	3	91	3	250	26.1	8.56	1193	0	7.26021	7.2937	7.37764	7.08534	7.04658	7.29921	7.17293	7.14262	7.16491	7.34961	5.8125	6.48864	5.57289	5.63807	6.01346	5.89966	5.65249	5.53605	5.79181	5.97269	6.02015	5.86047	1.52998e-12	2.18022e-10	1.36437
Q9UEY8	Gamma-adducin	ADD3	0	42.905	19	8	91	8	706	79.1	6.32	1848	0	6.94953	6.9331	7.07146	6.60733	7.11686	6.98982	6.86295	6.97499	6.89118	6.85674	6.46597	6.30378	6.4446	6.16591	6.56224	6.5744	6.47735	6.33092	6.07253	6.40769	6.03122	6.25361	6.175e-08	9.66457e-07	0.584543
P48556	26S proteasome non-ATPase regulatory subunit 8	PSMD8	0	29.295	21	4	91	4	350	39.6	9.7	1984	0	6.60585	6.37156	6.62936	6.58496	6.64097	6.75489	6.31832	6.30195	6.6865	6.52042	6.75489	6.88996	6.89118	6.74281	6.88631	6.80349	6.84046	6.45943	6.12516	6.82018	6.52042	6.69766	0.0751536	0.118467	-0.161184
Q9BYD1	39S ribosomal protein L13, mitochondrial	MRPL13	0	34.289	59	8	91	8	178	20.7	9.16	705	0	6.58946	6.58195	6.67384	6.25361	6.39232	6.43296	6.50303	6.54381	6.59991	6.53761	6.79442	6.84549	6.65392	6.74819	6.68089	6.74551	6.81378	6.73064	6.82528	6.81762	6.45943	6.76022	0.000133074	0.00050976	-0.228765
Q15738	Sterol-4-alpha-carboxylate 3-dehydrogenase, decarboxylating	NSDHL	0	41.17	27	6	91	6	373	41.9	8.06	1588	0	6.02015	5.926	6.06178	6.16993	6.19377	6.3147	6.67243	6.50779	6.65535	6	6.61471	7.07895	7.00562	6.91049	7.14364	6.87036	7.16491	7.03892	6.97499	6.47735	6.82782	6.33807	2.9739e-05	0.000146292	-0.618298
O95747	Serine/threonine-protein kinase OSR1	OXSR1	0	49.66	25	9	90	7	527	58	6.43	1534	1	6.56224	6.60733	6.38716	6.22497	6.82528	6.94603	6.66249	6.93428	6.75087	6.62936	6.83794	6.54998	6.86542	6.40259	6.78921	6.81121	6.59395	6.44956	6.3906	6.67384	6.40769	6.57289	0.643201	0.708864	0.0409265
O14773	Tripeptidyl-peptidase 1	TPP1	0	43.607	15	5	90	5	563	61.2	6.48	2288	0	6.80864	6.70183	6.89603	7.0268	6.55612	6.76951	6.65678	6.58045	6.78136	6.6879	6.45286	6.50462	6.49665	6.52669	6.59544	6.64241	6.73335	6.46434	6.52199	6.41109	6.60437	6.56986	0.000619549	0.00189862	0.202901
Q13526	Peptidyl-prolyl cis-trans isomerase NIMA-interacting 1	PIN1	0	49.705	34	4	90	4	163	18.2	8.82	1620	0	6.63517	6.79961	7	6.56529	6.67384	6.92244	6.77347	6.42459	6.732	6.51885	6.49665	6.51096	6.59991	6.71562	6.70183	6.56224	6.86295	6.30378	6.42291	6.56377	6.47249	6.6865	0.0796251	0.124551	0.129558
Q9NX40	OCIA domain-containing protein 1	OCIAD1	0	39.683	29	6	90	6	245	27.6	7.49	1294	0	6.8125	6.43796	6.66107	6.31832	6.85798	6.24413	6.35226	6.59246	6.36807	6.88142	6.97269	6.84549	6.91169	6.63227	6.30378	6.25739	6.853	6.71149	6.78921	6.87283	6.17193	6.824	0.273052	0.353887	-0.126198
Q96EY7	Pentatricopeptide repeat domain-containing protein 3, mitochondrial	PTCD3	0	36.842	12	7	90	7	689	78.5	6.42	1563	0	6.51728	6.52356	6.34518	6.09592	6.39917	6.50462	6.53605	6.70874	6.7252	6.64241	6.69349	6.65678	6.88142	6.66676	6.3906	6.55919	6.83415	6.89118	6.52982	6.96924	6.75889	6.99661	0.00793339	0.0170901	-0.235864
Q96IX5	Up-regulated during skeletal muscle growth protein 5	USMG5	0	31.459	45	4	90	4	58	6.5	9.76	2666	0	6.44791	6.45615	6.53294	6.25361	6.48864	6.48382	6.51096	6.50462	6.62644	6.53294	6.56071	6.61176	6.89966	6.77083	6.54226	6.69488	6.75756	6.90328	6.83668	6.92362	6.64386	6.93192	5.33645e-05	0.000235432	-0.272615
Q7L014	Probable ATP-dependent RNA helicase DDX46	DDX46	0	38.586	14	11	90	11	1031	117.3	9.29	942	0	6.51728	6.59395	6.57894	6.58195	6.32193	6.52042	6.56377	6.30561	6.42291	6.24413	6.96116	6.79181	6.80219	6.59991	6.98413	6.80993	6.90809	6.71149	6.63081	6.70044	6.56834	6.75087	3.48818e-05	0.000167928	-0.303179
Q9BRX8	Redox-regulatory protein FAM213A	FAM213A	0	36.546	29	7	90	7	229	25.7	8.84	888	0	6.63081	5.91409	6.7211	6.21917	6.20163	6.19967	6.25172	6.47086	6.20163	6.63807	6.76686	7.05961	7.28077	7.25172	7.39489	6.70874	6.74953	6.31651	6.93782	6.24982	6.47249	6.27798	0.00717402	0.0156826	-0.44402
P51148	Ras-related protein Rab-5C	RAB5C	0	34.422	36	6	89	3	216	23.5	8.41	1286	3	6.44626	6.55766	6.29094	6.20555	6.66959	6.40429	6.49506	6.71149	6.59096	6.81634	6.89118	6.8505	6.86913	6.7046	6.71699	6.9507	6.82528	6.52042	6.38888	7.04876	6.17193	6.61765	0.0588862	0.0960283	-0.194187
Q9Y3C6	Peptidyl-prolyl cis-trans isomerase-like 1	PPIL1	0	25.847	27	3	89	3	166	18.2	7.99	1531	0	6.57289	6.88874	6.79181	6.90328	6.6279	6.77479	6.6907	6.55766	6.58946	6.83794	6.82782	6.58646	6.54998	6.76553	6.76686	6.52042	6.62936	6.51885	6.42122	6.47735	6.20945	6.43796	0.0233191	0.0432961	0.164244
Q9BTZ2	Dehydrogenase/reductase SDR family member 4	DHRS4	0	30.841	22	5	89	5	278	29.5	8.56	672	0	6.8716	6.68229	6.55152	6.92362	6.92362	6.58646	6.6453	6.46271	6.69349	6.73606	6.49665	6.47573	6.75087	6.50779	6.40769	6.40599	6.33807	6.85549	6.74953	6.53761	6.68089	6.66818	0.0648662	0.104505	0.134792
Q8WXF1	Paraspeckle component 1	PSPC1	0	32.125	15	7	89	7	523	58.7	6.67	809	0	6.848	6.75622	6.76818	6.8189	6.71425	6.73471	6.59842	6.62205	6.59096	6.53138	6.63662	6.52356	6.62059	6.61029	6.79831	6.6907	6.55919	6.63372	6.51412	6.54071	6.5744	6.38024	0.0254644	0.0467312	0.108104
Q9Y639	Neuroplastin	NPTN	0	25.544	12	4	89	4	398	44.4	7.99	1259	0	6.41447	6.58646	6.56071	6.47897	6.70874	6.55766	6.74551	6.76155	6.81506	6.60585	6.75622	6.64241	6.7761	6.8802	6.69627	6.60881	6.82018	6.54226	6.41616	6.46597	6.41278	6.76155	0.699078	0.756981	-0.0247448
O00303	Eukaryotic translation initiation factor 3 subunit F	EIF3F	0	38.806	38	9	89	9	357	37.5	5.45	1353	0	6.59694	6.09803	6.65678	6.40088	6.89239	6.66818	6.61324	6.36632	6.60585	6.96463	6.69488	6.81506	6.6453	6.63227	6.65964	7.04221	6.37156	6.67384	6.50303	6.61324	6.70183	6.64818	0.374375	0.458714	-0.0804286
O43169	Cytochrome b5 type B	CYB5B	0	34.697	53	5	89	5	146	16.3	4.97	1945	0	6.7211	6.16993	6.43296	6.45943	6.73335	6.66391	6.79701	6.48543	6.82018	6.45615	6.48704	6.67101	6.80864	6.87036	6.54998	6.63807	6.72928	6.68089	6.65821	6.62205	6.71836	6.79572	0.118496	0.174259	-0.111856
Q9Y666	Solute carrier family 12 member 7	SLC12A7	0	31.846	9	6	89	6	1083	119	6.71	1249	0	6.47411	6.56377	6.25361	6.41785	6.64962	6.65392	6.67525	6.35403	6.66107	6.70183	6.824	6.72792	6.91767	6.61176	6.55612	6.78529	6.7211	6.88874	6.50621	6.8009	6.43463	6.76686	0.0174908	0.0339107	-0.171262
Q8NE79	Blood vessel epicardial substance	BVES	0	39.253	17	6	89	6	360	41.4	7.9	1388	0	6.42794	6.50621	6.27426	6.38543	6.58796	6.72383	6.55919	6.63081	6.58496	6.7046	6.70736	6.80349	6.9472	6.76686	6.56071	6.70874	6.74819	6.29094	6.47897	6.76421	7.00113	6.74147	0.0305427	0.0547119	-0.171419
O43432	Eukaryotic translation initiation factor 4 gamma 3	EIF4G3	0	33.303	6	9	89	4	1585	176.5	5.38	1731	0	5.94251	6.32012	6.54535	6.78005	6.33271	6.6837	6.63807	6.69627	6.40088	6.66534	6.74953	6.824	6.66391	7.40344	6.69766	7.01569	6.81762	6.62059	6.22304	6.81506	6.22304	6.40259	0.124649	0.181713	-0.204181
Q6IBS0	Twinfilin-2	TWF2	0	42.748	28	6	89	6	349	39.5	6.84	902	0	6.49346	6.74685	6.81634	5.89724	6.25927	6.29646	6.59544	6.38543	6.55459	6.47086	6.58796	6.81634	6.90207	6.71836	6.74281	6.79701	7.06501	6.78136	6.93074	7.09698	6.11061	6.45943	0.0166611	0.0324984	-0.299131
P31689	DnaJ homolog subfamily A member 1	DNAJA1	0	33.208	19	4	89	4	397	44.8	7.08	1534	0	6.59096	6.44294	6.68229	6.25927	6.72792	6.4545	6.50938	6.18587	6.4363	6.2555	6.75355	6.83415	6.84674	6.51254	6.79442	6.77873	6.90207	6.97613	6.66391	6.77873	6.65392	6.78267	8.58163e-05	0.00034496	-0.318639
P61006	Ras-related protein Rab-8A	RAB8A	0	16.948	23	4	89	2	207	23.7	9.07	1237	0	4.99095	6.64386	6.24222	6.58946	4.96347	6.55152	6.69349	6.73335	6.6893	6.62205	7.33092	6.82528	6.87897	6.76288	6.82018	6.6893	6.78267	6.65535	6.79831	6.79181	6.67384	6.74953	0.0168307	0.0327648	-0.541286
P04040	Catalase	CAT	0	34.75	23	8	88	8	527	59.7	7.39	1419	0	6.83542	6.97613	6.83668	7.10224	6.95652	7	6.83162	6.75489	6.87529	6.90569	6.33271	6.36982	6.38888	6.38716	6.5157	6.34341	6.25927	6.44956	6.27798	6.49506	6.16993	6.48543	1.21941e-10	7.14698e-09	0.534541
P78417	Glutathione S-transferase omega-1	GSTO1	0	41.385	43	7	88	7	241	27.5	6.6	767	0	6.85425	6.93899	6.78005	6.52042	6.84549	6.87283	6.824	6.77215	6.81121	6.78267	6.70874	6.56071	6.41447	6.53761	6.35931	6.55919	6.49665	6.58346	6.23649	6.6837	6.15381	6.54535	6.00492e-05	0.000257741	0.313582
Q9NR19	Acetyl-coenzyme A synthetase, cytoplasmic	ACSS2	0	39.603	22	9	88	9	701	78.5	6.46	947	0	6.59991	6.95884	6.69209	6.50144	6.80349	6.80993	6.94134	6.83668	6.47249	6.90689	6.69766	6.40259	6.34518	6.53761	6.22304	6.50303	6.52982	6.83289	6.33628	6.71012	6.65249	6.55612	0.0078846	0.0170494	0.225075
P63208	S-phase kinase-associated protein 1	SKP1	0	29.296	47	4	88	4	163	18.6	4.54	1574	0	6.75622	6.73335	6.75087	6.91169	6.57592	6.87652	6.71699	6.70598	6.69488	6.84549	6.58045	6.32193	6.4822	6.48382	6.64674	6.36807	6.56071	6.44626	6.63807	6.46271	6.80478	6.60881	0.00029114	0.000999699	0.22308
Q5VW32	BRO1 domain-containing protein BROX	BROX	0	44.942	26	6	88	6	411	46.4	7.65	1402	0	6.87897	6.55459	6.89239	6.83668	6.54226	6.81121	6.48543	6.48543	6.76818	6.80219	6.50462	6.33807	6.50462	6.60437	6.64241	6.62352	6.71562	6.50621	6.73877	6.39746	6.78921	6.54998	0.0589524	0.0960283	0.129496
Q13683	Integrin alpha-7	ITGA7	0	42.432	7	6	88	6	1181	128.9	5.73	1424	0	6.68229	6.74012	6.66249	6.38888	6.73064	6.68229	6.55612	6.81506	6.80607	6.71149	6.33628	6.67666	6.56224	6.57289	6.57743	6.68229	6.76421	6.52982	6.59096	6.56682	6.67243	6.75087	0.183704	0.254401	0.0706372
P07602	Prosaposin	PSAP	0	30.719	16	7	88	7	524	58.1	5.17	808	0	6.66676	6.67807	6.69905	6.7761	6.72383	6.59544	6.46271	6.33271	6.52513	6.6893	6.63517	6.67101	6.50144	6.59096	6.9472	6.53916	7.01123	6.59246	6.62059	6.48543	6.59991	6.65535	0.552056	0.628339	-0.0392484
Q07021	Complement component 1 Q subcomponent-binding protein, mitochondrial	C1QBP	0	29.52	28	5	88	5	282	31.3	4.84	1821	0	6.37678	6.47897	6.41109	6.31832	6.34696	6.853	6.61618	6.57592	6.82018	6.50779	6.42794	6.53761	6.74012	6.732	6.43796	7.03672	6.85425	6.74012	6.70736	6.87406	6.52513	6.926	0.0395876	0.0686281	-0.181087
O00461	Golgi integral membrane protein 4	GOLIM4	0	27.533	9	5	88	5	696	81.8	4.77	990	0	6.36807	6.51412	6.36807	6.59096	6.52982	6.27984	6.31107	6.26303	6.58496	6.55152	6.72247	6.83036	6.9507	6.84674	6.85175	6.87774	6.83289	6.92955	6.62644	6.65105	6.54689	6.79051	2.84807e-06	2.11932e-05	-0.351945
Q96EP5	DAZ-associated protein 1	DAZAP1	0	40.423	23	5	87	5	407	43.4	8.56	1447	0	6.80607	6.94603	6.824	6.81378	6.7866	6.62352	6.6907	6.7211	6.6865	6.77479	6.76288	6.49025	6.54071	6.61765	6.57137	6.59096	6.65821	6.37678	6.4446	6.46434	6.22689	6.54226	0.000122736	0.000472492	0.243399
Q9NR45	Sialic acid synthase	NANS	0	46.787	44	10	87	10	359	40.3	6.74	1172	0	6.83036	6.82782	6.74012	6.68229	6.6851	6.59246	6.85175	6.90207	6.62936	6.75489	6.62059	6.51885	6.53761	6.60733	6.61176	6.32012	6.54535	6.59246	6.46597	6.62059	6.58646	6.49985	5.48527e-05	0.00024125	0.205709
Q5JRX3	Presequence protease, mitochondrial	PITRM1	0	57.235	18	11	87	11	1037	117.3	6.92	710	0	6.08321	6.46923	6.98071	6.88996	6.79181	6.54381	6.38024	6.62205	6.72247	6.51254	5.95652	6.05745	6.83289	6.49506	6.11894	6.99209	6.76951	7.05094	6.89845	6.72792	6.98527	6.52826	0.901035	0.924388	-0.0181701
Q9HB71	Calcyclin-binding protein	CACYBP	0	29.935	41	6	87	6	228	26.2	8.25	930	0	6.39575	6.41616	6.49346	6.13955	6.76155	6.71425	6.61029	6.6865	6.7879	6.79442	6.6453	6.58496	6.60437	6.70874	6.9507	6.7252	6.77479	6.49506	6.51096	6.84423	6.54381	6.74819	0.211266	0.286581	-0.0980431
Q9NR28	Diablo homolog, mitochondrial	DIABLO	0	26.822	22	4	87	4	239	27.1	5.9	857	0	6.40429	6.65535	6.58946	6.45943	6.42962	6.56224	6.4446	6.2555	6.55766	6.74281	6.68089	7.10329	6.853	6.91886	6.42626	6.69488	6.51254	6.85674	6.81762	6.85549	6.22304	6.74953	0.0215531	0.0406259	-0.214249
P46778	60S ribosomal protein L21	RPL21	0	29.881	17	3	87	3	160	18.6	10.49	1572	0	6.43962	6.66107	6.66818	6.13134	6.48704	6.34341	6.46597	6.42459	6.52356	6.64386	6.71562	6.75087	6.88874	6.70044	6.78529	6.85549	6.86047	7.04439	6.60733	6.80864	6.16591	6.80864	0.00379949	0.00909199	-0.270457
P49902	Cytosolic purine 5'-nucleotidase	NT5C2	0	34.255	21	7	87	7	561	64.9	6.14	850	0	6.55305	6.67525	6.40259	5.60585	6.23074	5.70321	6.65678	6.61176	6.71836	6.83289	6.71287	6.41278	6.43796	7.17193	7.05311	6.4545	7.2182	7.10329	6.15987	6.64962	6.57137	7.0268	0.0492021	0.0824374	-0.348643
Q13131	5'-AMP-activated protein kinase catalytic subunit alpha-1	PRKAA1	0	36.066	18	8	86	7	559	64	8.12	496	1	6.99322	7.03452	6.73064	6.32373	7.06393	6.94251	7.13648	7.09592	6.96	7.02348	6.43129	6.07039	6.44791	6.11478	6.14364	6.18982	6.21529	6.53916	6.21335	6.75087	6.48059	6.2075	2.91003e-06	2.15979e-05	0.613395
O95292	Vesicle-associated membrane protein-associated protein B/C	VAPB	0	33.87	30	6	86	5	243	27.2	7.3	1629	1	6.848	6.82528	6.88874	6.87652	6.45615	6.6851	6.52826	6.64962	6.63081	6.69209	6.63952	6.46923	6.59246	6.61618	6.56529	6.40259	6.46761	6.66534	6.61765	6.65105	6.54071	6.7211	0.0225454	0.0422171	0.128996
P28070	Proteasome subunit beta type-4	PSMB4	0	48.003	33	5	86	5	264	29.2	5.97	2208	0	6.73471	6.74685	7.04439	6.56682	6.92955	6.9472	6.83794	6.69905	6.74819	6.60288	6.46597	6.30195	6.45943	6.43962	6.65535	6.54381	6.58045	6.44294	6.52513	6.57743	6.47086	6.58195	3.28888e-05	0.000159682	0.282017
Q15046	Lysine--tRNA ligase	KARS	0	40.259	27	10	86	10	597	68	6.35	931	0	6.91886	6.61176	6.8505	6.80478	6.8125	6.6851	6.52513	6.7866	6.45286	6.83036	6.7866	6.42962	6.55919	6.36632	6.41616	6.47249	6.46761	6.69627	6.51728	6.59246	6.6851	6.69905	0.0114996	0.0235783	0.1705
P15289	Arylsulfatase A	ARSA	0	32.634	15	5	86	5	507	53.6	6.07	1370	0	6.73064	6.6879	6.66818	6.92955	6.55305	6.66676	6.64386	6.51885	6.62205	6.45286	6.65821	6.41954	6.53761	6.54226	6.7879	6.61912	6.93546	6.71012	6.62059	6.53138	6.62498	6.57894	0.76948	0.81768	0.0168615
O43681	ATPase ASNA1	ASNA1	0	40.8	42	10	86	10	348	38.8	4.91	329	0	6.65535	6.63081	6.61471	6.45943	6.58496	6.58946	6.67525	6.74953	6.66676	6.64674	6.79831	6.6851	6.66959	6.66818	6.65105	6.52982	6.70183	6.59842	6.4545	6.853	6.47086	6.73606	0.59262	0.664401	-0.0240928
O75608	Acyl-protein thioesterase 1	LYPLA1	0	42.852	53	7	86	7	230	24.7	6.77	1328	0	6.74551	6.74147	6.40769	6.2854	6.76022	6.55152	6.64674	6.80607	6.52356	6.62205	6.97957	6.75221	6.75221	6.71836	6.42291	6.61912	6.74551	6.64386	6.45615	6.7211	6.49185	6.59246	0.487351	0.569475	-0.0489195
Q5VYK3	Proteasome adapter and scaffold protein ECM29	ECPAS	0	58.305	10	13	86	13	1845	204.2	7.12	796	0	5.92837	6.2724	6.97384	6.42626	6.46434	6.94017	6.848	6.46271	6.55919	6.67948	6.90809	6.54689	6.70321	6.97728	7.08428	7.0045	6.86171	6.35755	6.17193	6.6907	6.43296	6.14771	0.470946	0.555775	-0.101759
P58546	Myotrophin	MTPN	0	61.792	67	4	86	4	118	12.9	5.52	2978	0	6.82018	6.44294	6.49185	6.2075	6.47573	6.1639	6.49825	6.79181	6.44791	6.61471	6.65964	6.99322	7.16491	7.10224	7.04111	6.90929	6.62644	6.39403	6.14568	6.39746	6.30743	6.7866	0.0991883	0.149887	-0.215191
P00966	Argininosuccinate synthase	ASS1	0	54.295	31	7	86	7	412	46.5	8.02	1172	0	6.75087	6.52042	6.85425	7.12309	5.87529	6.57289	6.38543	6.21529	6.17792	5.88996	6.2211	6.43962	7.07253	7.17193	7.0917	6.98299	7.45039	6.61324	6.17393	6.13545	5.85798	6.97269	0.232812	0.311765	-0.245423
P46776	60S ribosomal protein L27a	RPL27A	0	39.209	33	7	86	7	148	16.6	11	702	0	6.40599	6.52982	6.47735	6.44294	6.47411	6.49825	6.50144	6.62352	6.48543	6.50303	6.8936	6.86295	6.76818	6.74819	6.84925	6.83162	6.92481	6.58045	6.55459	6.76553	6.64818	6.59246	1.04327e-05	6.09289e-05	-0.257463
Q5JPE7	Nodal modulator 2	NOMO2	0	46.96	17	12	86	12	1267	139.4	5.76	970	0	6.1375	6.27798	6.23266	6.42794	6.63517	6.21917	6.55459	6.53294	6.59395	6.36457	6.926	6.67243	6.76818	6.70183	6.94017	7.14262	7.06932	6.55919	6.76818	6.79961	6.50938	6.7879	4.81028e-05	0.000218868	-0.406084
Q9HC35	Echinoderm microtubule-associated protein-like 4	EML4	0	53.85	14	8	86	8	981	108.8	6.4	853	0	6.09592	6.06824	6.30012	6.56986	6.23458	6.07468	6.17991	6.03782	6.19574	5.88264	6.99209	6.9472	6.96116	6.94251	7.12309	6.91528	7.28448	6.73606	6.93074	7.07682	6.54226	6.732	8.39285e-09	1.85424e-07	-0.768022
Q01105	Protein SET	SET	0	53.928	39	7	85	7	290	33.5	4.32	1245	0	6.69349	6.55612	6.75756	7.39832	6.78267	6.79961	6.61176	6.51412	6.65678	6.65392	6.54689	6.37156	6.49825	6.80864	6.86913	6.61029	6.50462	6.24413	6.5744	6.21529	6.59991	6.44128	0.0316679	0.0563381	0.218734
Q14839	Chromodomain-helicase-DNA-binding protein 4	CHD4	0	41.671	10	13	85	13	1912	217.9	5.86	469	0	6.49185	6.60288	6.56834	6.7046	6.64674	6.71973	6.33092	6.64674	6.84423	6.68089	6.10014	6.53138	6.76686	6.72247	7.00225	6.30378	7.15279	6.4822	6.32912	6.73471	6.86666	6.5157	0.985143	0.989657	-0.00198055
Q9H3P7	Golgi resident protein GCP60	ACBD3	0	39.127	13	5	85	5	528	60.6	5.06	2437	0	6.41616	6.51412	6.30743	6.42626	6.83542	7.04658	6.4363	6.70044	6.853	6.52513	6.5345	6.61471	6.77873	6.94017	6.58646	6.43129	6.83794	6.61912	6.20359	6.7866	6.6879	6.74953	0.661701	0.724196	-0.0414618
Q9Y2A7	Nck-associated protein 1	NCKAP1	0	41.166	11	10	85	10	1128	128.7	6.62	1127	0	6.72656	6.31288	6.61176	6.70183	6.66959	6.55766	6.65105	6.78398	6.54844	6.45615	6.71149	6.82655	6.49506	6.6907	6.92362	6.82273	6.58796	6.4545	6.50938	6.63662	6.3733	6.91886	0.403549	0.490036	-0.0605759
P26373	60S ribosomal protein L13	RPL13	0	28.05	27	7	85	7	211	24.2	11.65	1197	0	6.61765	6.49665	6.52199	6.54381	6.65249	6.59096	6.6865	6.74551	6.54381	6.46923	6.88264	6.71149	6.77083	6.70598	6.82018	6.74416	6.71836	6.54381	6.48704	6.6865	6.6893	6.42794	0.0673408	0.107637	-0.0954926
O75155	Cullin-associated NEDD8-dissociated protein 2	CAND2	0	43.315	15	11	84	11	1236	135.2	5.68	999	0	6.86913	6.85425	6.91767	6.96232	6.80219	6.65964	6.96116	6.25739	7.11894	6.74147	6.06824	6.23074	6.51728	6.52042	6.47897	6.65821	6.56377	6.39232	6.02459	6.88142	6.33271	6.70044	0.00224722	0.00579075	0.36699
P08621	U1 small nuclear ribonucleoprotein 70 kDa	SNRNP70	0	45.086	27	9	84	9	437	51.5	9.94	752	0	6.67384	6.80219	6.84674	6.86171	6.6879	6.69627	6.69627	6.71973	6.65249	6.84046	6.60881	6.35403	6.44294	6.56529	6.61324	6.41616	6.63807	6.58045	6.6014	6.63372	6.47573	6.62498	4.26533e-05	0.000199609	0.201525
P55735	Protein SEC13 homolog	SEC13	0	34.829	29	6	84	6	322	35.5	5.48	1071	0	6.79051	6.86295	6.5157	6.46271	6.57894	6.64818	6.54998	6.90689	6.51728	6.54535	6.76818	6.48382	6.59096	6.5345	6.72928	6.37851	7.04985	6.61471	6.49665	6.79701	6.27426	6.80993	0.898855	0.922484	0.010542
Q9UEW8	STE20/SPS1-related proline-alanine-rich protein kinase	STK39	0	52.849	21	8	84	6	545	59.4	6.29	1633	0	6.2891	6.24603	6.84549	6.23266	6.84046	6.19377	6.89118	6.9542	6.97269	6.64674	7.03232	7.08108	6.46761	6.56529	6.52513	6.45615	6.44791	6.2724	6.54226	6.90207	6.44128	6.7211	0.937277	0.95181	-0.00998548
Q8NI60	Atypical kinase COQ8A, mitochondrial	COQ8A	0	39.166	19	8	84	8	647	71.9	6.99	743	0	6.61324	6.66676	6.50621	6.43796	6.54844	6.47573	6.74012	6.58195	6.79442	6.71425	6.42626	6.52669	6.71287	6.75489	6.74953	6.72247	6.92125	6.71562	6.45286	6.71973	6.61765	6.63807	0.336951	0.421558	-0.0552516
P50552	Vasodilator-stimulated phosphoprotein	VASP	0	46.619	24	8	84	8	380	39.8	8.94	1166	0	6.74416	6.6014	6.56682	6.56834	6.58946	6.50938	6.46761	6.73606	6.41109	6.51412	6.77347	6.71287	6.65105	6.70321	6.82528	6.78921	6.80735	6.73471	6.65105	6.6879	6.43962	6.57289	0.0136198	0.0272396	-0.124875
Q9HBH5	Retinol dehydrogenase 14	RDH14	0	32.347	35	8	84	8	336	36.8	8.79	1396	0	6.55766	6.50462	6.46271	6.3147	6.64241	6.51096	6.48704	6.86913	6.45121	6.80607	6.94603	7.01123	6.6837	6.824	6.6837	6.66818	6.67666	6.65821	6.38888	6.63807	6.71699	6.41616	0.0934379	0.142486	-0.132001
P07741	Adenine phosphoribosyltransferase	APRT	0	30.38	38	5	84	5	180	19.6	6.02	1634	0	6.50938	6.83289	6.4822	6.34341	6.34518	6.21529	6.85425	5.91648	6.70183	6.43796	7.24888	7.07468	6.7046	6.47086	6.79572	6.47249	7.07468	6.78398	6.55766	6.76686	6.11894	6.70598	0.0499405	0.0834842	-0.267389
O94905	Erlin-2	ERLIN2	0	37.436	24	6	83	5	339	37.8	5.62	2141	1	6.56071	6.67525	6.42626	6.43796	6.60437	6.56682	6.74685	6.65105	6.66676	6.72928	6.59842	6.70044	6.70321	6.53294	6.63807	6.72247	6.67101	6.78529	6.69209	6.82655	6.41447	6.72383	0.214385	0.290122	-0.0608688
Q07666	KH domain-containing, RNA-binding, signal transduction-associated protein 1	KHDRBS1	0	41.674	11	4	83	4	443	48.2	8.66	904	0	7.21626	6.98299	7.13134	6.76421	6.69209	7.3443	6.97728	7.18686	6.69627	6.47573	6.49985	6.45121	5.95187	5.80735	6.33807	5.91169	6.62059	5.98185	6.69627	6.23074	6.57592	6.18388	2.98505e-05	0.000146427	0.675959
Q2M3C7	A-kinase anchor protein SPHKAP	SPHKAP	0	45.821	9	11	83	11	1700	186.3	5.14	1537	0	6.69349	6.87283	7.00225	6.69905	6.88387	7.12722	6.94369	7.00787	6.79831	6.8125	6.48382	6.30561	6.41278	6.61029	6.71836	6.52982	6.58045	6.11478	5.97499	6.25172	6.39232	6.25739	4.0159e-06	2.77799e-05	0.498081
Q15274	Nicotinate-nucleotide pyrophosphorylase [carboxylating]	QPRT	0	41.799	38	6	83	6	297	30.8	6.21	633	0	7.25172	6.63952	7.2724	7.29462	6.94837	6.78267	6.54844	6.42626	6.79572	6.59842	6.04658	6.3505	6.32912	6.44294	6.65105	6.02459	6.77873	6.44128	6.57592	6.11894	6.28725	6.56529	0.00081116	0.00241316	0.471464
Q15435	Protein phosphatase 1 regulatory subunit 7	PPP1R7	0	38.369	25	7	83	7	360	41.5	4.91	2389	0	6.67243	6.85175	6.83289	6.72247	6.76686	6.99548	6.71973	6.77347	6.98071	6.77873	6.15583	6.08958	6.55152	6.75622	6.69349	6.65535	6.67807	6.29462	6.43129	6.17393	6.46434	6.67666	0.000464099	0.00148117	0.341043
Q9UBB4	Ataxin-10	ATXN10	0	31.148	22	7	83	7	475	53.5	5.25	2013	0	6.75221	6.08321	6.30012	7.19476	6.8936	7.08215	7.18884	6.98185	6.42626	6.05961	6.61765	6.51412	6.5744	6.47249	7.1127	6.8189	7.00562	5.78921	5.67807	5.75489	6.94486	6.36807	0.278743	0.359465	0.225347
Q14766	Latent-transforming growth factor beta-binding protein 1	LTBP1	0	51.551	10	10	83	10	1721	186.7	5.96	1020	0	6.82273	6.63662	5.88753	6.32733	7.23362	6.41447	6.84674	7.0045	6.63952	6.97039	6.84549	6.80349	6.80735	6.45286	6.62644	7.10748	6.33271	6.27612	5.79961	6.76288	6.21917	6.38888	0.38039	0.464885	0.14314
Q93009	Ubiquitin carboxyl-terminal hydrolase 7	USP7	0	29.743	10	8	83	8	1102	128.2	5.55	213	0	6.96	6.63372	6.72792	6.92125	6.90087	6.24031	6.65249	6.7252	6.54689	6.54535	6.54071	6.66818	6.65392	6.66534	6.54071	6.7761	6.54071	6.59842	6.27984	6.72383	6.71149	6.36807	0.228437	0.306953	0.0964559
P16152	Carbonyl reductase [NADPH] 1	CBR1	0	41.507	46	9	83	9	277	30.4	8.32	2138	0	6.59096	6.69488	6.43796	6.62205	6.45943	6.60733	6.54998	6.60733	6.5157	6.33628	6.82655	6.99435	6.78267	6.77083	7.03562	6.68089	7.12928	6.34341	6.39917	6.41109	6.50938	6.49025	0.101198	0.152519	-0.1556
A3KMH1	von Willebrand factor A domain-containing protein 8	VWA8	0	55.582	14	16	83	16	1905	214.7	7.4	548	0	6.66959	6.56834	6.2891	6.05745	6.46761	6.71149	6.16993	6.83542	6.64818	6.11061	6.79442	6.72792	6.81762	6.48864	6.63227	6.69766	7.10748	6.82782	6.72656	6.83794	6.76951	6.72792	0.00305543	0.00753286	-0.310209
Q7Z4S6	Kinesin-like protein KIF21A	KIF21A	0	45.701	7	8	82	8	1674	187.1	6.42	621	0	6.83415	6.92719	6.92719	6.55305	6.83794	6.83162	6.89239	6.36982	6.77873	6.83542	6.52513	6.41109	6.67243	6.50621	6.58946	6.74685	6.62644	6.72656	6.19967	6.77215	6.17193	5.94251	0.00804542	0.0172532	0.287882
Q15172	Serine/threonine-protein phosphatase 2A 56 kDa regulatory subunit alpha isoform	PPP2R5A	0	39.235	19	6	82	6	486	56.2	6.71	2033	0	6.76686	6.73877	6.69905	6.4822	6.70736	6.72792	6.92006	6.74685	6.74416	6.70598	6.75221	6.59395	6.63081	6.65964	6.80349	6.6865	6.54071	6.41616	6.42962	6.06609	6.52982	6.60288	0.0263912	0.0480607	0.164597
Q13595	Transformer-2 protein homolog alpha	TRA2A	0	29.708	24	5	82	5	282	32.7	11.27	1313	0	6.63081	6.79181	6.76421	6.3147	6.77083	6.43962	6.57137	6.69905	6.49985	6.6014	6.74416	6.80864	6.78005	6.69488	6.78398	6.63372	6.732	6.67384	6.48382	6.52826	6.54381	6.54535	0.356857	0.44066	-0.0543429
P56385	ATP synthase subunit e, mitochondrial	ATP5I	0	17.601	51	3	82	3	69	7.9	9.35	1090	0	6.38198	6.71425	6.33271	6.39232	6.46271	6.48864	6.54071	6.69349	6.51254	6.67243	6.72383	6.47897	6.95768	6.82528	6.40599	6.36632	6.58646	6.6907	6.6893	7.16591	7.05202	6.64818	0.0374083	0.065367	-0.196712
P63173	60S ribosomal protein L38	RPL38	0	25.312	36	4	82	4	70	8.2	10.1	1296	0	6.53605	6.79572	6.34696	6.3505	6.46923	6.45286	6.49665	6.75087	6.43796	6.5157	7.08108	6.83289	6.89603	6.67807	6.75889	6.54689	6.96694	6.6279	6.26115	6.95884	6.50779	6.52199	0.0294918	0.0530294	-0.204623
Q8N335	Glycerol-3-phosphate dehydrogenase 1-like protein	GPD1L	0	38.677	24	7	82	7	351	38.4	7.02	1370	0	6.14975	6.57137	6.61765	6.51096	6.42291	6.56682	6.62936	6.37678	6.48543	6.54844	6.96232	6.92362	6.96	6.68229	6.86047	7.10014	6.70183	6.63227	6.4822	6.64097	6.40939	6.56071	0.00453856	0.0106111	-0.255072
O95302	Peptidyl-prolyl cis-trans isomerase FKBP9	FKBP9	0	29.82	12	5	82	5	570	63	5.08	1259	0	6.3837	6.56682	6.83542	6.70598	6.42626	6.41785	6.45943	6.17792	6.49665	6.17193	6.6893	6.75756	6.8505	6.82655	6.90929	6.76686	7.25172	6.56529	6.83036	6.47249	6.46597	6.66107	0.00439005	0.0103061	-0.289716
P50225	Sulfotransferase 1A1	SULT1A1	0	32.616	33	7	82	7	295	34.1	6.62	347	0	6.42459	6.4822	6.29462	6.25172	6.59246	6.31832	6.50462	6.56377	6.61176	6.50779	7.10852	6.61471	6.80607	6.97269	6.99548	6.76155	6.82018	6.48543	6.47249	6.93664	6.62205	6.61029	0.000537408	0.00167389	-0.31199
P42766	60S ribosomal protein L35	RPL35	0	26.486	29	4	82	4	123	14.5	11.05	1386	0	6.39403	6.36807	6.44956	6.89118	6.46761	6.48543	6.10643	5.80993	6.18785	6.22304	6.70183	6.78267	7.01011	6.95303	7.10957	6.76155	6.85798	6.92719	6.96232	6.5744	6.70874	6.65392	5.10307e-05	0.000227958	-0.495297
O95479	GDH/6PGL endoplasmic bifunctional protein	H6PD	0	49.668	18	10	82	10	791	88.8	7.3	1216	0	6.24793	6.38888	6.26866	6.1639	6.15987	6.41278	6.29829	6.20163	6.31288	6.23266	6.90689	6.88509	6.89603	6.89845	7.01903	6.91528	7.20359	6.85798	6.59544	6.93546	6.60733	6.91409	7.88514e-10	3.10151e-08	-0.617473
P46977	Dolichyl-diphosphooligosaccharide--protein glycosyltransferase subunit STT3A	STT3A	0	34.417	9	5	82	4	705	80.5	8.07	1590	0	5.20163	6.07039	6.1918	5.24793	6.70598	6.55459	6.35755	6.62936	5.30012	6.55766	6.60881	7.62936	6.853	6.95652	5.82528	7.41278	6.07468	7.53138	6.75221	7.12309	6.89118	6.50938	0.00554318	0.0126587	-0.765604
Q14247	Src substrate cortactin	CTTN	0	41.998	17	8	81	8	550	61.5	5.4	1448	0	6.75622	6.96	7.34873	7.07682	6.31832	6.94837	6.97842	6.49665	6.51096	6.57289	6.5157	6.21917	6.78136	6.68089	6.41785	6.79701	6.54071	6.18785	6.30012	6.6453	6.16591	6.15178	0.00905208	0.0191099	0.346434
P50579	Methionine aminopeptidase 2	METAP2	0	54.111	29	9	81	9	478	52.9	5.82	1696	0	6.61176	6.85674	6.99887	6.9507	6.82528	6.89118	6.80993	6.6865	6.70044	6.72792	6.62352	6.35403	6.19771	6.4822	6.47249	6.12928	6.61324	6.52826	6.61176	6.57743	6.49346	6.66959	6.43026e-05	0.000272712	0.326518
O95433	Activator of 90 kDa heat shock protein ATPase homolog 1	AHSA1	0	32.52	23	5	81	5	338	38.3	5.53	1010	0	6.82655	6.41616	6.99548	6.76288	6.7866	6.97499	6.8716	6.70598	6.64241	6.48382	6.61176	5.58796	6.49346	6.85674	6.72247	6.48864	6.44128	6.77479	6.69209	6.5157	6.46107	6.50938	0.0574064	0.0940278	0.233701
Q9Y3B3	Transmembrane emp24 domain-containing protein 7	TMED7	0	23.064	29	5	81	5	224	25.2	6.89	692	0	6.42626	6.67948	6.36457	6.26679	6.8392	6.46271	6.67666	6.88387	6.50938	6.74416	6.79051	6.63952	6.66676	6.46271	6.33271	6.37851	6.75221	6.93664	6.74953	7.01458	6.50303	6.76686	0.381393	0.465911	-0.0808227
O60662	Kelch-like protein 41	KLHL41	0	34.442	12	7	81	7	606	68	5.29	595	0	6.63227	6.69627	6.7252	6.45286	6.81762	6.62936	6.13545	6.47573	6.38716	6.73606	6.90809	6.47897	6.89845	6.72383	6.33807	6.89118	6.76686	6.55766	6.86171	6.63372	6.70183	6.42291	0.203769	0.278666	-0.113141
P36507	Dual specificity mitogen-activated protein kinase kinase 2	MAP2K2	0	20.428	12	4	80	2	400	44.4	6.55	350	2	6.27612	6.85798	6.29278	6.0917	6.61765	6.35931	6.53916	6.31651	6.48704	6.61471	6.92837	6.84925	6.853	6.80993	6.82018	7.08958	6.83542	6.79961	6.59246	6.66391	6.30378	6.67948	0.00160351	0.00433009	-0.323451
P52895	Aldo-keto reductase family 1 member C2	AKR1C2	0	34.091	32	6	80	5	323	36.7	7.49	1212	1	6.69349	6.86913	6.82655	6.52513	6.84423	6.74281	6.87897	6.63807	6.84549	7.49346	6.74281	6.57592	6.32733	6.55152	6.53916	6.40939	6.73606	6.17792	6.29094	6.38888	5.92125	6.38024	0.000754081	0.00225749	0.415615
Q9Y6G9	Cytoplasmic dynein 1 light intermediate chain 1	DYNC1LI1	0	38.214	27	9	80	8	523	56.5	6.42	1889	1	7.19869	6.62205	6.86913	6.5345	6.52669	6.78136	6.95768	6.71836	6.78267	6.37156	6.48382	6.50462	6.59694	6.62205	6.63517	6.50303	6.30561	6.59842	6.77083	6.42459	6.50144	6.53761	0.0209747	0.0396931	0.195927
Q07157	Tight junction protein ZO-1	TJP1	0	55.551	10	13	80	13	1748	195.3	6.7	672	0	7.26303	6.83668	7.33985	7.76354	7.08534	7.31832	6.65392	5.7761	7.17493	6.60288	5.65821	5.89724	5.88753	6.17991	6.2075	5.73606	5.35755	5.76288	6.64962	5.84549	7.26959	6.38543	0.000669364	0.00203362	0.911709
Q9NPH2	Inositol-3-phosphate synthase 1	ISYNA1	0	43.482	22	7	80	7	558	61	5.76	2471	0	6.99435	6.75889	7.33985	7.57743	6.65964	6.80478	7.11061	6.39746	6.98527	6.92955	6.21529	5.92125	6.26866	6.0268	6.14771	5.90448	6.10434	6.24982	6.90087	6.22689	6.58346	6.38888	2.72493e-05	0.000135062	0.710913
P49903	Selenide, water dikinase 1	SEPHS1	0	43.27	48	10	80	10	392	42.9	5.97	640	0	6.8009	6.96347	6.74953	7.15987	6.79051	7.10434	6.96463	6.94251	6.65535	6.87283	6.21529	6.22882	6.07682	6.54071	6.69905	6.22882	6.58646	6.0045	6.43796	6.2854	6.20555	6.79961	8.7497e-06	5.32834e-05	0.541313
P13716	Delta-aminolevulinic acid dehydratase	ALAD	0	26.972	27	6	80	6	330	36.3	6.79	396	0	6.81762	6.91169	6.89118	6.58646	6.8505	6.82655	6.73877	6.81378	6.64097	6.97154	6.47735	6.25361	6.26491	6.43296	6.56529	6.44294	6.74551	6.42459	6.45121	6.55766	6.51254	6.67101	1.60479e-05	8.69517e-05	0.321608
P55036	26S proteasome non-ATPase regulatory subunit 4	PSMD4	0	30.494	18	4	80	4	377	40.7	4.79	1876	0	6.77083	6.90207	6.55919	6.4446	6.65821	6.6837	6.65249	6.7761	6.69905	6.90809	6.93546	6.52042	6.60881	6.48864	6.3906	6.57137	6.84298	6.39575	6.26679	6.90328	6.32553	6.57592	0.109969	0.163833	0.136638
Q99584	Protein S100-A13	S100A13	0	29.856	34	6	80	6	98	11.5	6.16	921	0	6.69488	6.69488	6.82909	7.0607	6.44128	6.60881	6.44626	6.30925	6.55152	6.61029	6.62352	6.43962	6.70321	6.79961	6.57743	6.62498	6.8009	6.59246	6.74551	6.52513	6.69627	6.59842	0.788161	0.83411	-0.0192264
Q96A65	Exocyst complex component 4	EXOC4	0	41.086	13	9	80	9	974	110.4	6.49	787	0	6.30561	6.64818	6.73064	6.23649	6.45615	6.84046	6.41785	6.60437	6.90929	6.47735	6.61912	6.81506	7.07468	6.61765	6.84549	6.98071	6.8936	6.59395	6.34341	6.61029	5.6837	6.82655	0.47814	0.562064	-0.0960444
Q9Y263	Phospholipase A-2-activating protein	PLAA	0	48.376	23	11	80	11	795	87.1	6.37	1628	0	6.22689	6.63227	6.41616	6.49506	6.62644	6.42459	6.68089	6.49185	6.56834	6.75221	6.97842	6.54844	6.72792	6.48382	6.89482	6.65964	6.77873	6.91767	6.4822	6.88753	6.59096	6.6453	0.0167979	0.0327231	-0.184818
P82933	28S ribosomal protein S9, mitochondrial	MRPS9	0	44.95	28	7	80	7	396	45.8	9.51	1807	0	5.66391	6.07253	6.59395	6.66959	6.49825	6.32193	6.48059	6.1918	6.94603	6.49665	6.43796	6.46597	7.00562	6.64241	6.85798	6.64674	6.66534	6.99774	6.94953	6.93664	7.04767	6.77873	0.00434837	0.010242	-0.392505
P46063	ATP-dependent DNA helicase Q1	RECQL	0	41.409	19	8	80	8	649	73.4	7.88	1566	0	6.10643	6.16591	6.02237	6.67666	6.24603	6.79051	6.44128	5.83794	6.49985	6.07895	6.76022	6.91886	6.69766	6.75221	6.8009	6.85549	6.72383	7.03122	6.85549	7.05853	7.04002	6.87774	7.3172e-06	4.63423e-05	-0.577755
Q16643	Drebrin	DBN1	0	34.56	15	5	80	5	649	71.4	4.45	2723	0	6.06393	6.39746	6.36282	6.2211	6.07895	6.14771	6.2555	6.16993	6.23074	6.10852	6.92719	7.05853	7.00338	7.05202	6.92955	7.09487	7.507	6.54998	6.73877	6.77215	6.42794	6.76288	4.32235e-07	4.30287e-06	-0.698354
Q9Y6B6	GTP-binding protein SAR1b	SAR1B	0	32.144	45	6	80	4	198	22.4	6.11	558	0	5.17792	6.25927	6.54381	6.73877	6.07253	6.31832	5.99095	5.49185	6.27053	6.18388	6.22497	7.22786	7.11374	7.09487	6.80349	7.06393	7.0433	6.92719	7.06286	6.6893	6.75622	7.10434	4.89622e-05	0.000222069	-0.821221
O43237	Cytoplasmic dynein 1 light intermediate chain 2	DYNC1LI2	0	34.048	28	8	80	7	492	54.1	6.38	1578	0	6.62936	6.32912	6.02015	6.58496	6.19574	6.11894	6.06609	5.93074	5.64674	5.35755	7.05961	7.1375	7.03232	7.05528	7.20945	7.09908	7.41616	6.70736	6.47086	6.57743	6.52042	6.94251	1.18855e-05	6.76095e-05	-0.847729
O60264	SWI/SNF-related matrix-associated actin-dependent regulator of chromatin subfamily A member 5	SMARCA5	0	21.622	7	7	79	4	1052	121.8	8.09	374	3	6.4822	6.47735	6.58496	6.49346	6.69349	6.59694	6.59842	6.55766	6.6453	6.3733	6.68089	6.76951	6.65105	6.62498	7.01903	6.94369	6.82273	6.67807	6.71973	6.61176	6.51885	6.44294	0.0148028	0.0293788	-0.156629
Q9Y2D5	A-kinase anchor protein 2	AKAP2	0	52.977	17	9	79	9	859	94.6	5.11	1476	0	7.03892	6.94486	7.14975	7.06932	7.17393	6.97842	7.18388	7.21917	7.23936	6.82018	5.9542	5.66676	6.2724	5.8679	6.04439	6.2891	5.95187	6.51096	5.95884	6.23458	6.36632	6.21335	4.09186e-10	1.88094e-08	0.97089
Q9UQE7	Structural maintenance of chromosomes protein 3	SMC3	0	50.153	11	9	79	9	1217	141.5	7.18	1060	0	7.22689	6.76553	6.98299	6.63372	6.88509	6.71562	6.72383	7.24127	7.04439	6.54226	6.52826	6.42459	6.07895	6.40429	6.42794	6.20359	6.37156	6.57289	6.4822	6.50144	6.20163	6.46107	1.16533e-05	6.65568e-05	0.487959
P12270	Nucleoprotein TPR	TPR	0	49.739	7	11	79	11	2363	267.1	5.02	1093	0	7.01235	6.88264	6.97154	7.13545	6.98982	7.11686	6.70183	6.98185	6.7879	5.84549	6.03342	6.59991	6.79442	5.90448	6.52042	6.32012	6.42962	6.50938	6.55919	6.1127	6.5345	6.39232	0.00339101	0.0082531	0.450034
Q8NCW5	NAD(P)H-hydrate epimerase	NAXE	0	33.9	36	6	79	6	288	31.7	7.66	836	0	6.6851	6.73742	6.82909	6.72383	6.18785	6.76155	6.66959	6.87774	6.63807	6.58946	6.51728	6.40599	6.49025	6.60585	6.41447	6.2555	6.79312	6.67525	6.72792	6.66107	6.80219	6.87283	0.408968	0.49535	0.0681612
P06730	Eukaryotic translation initiation factor 4E	EIF4E	0	17.908	18	4	79	4	217	25.1	6.15	1337	0	6.51412	6.50303	6.57743	6.62936	7.05311	6.71836	6.65105	6.73742	6.4545	6.56377	6.63807	6.82782	6.70321	6.75355	6.67807	6.66676	6.76022	6.54226	6.40259	6.59991	6.53138	6.50779	0.925953	0.943836	0.00591213
Q92769	Histone deacetylase 2	HDAC2	0	58.13	28	7	79	7	488	55.3	5.91	1447	0	6.50621	6.59096	6.67101	7.07146	6.8716	6.60437	6.41785	6.41278	6.47573	6.47086	6.69209	6.64818	6.77083	6.62644	6.70321	6.74012	6.67384	6.88874	6.57743	6.67807	6.45286	6.40429	0.547379	0.624749	-0.0453913
P62841	40S ribosomal protein S15	RPS15	0	32.972	43	4	79	4	145	17	10.39	701	0	6.66107	6.44626	6.56834	6.77347	6.49506	6.61029	6.55612	6.40429	6.51412	6.07895	6.38888	6.46761	6.70044	6.848	6.96578	6.62352	6.97154	6.63662	6.79442	6.71149	6.78921	6.848	0.0112521	0.0231708	-0.217996
P51398	28S ribosomal protein S29, mitochondrial	DAP3	0	39.789	29	8	79	8	398	45.5	8.88	506	0	6.1127	6.43796	6.13545	6.14771	6.64241	6.53916	6.65964	6.74012	6.7211	6.66534	6.49025	6.77347	6.56986	6.83794	6.74819	6.98755	6.69905	6.77347	6.77479	6.90328	6.47249	6.91528	0.00796774	0.0171382	-0.265309
P61221	ATP-binding cassette sub-family E member 1	ABCE1	0	29.611	16	7	79	7	599	67.3	8.34	666	0	6.04002	6.30561	6.66107	6.35931	6.52826	6.49665	6.74685	5.87036	6.16993	7.04549	6.92837	6.96809	6.80607	6.86419	6.83668	6.83415	7.10224	6.59395	6.42291	6.83415	6.32012	6.66676	0.0116825	0.0238827	-0.342453
Q9P258	Protein RCC2	RCC2	0	45.169	18	7	79	7	522	56	8.78	1039	0	6.39403	6.70044	6.54381	6.61176	6.39403	6.63952	6.45615	6.12928	6.07039	6.21723	6.8802	6.66107	6.732	6.69905	7.12516	6.63517	6.93664	6.79181	6.78005	6.83162	6.76022	6.69905	7.42674e-05	0.000307649	-0.378671
Q8IV08	Phospholipase D3	PLD3	0	29.173	20	7	79	7	490	54.7	6.47	1165	0	6.54689	6.44294	6.36107	6.39917	6.33807	6.2817	6.45286	6.40259	6.43796	6.29829	6.853	6.90207	6.61618	6.8802	6.91409	6.6907	7.17792	6.6865	6.73742	6.76288	6.70598	6.83415	1.41908e-07	1.76611e-06	-0.417269
P05534	HLA class I histocompatibility antigen, A-24 alpha chain	HLA-A	0	47.911	36	9	78	5	365	40.7	6.34	971	4	6.49825	6.63807	6.2114	6.59842	6.53761	6.36107	6.36807	6.82273	6.49185	6.70598	6.7252	6.56071	6.74551	6.69627	6.65964	6.75087	7.00675	6.61029	6.4363	6.72383	6.67525	7.05311	0.0159322	0.0312718	-0.196965
Q9H1E5	Thioredoxin-related transmembrane protein 4	TMX4	0	32.454	12	4	78	4	349	38.9	4.37	1164	0	6.78398	6.79312	6.7211	6.64674	6.86171	6.63081	6.44956	6.83415	6.86666	6.56986	6.37504	6.77083	6.84423	6.52982	6.81506	6.23649	5.81506	6.40769	6.52982	6.76022	6.5345	6.9331	0.129787	0.188432	0.169779
P00734	Prothrombin	F2	0	35.32	11	6	78	6	622	70	5.9	1300	0	6.75622	6.74551	6.02459	5.3505	7.13134	6.14568	6.90448	7.16491	6.80219	7.30287	6.83162	6.6851	6.67101	6.4363	6.36807	6.59694	6.05528	6.88874	5.99774	7.22786	5.93546	6.49346	0.590648	0.663085	0.117197
P51570	Galactokinase	GALK1	0	44.187	29	7	78	7	392	42.2	6.46	1746	0	6.65678	6.66107	6.56224	6.26303	6.7866	6.41785	6.46923	6.72656	6.67525	6.77215	6.77742	6.5744	6.61618	6.58346	6.5157	6.49985	6.51885	6.67101	6.53138	6.77083	6.67101	7.19377	0.442855	0.528533	-0.0612451
Q9Y3D9	28S ribosomal protein S23, mitochondrial	MRPS23	0	38.589	62	8	78	8	190	21.8	8.9	896	0	6.05961	6.60881	6.42794	6.27798	6.14568	6.73471	6.84674	6.77742	6.52669	6.8679	6.824	6.06393	6.79181	6.52042	6.5744	6.50779	6.51412	6.76686	6.93546	6.99548	6.91528	6.91648	0.178408	0.248699	-0.166489
P08195	4F2 cell-surface antigen heavy chain	SLC3A2	0	61.3	25	10	78	10	630	68	5.01	990	0	6.36282	6.57289	6.06609	6.00675	6.70874	6.02015	6.56224	6.57289	6.44791	6.60881	6.92244	7.00225	6.98185	6.79312	7.00562	6.81378	7.1334	6.72792	6.67666	6.76022	5.98185	6.63081	0.00405282	0.00961073	-0.392899
P26447	Protein S100-A4	S100A4	0	14.064	20	2	78	2	101	11.7	6.11	513	0	6.30925	6.37504	6.20163	6.03562	6.27612	6.09381	6.43129	6.55459	6.36632	6.84298	7.07575	6.91886	6.75355	6.76155	6.71562	6.77347	6.65678	6.88753	6.7252	7.01903	6.90087	6.83542	4.39535e-06	3.02578e-05	-0.486636
P45973	Chromobox protein homolog 5	CBX5	0	40.179	52	7	77	6	191	22.2	5.86	1144	1	6.8125	6.73064	6.71287	6.74819	6.88142	6.70321	6.77347	6.72247	6.56986	6.8716	6.58796	6.60733	6.36457	6.2724	6.41785	6.24222	6.55459	6.67666	6.44294	6.90448	6.65105	6.66818	0.00331337	0.00810566	0.220102
P60953	Cell division control protein 42 homolog	CDC42	0	45.033	57	7	77	6	191	21.2	6.55	703	1	6.55459	6.43962	6.4363	7.10957	6.50621	6.56224	6.28355	5.1127	6.27798	6.40429	7.15684	6.59096	7.17193	6.84172	6.89724	6.87406	6.69349	6.94017	6.62936	6.24603	6.76155	6.49185	0.0242599	0.0447223	-0.405894
Q99436	Proteasome subunit beta type-7	PSMB7	0	40.086	33	5	77	5	277	29.9	7.68	827	0	6.96809	6.9507	7.18488	7.74281	6.8392	7.59395	6.69627	6.85425	5.51412	6.07468	6.60733	5.94017	6.40429	6.19377	6.60288	5.91886	6.41785	6.42962	6.26866	6.08958	6.68229	5.83542	0.01494	0.0295893	0.559335
Q7L5N1	COP9 signalosome complex subunit 6	COPS6	0	35.754	34	6	77	6	327	36.1	5.73	644	0	6.49825	6.74551	6.58346	6.57743	6.93192	7.00675	6.68229	6.7211	6.95652	6.96463	6.61324	6.57743	6.58946	6.54844	6.52826	6.43296	6.57894	6.41109	6.29462	6.49185	6.62498	6.53761	0.000675486	0.00204584	0.247713
P49915	GMP synthase [glutamine-hydrolyzing]	GMPS	0	41.348	21	8	77	8	693	76.7	6.87	1182	0	6.74551	6.80349	6.99209	6.58646	6.56377	6.22882	6.97728	6.55459	6.50303	6.85798	6.6893	6.66534	6.11061	6.55459	6.64386	6.48864	6.19967	7.23362	6.71973	6.6865	5.55459	6.95652	0.371966	0.456155	0.139387
P15374	Ubiquitin carboxyl-terminal hydrolase isozyme L3	UCHL3	0	38.782	40	6	77	6	230	26.2	4.92	1149	0	6.77215	6.59842	6.71149	6.75355	6.73064	6.81762	6.57894	6.74147	6.55612	6.75889	6.88996	6.60585	6.46761	6.59694	6.50779	6.39232	6.61029	6.59544	6.67948	6.56071	6.53294	6.6014	0.0226718	0.0423702	0.115203
Q8WX93	Palladin	PALLD	0	43.229	10	8	77	8	1383	150.5	7.09	696	0	6.52356	6.58496	6.58946	6.73742	6.49985	6.78529	6.61471	6.35226	6.82782	6.74281	6.36982	6.53761	6.84298	6.77083	6.58195	6.69209	6.99095	6.82528	6.46107	6.58195	6.31288	6.71425	0.854649	0.888636	-0.0143236
O15372	Eukaryotic translation initiation factor 3 subunit H	EIF3H	0	43.307	23	5	77	5	352	39.9	6.54	907	0	6.89845	6.38198	6.87036	6.91049	6.63372	6.00675	6.55919	6.56377	6.6879	6.29462	6.29462	6.49025	6.6453	6.75756	7.17592	6.13955	6.52826	6.51412	6.70044	6.52669	6.97842	7	0.611426	0.681222	-0.0652056
Q8TCJ2	Dolichyl-diphosphooligosaccharide--protein glycosyltransferase subunit STT3B	STT3B	0	29.066	8	7	77	6	826	93.6	8.91	668	0	6.53916	6.75756	6.32373	6.24222	6.6279	6.43463	6.70183	6.78267	6.6014	6.69209	6.60288	6.66959	6.76951	6.68229	6.74281	6.74953	6.81378	6.6907	6.31832	7.06286	6.49825	6.60585	0.160174	0.226661	-0.113547
O95232	Luc7-like protein 3	LUC7L3	0	39.237	18	5	77	5	432	51.4	9.79	1745	0	6.24982	6.56682	6.46434	6.50303	6.86295	6.64818	6.51885	6.59096	6.49825	6.46434	6.75756	6.56071	6.66534	6.7866	6.75889	6.6907	7.04549	7.35491	5.8125	6.70044	6.50144	6.55305	0.250024	0.330501	-0.145547
Q9NPJ3	Acyl-coenzyme A thioesterase 13	ACOT13	0	37.457	62	5	77	5	140	15	9.14	1085	0	6.24413	6.72792	6.66676	6.33092	6.71012	6.37504	6.19574	6.14364	6.5744	6.53294	6.82655	6.78005	6.8802	6.62352	6.37156	6.53605	6.77347	7.17991	6.74551	6.95768	6.53761	6.9331	0.00349727	0.00847553	-0.311939
P98095	Fibulin-2	FBLN2	0	53.324	8	6	76	6	1184	126.5	4.82	1246	0	7.4271	7.22207	6.69905	6.24413	7.60363	7.09064	7.44211	7.54767	7.25361	7.1416	6.41278	6.50144	5.80478	5.91648	6.29462	6.16792	6.02459	4.64386	5.1334	6.19377	5.14568	5.21335	5.86148e-06	3.77946e-05	1.37944
Q14011	Cold-inducible RNA-binding protein	CIRBP	0	32.185	38	6	76	6	172	18.6	9.51	2532	0	7.22207	6.16993	7.50541	7.6453	6.93192	7.27984	6.92125	6.7211	6.96578	7.02459	5.43962	6.17393	6.47897	6.88874	6.58346	5.59991	5.7761	5.63517	5.77083	6.47411	6.20555	5.58796	5.30108e-05	0.000234597	0.987521
Q9HBU9	Popeye domain-containing protein 2	POPDC2	0	25.683	24	6	76	6	364	40.4	5.36	870	0	6.70321	7.20555	6.30925	5.82782	6.55919	6.41785	7.47411	7.83162	6.85549	6.66818	6.82273	6.99887	6.54689	6.28725	6.43296	6.27984	6.32553	5.99548	5.91169	6.41109	6.36632	5.92125	0.0440634	0.0750632	0.426901
Q07955	Serine/arginine-rich splicing factor 1	SRSF1	0	25.459	27	6	76	6	248	27.7	10.36	314	0	6.88264	6.82018	6.74685	6.79312	6.77873	6.87774	6.89603	6.8125	6.80478	6.67666	6.73606	6.5345	6.40599	6.54226	6.5345	6.51728	6.43962	6.41278	6.3733	6.55152	6.41278	6.36282	5.79406e-08	9.17392e-07	0.323639
Q13564	NEDD8-activating enzyme E1 regulatory subunit	NAE1	0	41.315	19	6	76	6	534	60.2	5.4	974	0	6.43962	7.00338	6.75889	6.36457	6.60585	6.55766	7.09803	6.96578	7.01011	6.95652	6.46923	6.35226	6.24982	6.4822	6.60881	6.65105	6.85425	6.21529	6.18982	6.69349	6.45943	6.63081	0.00994545	0.0207652	0.288001
Q9UHV9	Prefoldin subunit 2	PFDN2	0	22.959	32	4	76	4	154	16.6	6.58	1834	0	6.84172	6.67807	6.66676	6.47086	6.70044	6.72928	6.89966	7.01458	6.7879	6.85549	6.70736	6.59246	6.55305	6.47249	6.56071	6.60881	6.49506	6.38888	6.45615	6.58045	6.41616	6.47735	0.000177667	0.000656744	0.238732
Q9UHX1	Poly(U)-binding-splicing factor PUF60	PUF60	0	35.981	14	6	76	6	559	59.8	5.29	1551	0	6.72656	6.52669	6.6907	6.89845	6.74819	6.97039	6.6879	6.6865	6.75622	6.50303	6.45943	6.48059	6.52669	6.71012	6.69627	6.57137	6.56071	6.58045	6.56377	6.40259	6.69766	6.57743	0.00813337	0.0174287	0.15054
P62495	Eukaryotic peptide chain release factor subunit 1	ETF1	0	24.759	16	5	76	5	437	49	5.71	878	0	6.74551	6.62205	6.6879	6.37156	6.70044	6.59991	6.7046	6.80349	6.52982	6.60733	6.7252	6.8009	6.59991	6.69488	6.75221	6.71699	6.67948	6.64962	6.39917	6.58496	6.57592	6.52199	0.928952	0.945878	-0.00450917
P55769	NHP2-like protein 1	SNU13	0	27.232	41	5	76	5	128	14.2	8.46	938	0	6.6014	6.78267	6.62936	6.52982	6.53916	6.48543	6.53605	6.52356	6.01346	6.66818	6.90207	6.78921	6.70044	6.58646	6.79442	6.66676	6.8009	6.89845	6.41785	6.95303	6.39917	6.64962	0.0366358	0.0640958	-0.18229
Q92599	Septin-8	SEPTIN8	0	34.731	14	6	76	2	483	55.7	6.28	653	0	6.33628	6.74819	6.45121	5.61471	6.58195	6.58496	6.83162	6.66676	6.16189	6.71973	6.70874	6.42794	6.54535	6.67666	6.6865	7.01792	7.24317	6.63517	6.43962	6.89239	6.30561	7.08958	0.0825636	0.128023	-0.252658
Q9BZQ8	Protein Niban	FAM129A	0	35.285	12	8	76	8	928	103.1	4.78	1932	0	6.41616	6.55919	6.69627	6.97039	5.81762	6.58346	6.35579	6.11478	6.43796	6.86419	6.7046	6.46761	6.8125	6.91767	6.79572	6.53138	6.82655	6.59694	6.90929	6.84046	6.6014	6.81762	0.030611	0.0547654	-0.253562
P15170	Eukaryotic peptide chain release factor GTP-binding subunit ERF3A	GSPT1	0	48.968	33	11	75	5	499	55.7	5.62	789	4	6.45615	6.26866	6.4363	6.54535	6.44956	6.26679	6.50462	6.74147	6.64241	6.76288	6.81634	6.73606	6.97613	6.848	6.75889	6.80864	6.7046	6.63952	6.60437	6.87897	6.27984	6.73877	0.00669157	0.0147546	-0.225093
Q05707	Collagen alpha-1(XIV) chain	COL14A1	0	65.152	15	16	75	16	1796	193.4	5.3	1289	0	7.44874	7.49105	7.2114	7.0433	6.98641	6.92481	7.26209	7.33181	6.90689	6.97499	6.16792	6.12928	6.03562	6.08746	6.22689	6.09803	6.40088	5.78398	5.46923	5.7866	5.20163	5.9542	4.76995e-09	1.20304e-07	1.21301
Q99729	Heterogeneous nuclear ribonucleoprotein A/B	HNRNPAB	0	29.493	18	7	75	6	332	36.2	8.21	1071	0	6.92719	6.92006	7.19967	7.09803	6.75889	6.73742	6.94134	6.85922	6.89118	6.65249	5.96809	5.87774	6.07682	6.30743	6.3733	6.03562	6.31651	6.58496	6.85425	6.40769	6.74953	6.63227	7.48383e-05	0.000308468	0.549863
Q01844	RNA-binding protein EWS	EWSR1	0	31.313	10	5	75	5	656	68.4	9.33	1307	0	6.94369	6.79442	6.94837	7.12722	6.45286	6.94486	6.92955	6.95884	6.99887	6.91767	6.3505	6.41616	6.10224	6.31832	6.69349	6.53138	6.21917	6.37851	6.39917	6.43463	6.32912	6.25361	2.47581e-07	2.7568e-06	0.532777
P49721	Proteasome subunit beta type-2	PSMB2	0	32.708	38	5	75	5	201	22.8	7.02	895	0	6.50779	6.76553	7.22882	7.15279	7.10852	6.69627	6.59246	6.38024	6.64674	6.99887	6.27984	6.39917	6.49185	6.56682	6.47411	6.56071	6.40599	6.15583	6.56529	6.49346	6.37851	6.70044	0.00159175	0.00431226	0.351802
P61106	Ras-related protein Rab-14	RAB14	0	38.297	37	6	75	5	215	23.9	6.21	1016	0	6.34341	6.69905	6.8125	6.85175	6.94134	6.99887	6.26303	6.6279	7.03122	6.60733	6.64674	6.78921	6.20555	6.46271	6.43796	6.31832	6.49985	6.77083	6.50938	6.92125	6.23649	6.71973	0.11153	0.165725	0.174473
Q99829	Copine-1	CPNE1	0	31.338	31	8	75	8	537	59	5.83	737	0	6.71149	6.6453	7.5157	6.41954	6.44128	6.58946	6.76155	6.61029	6.57894	6.70183	6.66249	6.52982	6.3906	6.41278	6.52982	6.43129	6.65535	6.4822	6.42122	7.26303	6.42122	6.3345	0.210779	0.286057	0.15301
Q9Y570	Protein phosphatase methylesterase 1	PPME1	0	31.025	20	6	75	6	386	42.3	5.97	809	0	7.01681	6.90448	6.44791	5.79961	6.77083	6.25172	6.87406	6.86913	6.86913	6.94251	6.77083	6.51412	6.51254	6.52826	6.72247	6.8189	6.6907	6.38888	6.54071	6.82273	5.96347	6.48864	0.419539	0.506218	0.111098
P14678	Small nuclear ribonucleoprotein-associated proteins B and B'	SNRPB	0	20.414	15	4	75	4	240	24.6	11.19	1231	0	6.79701	6.74819	6.70321	7.01458	6.6837	6.59544	6.48864	6.47086	6.48704	6.54535	6.60288	6.43796	6.66676	6.54689	6.92362	6.59395	6.59991	6.67384	6.68229	6.58796	6.69627	6.45779	0.632246	0.699496	0.0308909
Q13057	Bifunctional coenzyme A synthase	COASY	0	32.21	27	9	75	9	564	62.3	6.99	455	0	6.95768	6.6279	6.72928	6.12102	6.82528	6.38198	6.33092	6.19771	6.98185	6.57894	6.76553	7.01792	6.6851	6.44128	6.77215	6.58946	6.7046	6.84549	6.66249	6.44956	6.53916	6.54998	0.366027	0.449839	-0.095306
O75251	NADH dehydrogenase [ubiquinone] iron-sulfur protein 7, mitochondrial	NDUFS7	0	18.52	27	5	75	5	213	23.5	9.99	1051	0	6.63952	6.6907	6.49506	6.55766	6.62498	6.36807	6.55152	6.52042	6.67948	6.62498	6.7046	6.49506	6.83289	6.49506	6.40769	6.58496	6.58646	6.90448	6.90809	6.83542	6.61912	6.86171	0.0934406	0.142486	-0.111058
Q9P2B2	Prostaglandin F2 receptor negative regulator	PTGFRN	0	42.064	16	10	75	10	879	98.5	6.61	1131	0	6.48704	6.40429	6.40429	6.74685	6.76686	6.49346	6.1639	6.34873	6.5744	6.9507	6.77742	6.81506	6.96	6.93192	6.96116	6.96924	6.75622	6.52982	6.1918	6.58796	6.2114	6.64097	0.158851	0.225124	-0.160364
Q9Y6E0	Serine/threonine-protein kinase 24	STK24	0	31.359	19	8	74	3	443	49.3	5.69	519	0	7.02348	7.13648	7.13853	7.41532	7.49985	7.25172	7.01458	5.62936	6.96116	5.26679	5.64674	6.41278	5.10852	6.64674	6.74012	4.90207	6.69349	6.70183	6.44128	6.44626	5.20163	6.86913	0.0428996	0.0734317	0.682842
Q52LJ0	Protein FAM98B	FAM98B	0	34.038	24	6	74	5	330	37.2	6.29	2419	0	6.8802	6.8936	7.05202	7.03452	6.83289	6.99887	6.82528	6.98527	6.93428	6.98299	6.43796	6.21723	6.22497	6.16993	6.35755	6.23649	6.34873	6.24222	6.32012	6.58796	6.45121	6.36632	1.42024e-11	1.3057e-09	0.611935
Q99627	COP9 signalosome complex subunit 8	COPS8	0	28.65	43	5	74	5	209	23.2	5.38	1684	0	6.89118	6.71149	6.73064	6.70321	6.98868	6.93664	6.99095	6.77083	6.71836	6.82782	6.72928	6.52513	6.55305	6.35226	6.45121	6.56529	6.63372	6.39403	5.93546	6.51885	6.5157	6.27798	5.29075e-05	0.000234504	0.372649
O43920	NADH dehydrogenase [ubiquinone] iron-sulfur protein 5	NDUFS5	0	16.524	42	4	74	4	106	12.5	9.14	974	0	6.74819	6.6907	6.70183	6.74416	6.09803	6.94017	6.66534	6.75087	6.7252	6.66534	6.54381	6.42626	6.14771	6.52513	6.49185	6.38024	6.52513	7	6.82018	6.74012	6.50779	6.94603	0.403746	0.490067	0.0851267
Q15181	Inorganic pyrophosphatase	PPA1	0	25.718	22	5	74	5	289	32.6	5.86	735	0	6.926	6.73742	6.59096	6.36107	6.41447	6.43796	6.84172	6.80864	6.92125	6.55766	6.75221	6.98413	6.46761	6.5157	6.65249	6.29829	6.68229	6.67101	6.52982	6.84046	6.1416	6.6879	0.552313	0.62838	0.0577547
P12074	Cytochrome c oxidase subunit 6A1, mitochondrial	COX6A1	0	34.052	43	2	74	2	109	12.1	9.32	384	0	6.52356	6.28355	6.5345	6.57592	6.32193	6.47573	6.53605	6.3733	6.69209	6.40769	6.54844	6.27426	7.0268	6.66534	6.31288	6.81506	6.50462	6.92362	6.84423	7.05745	6.56529	7.31198	0.0213884	0.0403955	-0.265065
Q9UMR2	ATP-dependent RNA helicase DDX19B	DDX19B	0	37.891	24	8	74	8	479	53.9	6.3	675	0	6.08958	6.36807	6.54689	6.68229	6.30012	6.42962	6.18587	6.6865	6.24222	6.43296	6.60437	6.58346	6.6837	7.0864	7.25644	7.05311	7.22497	6.24982	6.76818	6.46923	6.48864	6.89966	0.00388989	0.00928492	-0.384253
P30533	Alpha-2-macroglobulin receptor-associated protein	LRPAP1	0	45.394	22	7	74	7	357	41.4	8.78	1628	0	6.43129	6.36982	6.45121	6.65105	5.83542	6.29829	5.97039	5.73877	6.04002	5.89239	6.72656	6.86542	7.03232	6.93899	7.06932	6.67384	7.16591	6.8392	6.99209	6.79701	6.94837	7.05961	3.03883e-07	3.25588e-06	-0.757856
P28370	Probable global transcription activator SNF2L1	SMARCA1	0	18.611	5	5	73	2	1054	122.5	8.09	394	0	6.86666	6.72928	6.64962	6.66391	6.97154	7.01011	6.97613	6.79831	6.6865	6.67101	6.73877	6.52042	6.38888	6.37504	6.76951	6.50779	6.5744	6.39403	6.35226	6.39575	6.34518	6.43962	4.76439e-05	0.000217256	0.318836
O43488	Aflatoxin B1 aldehyde reductase member 2	AKR7A2	0	30.6	26	7	73	7	359	39.6	7.17	1869	0	6.81121	6.83542	6.71699	6.66534	6.83542	6.853	6.83162	6.91049	6.7252	6.8392	6.53916	6.4545	6.46761	6.27984	6.58346	6.26491	6.54844	6.48059	6.44791	6.61618	6.65535	6.55152	7.16728e-07	6.65366e-06	0.3116
P13497	Bone morphogenetic protein 1	BMP1	0	47.175	13	10	73	10	986	111.2	6.9	597	0	7.02459	6.87283	6.08746	6.48382	7.05202	6.76553	7.1334	6.4545	7.01792	6.65964	6.76022	6.98641	6.8009	5.94251	6.63227	6.47897	6.80993	6.42794	6.03562	6.0917	6.2724	6.47411	0.0666571	0.106786	0.279089
O75347	Tubulin-specific chaperone A	TBCA	0	36.141	48	5	73	5	108	12.8	5.29	1285	0	6.71836	6.64818	6.96347	6.71973	6.58346	6.79831	6.66391	6.84298	6.43962	6.67666	6.49025	6.57743	6.27984	6.44128	6.36982	6.40939	6.87652	6.6453	6.70321	6.65678	6.69209	6.75221	0.0753438	0.118635	0.130959
P62995	Transformer-2 protein homolog beta	TRA2B	0	32.287	28	5	73	5	288	33.6	11.25	1013	0	6.87529	6.45943	6.65105	6.75756	6.76155	6.66391	6.40599	6.45943	6.71699	6.64386	6.4822	6.65249	7.11478	6.34163	6.7879	6.75221	6.41785	6.65392	6.58195	6.7211	6.47897	6.54381	0.879445	0.906809	0.0121047
P24666	Low molecular weight phosphotyrosine protein phosphatase	ACP1	0	40.219	66	8	73	8	158	18	6.74	2782	0	6.55152	6.70736	6.50938	6.19771	6.46761	6.28355	6.76288	6.92006	6.45615	6.83162	6.86295	6.64962	6.824	6.63517	6.67666	6.74953	6.75889	6.65105	6.66818	6.79831	6.33985	6.60288	0.163086	0.23021	-0.115975
Q08J23	tRNA (cytosine(34)-C(5))-methyltransferase	NSUN2	0	36.498	16	8	73	8	767	86.4	6.77	872	0	6.59096	6.78921	6.49665	6.1375	6.26115	6.31651	6.8189	6.53605	6.49185	6.83542	7.06609	6.47249	6.66249	6.40259	6.56071	6.6453	6.89966	6.99548	6.33628	6.99209	6.52042	6.85674	0.116866	0.17224	-0.17344
Q9UBF2	Coatomer subunit gamma-2	COPG2	0	45.034	15	8	73	7	871	97.6	5.81	2079	0	6.81634	6.47735	6.0045	6.24031	6.84298	6.2555	6.40769	6.93782	6.54535	6.20945	6.65678	6.66107	6.62644	6.80735	6.85549	7.03122	6.89482	6.52356	6.59544	6.89239	6.47573	6.87529	0.0191385	0.0366073	-0.267569
Q9GZT3	SRA stem-loop-interacting RNA-binding protein, mitochondrial	SLIRP	0	29.619	66	6	73	6	109	12.3	10.24	946	0	6.44294	6.45121	6.33092	6.9331	6.26115	6.56377	6.39575	6.29646	6.66676	6.41447	6.53761	6.44791	6.80478	6.73742	6.61471	6.62352	6.48864	6.89603	7.11166	6.79961	7.15076	6.7252	0.00832057	0.0177099	-0.269166
P43897	Elongation factor Ts, mitochondrial	TSFM	0	54.37	31	6	73	6	325	35.4	8.38	1155	0	6.53761	6.43129	6.1334	6.4446	6.20359	6.54844	6.55766	6.07682	6.81506	6.47735	6.67666	6.58946	6.85922	6.65535	6.70874	6.62205	6.92719	6.81506	6.79961	7.12309	6.77347	6.89966	0.000206719	0.000742002	-0.364882
Q9H9J2	39S ribosomal protein L44, mitochondrial	MRPL44	0	31.03	18	4	73	4	332	37.5	8.4	1038	0	5.67807	6.41109	6.61471	6.86171	6.1918	6.50144	6.27053	5.73064	6.15178	5.89482	6.80349	6.90689	6.91409	6.2211	6.79831	6.30925	6.88142	7.08321	7.19967	6.37851	7.70183	6.848	0.0019282	0.0050937	-0.606489
Q99816	Tumor susceptibility gene 101 protein	TSG101	0	28.396	23	6	72	6	390	43.9	6.46	316	0	6.78529	6.70736	6.93664	6.6879	6.85922	7.16088	6.87283	7.31741	6.7879	6.65105	6.49825	6.31107	6.59842	6.02459	6.64818	6.69488	6.50621	5.82018	5.97957	6.51412	6.39917	6.50303	0.000172385	0.000639711	0.501843
Q9NYL2	Mitogen-activated protein kinase kinase kinase 20	MAP3K20	0	44.076	12	7	72	7	800	91.1	7.87	274	0	6.8505	6.84046	6.79312	7.05528	6.99548	6.96347	6.85549	6.85549	6.86171	6.81121	6.43296	6.46434	6.46923	6.62936	6.49185	6.44626	6.54226	6.2854	6.08108	6.3733	6.29462	6.19771	1.62549e-08	3.21331e-07	0.495858
Q12888	TP53-binding protein 1	TP53BP1	0	46.193	8	9	72	9	1972	213.4	4.7	2064	0	6.66391	6.69349	6.89118	6.80864	7.02237	7.11061	7.07468	6.97039	6.90087	6.65821	6.24413	6.55919	6.47897	6.43129	6.54071	6.22497	6.62059	6.52199	5.9542	6.50938	6.43463	6.17193	5.2959e-06	3.51561e-05	0.488438
Q96GK7	Fumarylacetoacetate hydrolase domain-containing protein 2A	FAHD2A	0	28.047	20	4	72	4	314	34.6	8.24	1086	0	6.82909	6.93899	6.92125	6.56986	6.46107	6.75889	6.90809	7.08534	7.04658	7.07361	6.26491	6.37504	6.29829	6.23266	6.27984	6.33807	6.39575	6.46761	6.46597	6.61765	6.46434	6.75889	1.31168e-05	7.34437e-05	0.446024
P61457	Pterin-4-alpha-carbinolamine dehydratase	PCBD1	0	20.756	51	4	72	4	104	12	6.8	975	0	6.83794	6.69766	7.00899	6.97384	6.60733	6.91049	6.87036	6.89603	6.75355	6.59991	6.57137	6.12722	6.45779	6.45943	6.59842	6.40599	6.51254	6.06824	6.49665	6.27612	7.08958	6.37851	0.000836769	0.00247129	0.362121
Q9UMS6	Synaptopodin-2	SYNPO2	0	33.078	6	5	72	5	1093	117.4	8.57	1453	0	6.80607	6.79701	6.71562	6.6453	6.36107	6.82146	7.10224	6.73064	6.76818	6.86542	6.38024	6.84298	6.67243	6.59395	6.57743	6.61471	6.70874	6.53294	6.04439	6.57137	6.32012	6.29829	0.00995496	0.0207699	0.248167
P09543	2',3'-cyclic-nucleotide 3'-phosphodiesterase	CNP	0	34.005	18	7	72	7	421	47.5	9.07	997	0	6.51412	6.79442	6.90448	6.63227	6.61471	6.61618	6.67525	6.74551	6.9507	6.88509	6.4545	6.51885	6.62352	6.59694	6.86913	6.5345	6.87652	6.41785	6.14975	6.35931	6.49025	6.65249	0.0240921	0.0445283	0.187973
Q13825	Methylglutaconyl-CoA hydratase, mitochondrial	AUH	0	34.518	17	5	72	5	339	35.6	9.48	958	0	6.853	6.79181	6.72792	6.26491	6.72247	6.64674	6.83542	6.56834	6.91289	6.96463	6.51412	6.56529	6.52669	6.38716	6.40429	6.52982	6.56834	6.7211	6.43463	6.86171	6.28355	6.78529	0.0339843	0.0599723	0.180313
O43684	Mitotic checkpoint protein BUB3	BUB3	0	24.209	29	6	72	6	328	37.1	6.84	937	0	6.58195	6.70321	6.77742	6.91528	6.90809	6.73742	6.56834	6.60733	6.62644	6.81634	6.64962	6.62498	6.44128	6.51254	6.6837	6.48704	6.6907	6.59395	6.52199	6.54998	6.49185	6.54535	0.00228928	0.0058877	0.158101
Q709C8	Vacuolar protein sorting-associated protein 13C	VPS13C	0	38.825	4	9	72	9	3753	422.1	6.83	1100	0	6.27798	6.1375	6.75221	6.96	6.66818	7.01681	6.78529	6.46923	6.48382	6.31651	6.66391	6.80219	6.53916	6.76155	6.74551	6.78529	6.87036	6.66818	6.47573	6.50621	6.66107	6.46923	0.438644	0.524166	-0.0756127
Q13217	DnaJ homolog subfamily C member 3	DNAJC3	0	42.272	19	6	72	6	504	57.5	6.15	1459	0	6.57743	6.71012	6.66676	6.19967	6.61912	6.56834	6.64962	6.56377	6.61029	6.52042	6.65821	6.77347	6.25739	6.41616	6.88142	6.61176	6.96809	6.67384	6.6453	6.81506	6.62936	6.90809	0.138706	0.199652	-0.117961
Q92930	Ras-related protein Rab-8B	RAB8B	0	10.898	17	3	72	1	207	23.6	9.07	787	0	6.75445	6.76275	6.25361	6.55785	7.73335	6.55152	7.0542	6.79051	7.2234	6.98299	6.72247	5.52356	7.51491	6.77215	8.32283	6.88874	7.30743	6.93792	6.93801	7.24982	6.8936	7.07788	0.542106	0.620981	-0.145981
Q9NYK5	39S ribosomal protein L39, mitochondrial	MRPL39	0	25.06	25	7	72	7	338	38.7	7.65	181	0	6.49025	6.73335	6.40429	6.23649	6.59991	6.58646	6.61471	6.57743	6.66107	6.43296	6.85674	6.46761	6.86666	6.65964	6.49025	6.78005	6.58195	6.82528	6.87774	6.99435	6.47249	6.70321	0.0185875	0.0357694	-0.180971
Q8NC56	LEM domain-containing protein 2	LEMD2	0	32.064	18	7	72	7	503	56.9	9	492	0	6.1918	6.46761	6.40259	6.77873	6.74685	6.80993	6.23074	6.04658	6.75355	6.51254	6.57743	6.82655	7.01235	6.68089	6.75355	6.84298	6.85549	6.62936	6.6879	6.6014	6.61912	6.74416	0.013385	0.0268265	-0.241839
Q15121	Astrocytic phosphoprotein PEA-15	PEA15	0	25.08	45	4	72	4	130	15	5.02	559	0	6.47735	6.47735	6.2075	6.76951	6.62936	6.41447	6.33628	6.43962	6.53761	6.46597	6.84423	6.82528	6.93546	6.66107	6.84549	6.82782	7.02791	6.87652	6.57743	6.46107	6.69209	6.49346	0.000851115	0.00250176	-0.280148
Q9BXW7	Haloacid dehalogenase-like hydrolase domain-containing 5	HDHD5	0	36.26	25	6	72	6	423	46.3	8.13	1314	0	6.58646	6.2211	5.94486	6.06824	6.41616	5.8125	6.63662	6.52826	6.21723	6.76421	6.03562	6.6865	6.99548	6.79831	6.07039	7.21723	6.70183	7.02126	6.94486	7.3733	6.72383	7.0433	0.00632306	0.014145	-0.481428
P62910	60S ribosomal protein L32	RPL32	0	36.025	41	7	72	7	135	15.9	11.33	705	0	6.15583	6.33271	6.24222	6.30012	6.50621	6.6279	6.30195	6.22689	6.3505	6.41278	6.8936	6.94837	7.03122	7.00338	7.0542	6.89603	7.07146	6.65392	6.56377	6.79961	6.52356	6.59246	2.70101e-06	2.0311e-05	-0.490253
Q9BX68	Histidine triad nucleotide-binding protein 2, mitochondrial	HINT2	0	27.121	31	3	71	3	163	17.2	9.16	1270	0	6.78005	6.92362	6.79961	6.07253	6.9331	6.65392	6.90448	7.05528	6.88264	7.03342	6.54998	6.30743	6.34696	6.16792	6.1375	6.52826	6.23649	6.95768	6.46597	6.83415	6.16993	6.67384	0.00692388	0.0152027	0.355857
O00487	26S proteasome non-ATPase regulatory subunit 14	PSMD14	0	38.219	42	6	71	6	310	34.6	6.52	997	0	6.69905	6.48543	6.75889	6.39403	6.86542	6.59842	6.66249	6.63227	6.95303	6.6014	6.61912	6.8392	6.73064	6.77873	6.53138	6.52669	6.59096	6.65821	6.42794	6.55459	6.3837	6.71287	0.429726	0.515238	0.0522065
O94874	E3 UFM1-protein ligase 1	UFL1	0	34.71	15	8	71	8	794	89.5	6.79	725	0	6.30561	6.80478	6.39403	6.34518	6.38888	6.70321	6.98413	6.93192	6.88631	6.77083	6.43962	6.60437	6.64674	6.64674	6.67101	6.80993	6.79181	6.50144	6.2555	6.824	6.36282	6.74551	0.657472	0.720691	0.0431967
P59998	Actin-related protein 2/3 complex subunit 4	ARPC4	0	31.228	43	6	71	6	168	19.7	8.43	1011	0	6.56834	6.62498	6.65392	6.50621	6.65392	6.71425	6.74416	6.66676	6.64097	6.56682	6.58045	6.71836	6.69349	6.67666	6.67525	6.71562	6.8679	6.54689	6.46923	6.63807	6.57592	6.61176	0.729844	0.783508	-0.0134364
P84098	60S ribosomal protein L19	RPL19	0	32.948	23	5	71	5	196	23.5	11.47	2139	0	6.71287	6.01569	6.48059	7.32733	6.97728	6.91169	6.3505	6.22497	6.33092	5.97728	6.47573	6.37678	6.97728	6.8189	7.04111	6.91409	6.22689	6.59842	6.6837	6.24603	7.09276	6.3906	0.454974	0.539517	-0.122613
Q96DV4	39S ribosomal protein L38, mitochondrial	MRPL38	0	18.673	18	5	71	5	380	44.6	7.53	330	0	6.53294	6.54998	6.45121	6.42794	6.32553	6.38024	6.64962	6.65535	6.66959	6.61029	6.60437	6.6453	6.68229	6.7046	6.45121	6.62205	6.61324	7.01346	6.8802	7.02348	6.60288	6.824	0.00753271	0.0163445	-0.196987
P63313	Thymosin beta-10	TMSB10	0	16.256	32	2	71	2	44	5	5.36	1238	0	6.47735	6.52356	6.77479	6.71699	6.21335	6.27612	5.94017	5.848	6.03782	5.93546	6.46597	6.72656	6.66676	6.87774	7.41363	6.72247	7.31107	6.95652	7.25927	6.23074	6.61618	6.74953	0.00118024	0.0033107	-0.558676
P40855	Peroxisomal biogenesis factor 19	PEX19	0	38.986	27	6	71	6	299	32.8	4.34	1334	0	6.37156	6.25172	6.55459	6.53605	5.9331	6.24793	6.12722	6.19377	6.0045	6.17991	6.99322	6.8009	7.06501	7.15279	6.9542	6.96924	6.88631	6.76288	6.8125	6.69209	6.824	6.87036	1.39765e-08	2.85241e-07	-0.658591
O75116	Rho-associated protein kinase 2	ROCK2	0	20.402	5	5	70	4	1388	160.8	6.02	614	1	6.57743	6.82782	6.62059	6.71425	6.54535	6.75756	6.69209	6.76288	6.52356	6.98185	6.80735	6.65105	6.49346	6.62644	6.55459	6.99661	6.69627	6.35403	6.30561	6.58346	6.36457	6.48704	0.115293	0.170429	0.123631
P25205	DNA replication licensing factor MCM3	MCM3	0	26.7	12	7	70	7	808	90.9	5.77	669	0	7.01235	6.83668	6.77873	6.88753	6.732	6.82655	7.10852	6.6893	6.66391	7.06178	6.63952	6.52199	6.22689	5.97039	6.67384	5.70321	6.26115	6.76951	6.42459	6.8189	6.50462	6.20359	0.000624134	0.00190867	0.46655
P61201	COP9 signalosome complex subunit 2	COPS2	0	24.772	19	7	70	7	443	51.6	5.53	225	0	6.75756	6.8392	6.61765	6.51728	6.77347	6.69766	7.01123	6.99548	6.83415	6.96694	6.62059	6.38716	6.37156	6.39917	6.46434	6.38198	6.63081	6.36807	6.3906	6.67666	6.49346	6.63807	4.37133e-05	0.000203561	0.315857
Q9BUR5	MICOS complex subunit MIC26	APOO	0	23.744	28	4	70	4	198	22.3	9.13	1391	0	6.47249	6.43796	6.40939	6.53138	6.50303	6.74416	6.74147	6.66107	6.69905	6.65821	6.37504	6.32012	6.53916	6.39746	6.32012	6.2854	6.44791	6.66959	6.56224	7.85237	6.8125	6.79572	0.839565	0.877406	-0.0289826
Q9Y5K5	Ubiquitin carboxyl-terminal hydrolase isozyme L5	UCHL5	0	28.229	29	8	70	8	329	37.6	5.33	423	0	6.47897	6.54998	6.48704	5.94017	6.74953	6.56834	6.77215	6.85674	6.63372	6.83542	6.80478	6.56224	6.732	6.59991	6.87529	6.81762	6.75489	6.54535	6.47249	6.88509	6.39575	6.52826	0.416129	0.502954	-0.0772668
Q06124	Tyrosine-protein phosphatase non-receptor type 11	PTPN11	0	34.156	21	9	70	9	597	68.4	7.3	521	0	6.40429	6.21723	6.67101	6.89724	6.48059	6.72383	6.32553	6.85922	6.4822	6.58045	5.9331	6.10852	6.67384	6.80735	6.71836	6.69349	7.10119	6.42626	6.88264	6.97728	6.80478	6.79831	0.456114	0.540509	-0.0962679
Q92665	28S ribosomal protein S31, mitochondrial	MRPS31	0	36.172	23	7	70	7	395	45.3	9.29	1160	0	6.10643	6.75889	6.56071	6.47897	5.81506	6.47735	6.65535	6.89118	6.73064	6.92481	6.8009	6.05528	7.05745	6.60733	6.32733	6.24603	6.44294	6.18587	7.04985	6.66391	7.16491	7.17393	0.512253	0.59178	-0.108037
P62306	Small nuclear ribonucleoprotein F	SNRPF	0	12.06	24	2	70	2	86	9.7	4.67	1592	0	6.40599	6.57894	6.50621	6.7761	6.7866	6.46434	6.41954	6.45615	6.41278	6.62352	6.64386	6.84925	6.50938	6.98299	6.76155	6.92955	6.87529	6.86666	6.5157	6.6279	6.39746	6.50621	0.0423366	0.0726863	-0.162467
Q9Y2Z0	Protein SGT1 homolog	SUGT1	0	30.135	16	4	70	4	365	41	5.16	966	0	6.43962	6.58045	6.52513	6.60288	6.63227	6.46597	6.48059	6.46107	6.49346	6.59246	6.93782	6.72792	6.65964	6.7761	6.64241	6.6907	6.69627	6.85922	6.56224	6.83162	6.63662	6.732	4.8151e-05	0.000218868	-0.201991
Q99426	Tubulin-folding cofactor B	TBCB	0	22.943	24	4	70	4	244	27.3	5.15	1519	0	6.26491	6.50779	6.46271	6.63952	6.02459	6.32912	5.87283	6.2817	6.13545	6.60585	7.03342	6.7046	7.04002	6.89966	6.97039	6.86666	7.02901	6.74819	6.58346	6.93074	6.74551	6.6851	4.73523e-06	3.2225e-05	-0.540615
Q9HAV7	GrpE protein homolog 1, mitochondrial	GRPEL1	0	29.639	43	6	70	6	217	24.3	8.12	1223	0	5.95652	6.26866	6.11686	6.50621	5.87774	3.56071	6.20555	5.71425	6.33271	6.32193	6.8392	6.77347	6.88509	7.06286	6.6865	6.82273	6.92719	6.90448	7.34873	7.34163	7.11166	7.18982	0.000310981	0.00106016	-1.105
P01009	Alpha-1-antitrypsin	SERPINA1	0	46.286	28	10	70	10	418	46.7	5.59	560	0	5.66107	5	4.98641	5.30012	5.32912	4.87774	5.51096	4.50462	5.17393	5.07039	7.83415	7.93958	6.61471	7.1918	8.02015	7.45368	7.72588	5.84549	6.35579	6.63081	6.96347	6.79312	7.83116e-08	1.15641e-06	-1.97262
Q9Y383	Putative RNA-binding protein Luc7-like 2	LUC7L2	0	28.125	20	6	69	4	392	46.5	10.01	1492	2	6.82782	6.99661	6.66676	6.52356	6.52199	6.50938	6.89724	6.88753	6.70044	7.00225	6.57289	6.63807	6.65535	6.63227	6.32553	6.79961	6.58496	6.47411	6.02015	6.90448	6.26115	6.31288	0.0228665	0.0426782	0.238236
Q13185	Chromobox protein homolog 3	CBX3	0	34.841	37	5	69	3	183	20.8	5.33	805	1	6.77083	6.7761	6.64386	7.2182	6.55766	6.96578	6.51885	6.50621	6.83668	6.50303	6.55459	6.22497	6.41109	6.65249	6.50779	6.5157	6.62205	6.59694	6.56071	6.70183	6.66391	6.54689	0.0304223	0.0545306	0.18314
Q9GZT4	Serine racemase	SRR	0	29.163	26	5	69	5	340	36.5	6.54	985	0	7.17293	7.18488	7.2854	7.47086	7.33718	7.29829	7.15178	7.15178	7.1334	6.44128	6.45615	6.30743	6.44626	6.36457	6.1819	5.53916	6.06178	4.72792	4.98641	5.32912	5.74416	6.16189	2.97357e-06	2.18984e-05	1.30388
P35754	Glutaredoxin-1	GLRX	0	32.53	58	4	69	4	106	11.8	8.09	1719	0	6.56224	6.58946	6.84925	6.51728	6.63662	6.89239	6.85922	6.93192	6.86419	6.8802	6.01346	6.55612	6.56071	6.56529	6.36632	6.55766	6.49506	6.61765	6.61176	6.54535	6.7761	6.60881	0.00511015	0.0117546	0.235419
P22570	NADPH:adrenodoxin oxidoreductase, mitochondrial	FDXR	0	40.842	38	11	69	11	491	53.8	8.44	585	0	6.38024	7.10329	6.64818	6.74551	6.79312	6.5345	6.43129	6.89603	6.53916	6.7761	6.59694	6.49665	5.56071	6.35579	6.44128	6.51096	5.71973	7.59991	6.92837	7.10119	5.47573	6.848	0.321431	0.404986	0.215135
O95336	6-phosphogluconolactonase	PGLS	0	33.989	45	7	69	7	258	27.5	6.05	826	0	6.7879	6.72792	6.90569	6.6014	6.76155	6.7879	6.66249	6.77347	6.62644	6.67384	6.53138	6.53294	6.63662	6.61765	6.63952	6.57743	6.79831	6.55919	6.32733	6.41616	6.45779	6.62352	0.00157381	0.00426771	0.17104
Q15843	NEDD8	NEDD8	0	26.93	41	3	69	3	81	9.1	8.43	1653	0	6.83542	6.81121	6.63807	6.83162	6.33271	6.93192	6.53605	6.56986	6.61765	6.74685	6.1918	6.59842	6.57137	6.54226	6.91886	6.27053	6.16591	6.53761	6.54071	6.47249	7.11374	6.9331	0.300533	0.382203	0.113736
P33993	DNA replication licensing factor MCM7	MCM7	0	32.758	19	9	69	9	719	81.3	6.46	555	0	6.62205	6.58045	6.56986	6.59991	6.89603	6.82146	6.46923	6.7879	6.79572	6.69627	6.44956	6.59842	6.37678	6.79442	6.43796	6.64097	6.41447	6.83036	6.12309	7.07361	6.83289	6.41278	0.283642	0.364136	0.101779
P53007	Tricarboxylate transport protein, mitochondrial	SLC25A1	0	25.841	23	5	69	5	311	34	9.89	978	0	6.20555	6.29646	6.12102	5.91169	6.26491	7.96694	6.36457	6.46597	6.38716	6.3147	6.74953	6.80864	6.87652	6.70321	6.82909	6.53294	7.0045	6.44294	6.54071	6.84925	6.35226	6.6907	0.136101	0.1962	-0.268462
P82909	28S ribosomal protein S36, mitochondrial	MRPS36	0	28.419	57	5	69	5	103	11.5	9.99	1018	0	6.47086	6.42122	6.63807	7.16792	6.24982	6.53761	6.29094	5.95187	6.32373	6.24031	6.28725	6.25361	6.86047	6.7866	6.56224	6.55919	6.17592	6.88509	7.29737	6.69627	7.35138	7.0542	0.0637102	0.102933	-0.301563
O75663	TIP41-like protein	TIPRL	0	33.815	31	6	69	6	272	31.4	5.91	450	0	5.7866	6.82655	6.62059	6.52669	6.35403	6.07468	6.68089	6.30378	6.41954	6.72247	7.24222	7.14262	6.71425	7.12722	6.66249	6.79312	6.26115	6.73335	6.6865	6.94369	5.78921	6.70874	0.0675312	0.107763	-0.302132
O95140	Mitofusin-2	MFN2	0	40.74	15	8	69	8	757	86.3	6.98	949	0	6.15381	6.80478	6.19771	6.77479	6.32373	6.31832	6.44791	6.66959	6.42291	6.34518	6.96	6.56377	7.17692	6.70044	6.66676	6.91528	6.39403	6.95303	6.53916	6.87529	6.35226	7	0.00790964	0.0170677	-0.312207
Q15067	Peroxisomal acyl-coenzyme A oxidase 1	ACOX1	0	51.055	21	9	69	9	660	74.4	8.16	636	0	6.08958	6.45286	5.25927	6.26491	6.52826	6.33628	6.60437	6.35226	6.66534	6.82655	6.73064	6.75087	6.57743	6.76951	6.73335	6.8189	6.93664	7.05961	6.85175	6.97613	6.55305	7.05745	0.00204395	0.00534917	-0.479977
Q8NBJ5	Procollagen galactosyltransferase 1	COLGALT1	0	28.925	15	8	69	8	622	71.6	7.31	779	0	6.33628	6.40769	6.32373	5.94953	6.32193	6.31107	6.34163	6.48382	6.34873	6.3733	6.93664	7.01569	6.86913	6.8009	6.97269	7.01458	7.17792	6.6837	6.57592	6.926	6.43962	6.80219	1.008e-06	8.90499e-06	-0.531477
P35914	Hydroxymethylglutaryl-CoA lyase, mitochondrial	HMGCL	0	37.287	23	7	69	7	325	34.3	8.54	986	0	6.23074	6.2384	6.06393	5.95187	6.43296	6.10852	6.46761	6.2854	6.2724	6.29278	6.98185	6.9507	6.93899	6.98071	6.95536	6.91528	7.13955	6.75756	6.67243	6.97957	6.69627	6.88387	9.31658e-10	3.40413e-08	-0.669883
O60568	Procollagen-lysine,2-oxoglutarate 5-dioxygenase 3	PLOD3	0	37.937	17	9	69	9	738	84.7	6.05	669	0	6.30561	6.32193	6.18982	6.03782	6.34873	5.86047	6.30012	6.06824	6.15987	6.33628	7.08108	7.02126	7.05094	7.14364	6.89118	6.89724	7.11894	6.87283	6.8392	6.82655	6.60585	6.7211	1.62817e-09	5.27306e-08	-0.729594
Q8IXB1	DnaJ homolog subfamily C member 10	DNAJC10	0	31.712	11	7	69	7	793	91	7.18	1397	0	5.97728	6.15381	6.2817	6.35226	6.34873	6.58946	6.16792	5.91886	6.26115	5.45286	7.41954	6.45779	6.46434	6.98413	7.18488	7.01569	7.1334	6.79051	6.94486	7.05961	6.7211	6.82528	6.67732e-06	4.27648e-05	-0.766358
P11413	Glucose-6-phosphate 1-dehydrogenase	G6PD	0	37.44	22	8	69	8	515	59.2	6.84	1155	0	5.91169	6.29829	5.6865	6.38024	5.95884	5.78398	6.31107	6.1416	6.46597	6.26491	6.90809	7.0433	6.78005	6.85549	7.30652	6.96347	7.24222	6.80349	6.7879	6.96809	6.57289	7.11686	9.19451e-08	1.26087e-06	-0.825388
Q8TDB8	Solute carrier family 2, facilitated glucose transporter member 14	SLC2A14	0	22.394	7	4	69	3	520	56.3	7.83	1524	0	5.41278	5.35403	5.12516	4.54226	5.87283	5.40939	5.82528	6.0268	5.60585	5.98185	6.35579	6.13955	6.30925	6.06824	6.00675	6.1819	5.95884	9.75138	6.14975	6.8505	6.21917	6.68089	0.00829117	0.0176738	-1.04038
Q8NCA5	Protein FAM98A	FAM98A	0	34.224	18	7	68	6	519	55.4	9.03	544	1	6.48704	6.96116	6.38543	5.42626	6.1819	6.47573	6.15583	6.47735	6.6014	6.58646	7.00225	7.11166	6.92837	6.8125	6.82018	6.71562	7.33271	6.67101	6.46107	6.83036	5.84046	6.67948	0.0269212	0.0488697	-0.393282
Q13867	Bleomycin hydrolase	BLMH	0	51.023	25	8	68	8	455	52.5	6.27	718	0	6.76288	6.85549	6.91169	7.19377	6.49985	6.69349	6.63807	6.64962	6.70736	6.78398	6.54226	6.29646	6.22497	6.45779	6.62644	5.98641	6.92481	6.43296	6.52356	6.76288	6.52669	6.67948	0.0106811	0.0220749	0.270894
O75569	Interferon-inducible double-stranded RNA-dependent protein kinase activator A	PRKRA	0	29.037	20	5	68	5	313	34.4	8.41	1260	0	6.76421	6.73471	6.6837	6.78005	6.62059	6.72383	6.77742	6.84172	6.7866	6.94953	6.60437	6.52513	6.81762	6.66534	6.71149	6.59096	6.46271	6.4822	5.97957	6.5744	6.49506	6.29094	0.00273345	0.00685464	0.249586
Q9UBY9	Heat shock protein beta-7	HSPB7	0	29.753	37	4	68	4	170	18.6	6.52	1291	0	6.86419	6.42459	6.78921	6.44128	6.91049	6.91528	6.82146	6.83794	6.6907	6.69766	6.53605	6.41447	7.00338	6.88509	6.54381	6.77742	6.21917	6.44626	6.12722	6.4446	6.77742	6.09592	0.0550277	0.0907575	0.216713
Q53H12	Acylglycerol kinase, mitochondrial	AGK	0	46.151	36	10	68	10	422	47.1	8.09	460	0	7.03562	7.11582	6.94603	6.43962	6.3505	6.29094	6.51254	6.94017	6.52982	6.926	6.26491	6.30561	6.53605	6.50621	6.36632	5.9542	6.42962	6.46597	7.11582	6.71287	6.36457	7.20261	0.198323	0.272338	0.189976
O75832	26S proteasome non-ATPase regulatory subunit 10	PSMD10	0	32.886	33	5	68	5	226	24.4	6.1	1069	0	6.6879	6.70598	6.80993	6.87529	6.82018	6.64818	6.65964	6.63807	6.4446	6.6837	6.75355	6.81634	6.68089	6.78005	6.55612	6.43796	6.74953	6.46597	6.21917	6.46923	6.64241	6.42626	0.106962	0.159855	0.114221
O75340	Programmed cell death protein 6	PDCD6	0	22.361	26	4	68	4	191	21.9	5.4	730	0	6.62059	6.50779	6.58946	6.54071	6.88387	6.66534	6.79181	6.79701	6.62644	6.89966	6.65821	6.82528	6.49985	6.50303	6.54689	6.60288	6.51254	6.64674	6.47411	6.7211	6.59096	6.53761	0.072994	0.115318	0.099001
Q00577	Transcriptional activator protein Pur-alpha	PURA	0	22.559	20	4	68	4	322	34.9	6.44	1971	0	6.73606	6.66676	6.71699	6.56224	6.64818	6.75355	6.73471	6.56377	6.71425	6.77479	6.53605	6.59096	6.60585	6.60437	6.67243	6.62936	6.50621	6.63662	6.64818	6.4822	6.6851	6.65105	0.0115481	0.0236437	0.0830977
O14787	Transportin-2	TNPO2	0	20.138	8	6	68	2	897	101.3	5.01	252	0	6.59096	4.50462	6.74685	6.48059	7.1918	7.03012	6.65249	6.8125	6.69349	6.50144	4.64962	6.86171	7.05637	7.04549	7.08002	6.8802	6.94486	6.54381	6.51254	4.23266	6.59395	6.8716	0.829412	0.868095	0.0810841
Q13618	Cullin-3	CUL3	0	48.844	17	9	68	9	768	88.9	8.48	658	0	6.42291	6.36107	6.69627	6.84046	7.04549	6.92244	6.73335	6.68229	6.44626	6.58195	6.41447	6.75489	6.64386	6.58646	6.65392	6.86047	6.46923	6.50621	6.46597	6.60288	6.57592	6.66391	0.346634	0.431589	0.0733985
Q14157	Ubiquitin-associated protein 2-like	UBAP2L	0	37.272	8	5	68	5	1087	114.5	7.11	2290	0	6.46923	6.49346	6.78005	6.36982	6.15381	6.59544	6.92719	6.8392	6.52356	6.98185	6.65535	6.56224	6.63372	6.49025	6.78136	6.60881	7.16289	6.49665	6.43296	6.84172	6.45615	6.5157	0.820487	0.859702	-0.0231238
O75436	Vacuolar protein sorting-associated protein 26A	VPS26A	0	31.677	26	6	68	6	327	38.1	6.57	793	0	6.45943	6.17991	6.63807	6.34873	6.5345	6.46271	6.17792	6.63952	6.824	6.8125	6.72656	6.86295	6.57743	6.91886	6.94369	6.80607	6.99774	6.34873	6.43296	6.50462	6.7761	6.77742	0.0330162	0.0585175	-0.215032
P51648	Fatty aldehyde dehydrogenase	ALDH3A2	0	38.13	19	7	68	7	485	54.8	7.88	1125	0	6.30195	6.50938	6.19377	5.94953	6.48543	6.25361	6.48704	6.62498	6.62936	6.58946	6.85922	6.6837	6.88753	6.77347	6.63807	6.90328	6.74685	6.80735	6.73877	6.97728	6.66534	6.97499	2.39162e-05	0.000121716	-0.402203
Q99470	Stromal cell-derived factor 2	SDF2	0	34.612	37	5	68	5	211	23	7.33	1772	0	6.19574	6.52199	6.29462	5.98413	6.29278	6.26115	6.51254	6.2724	6.40429	6.55766	7.1179	6.99435	6.98071	6.85425	6.9472	7.05853	7.08002	6.7046	6.54998	6.62498	6.6014	6.58796	6.56361e-06	4.21313e-05	-0.512092
P53041	Serine/threonine-protein phosphatase 5	PPP5C	0	32.881	17	6	68	6	499	56.8	6.28	2231	0	4.52982	5.16189	4.93074	4.37851	4.46597	4.57289	4.66676	4.30743	4.6837	5.05311	4.7761	4.08746	8.99322	4.3505	4.32912	10.1862	5.20163	4.53605	5.11686	4.56071	4.39917	5.3505	0.210743	0.286057	-0.81555
Q13619	Cullin-4A	CUL4A	0	30.652	12	7	67	5	759	87.6	8.13	1602	2	6.75756	6.46923	6.89603	7.07575	6.91049	6.5345	6.49825	6.28355	6.7046	6.55305	6.78267	6.61765	6.43962	6.47411	6.80993	6.70874	6.49985	6.50938	6.22882	6.76022	6.59096	6.74819	0.436843	0.522671	0.070789
P62070	Ras-related protein R-Ras2	RRAS2	0	27.85	35	5	67	4	204	23.4	6.01	1220	1	6.74281	6.66107	6.59395	6.90809	6.74147	6.94603	6.83794	6.853	6.824	6.85674	6.50938	6.63081	6.67243	6.45615	6.51728	6.40429	6.66959	6.2817	6.32553	6.51254	6.42122	6.53138	8.12254e-06	5.01066e-05	0.302152
Q9HBL0	Tensin-1	TNS1	0	41.716	8	10	67	10	1735	185.6	7.75	813	0	7.06286	7.10014	7.08746	7.33807	6.82782	7.14873	6.90569	6.8189	6.96347	7.07788	5.88509	6.19967	5.87774	5.92837	6.12309	6.25172	6.20555	6.16189	6.4363	6.31107	6.29829	6.56529	1.62747e-09	5.27306e-08	0.846097
Q93052	Lipoma-preferred partner	LPP	0	39.036	24	10	67	10	612	65.7	7.37	1021	0	7.08321	6.63372	6.90569	7.36457	6.57894	7.56834	7.07682	6.96694	6.73064	6.63081	6.4363	6.0268	5.73064	6.86913	6.15987	6.21529	6.22882	6.28355	6.15178	6.46271	6.30743	6.13955	2.31582e-05	0.000118281	0.702979
P00167	Cytochrome b5	CYB5A	0	32.403	36	4	67	4	134	15.3	4.96	1361	0	6.9331	6.63662	6.732	6.8936	6.89603	6.74012	6.92955	6.72383	6.8189	6.95768	6.61471	6.4446	6.37504	6.43296	6.43962	6.53916	6.62936	6.35931	6.32193	6.57592	6.45779	6.3837	1.3532e-07	1.69896e-06	0.361636
P17050	Alpha-N-acetylgalactosaminidase	NAGA	0	23.382	17	5	67	5	411	46.5	5.19	1126	0	6.69488	6.85425	6.848	6.74551	6.38543	6.49506	6.90569	6.78005	6.80349	6.82018	6.51728	6.58346	6.36107	6.36982	6.45286	6.42962	7.08958	6.56986	6.17393	6.72792	6.43962	6.75087	0.04072	0.070207	0.194429
P42330	Aldo-keto reductase family 1 member C3	AKR1C3	0	36.333	17	5	67	4	323	36.8	7.94	1368	0	6.41109	6.66959	6.96232	6.4363	6.70598	6.66249	6.83036	6.76022	6.69766	6.92837	6.80735	6.80864	6.45121	6.75221	6.80735	6.58496	6.90087	6.12928	6.40599	6.55305	6.03342	6.4446	0.159262	0.225482	0.149857
Q9UH99	SUN domain-containing protein 2	SUN2	0	49.668	19	7	67	7	717	80.3	6.73	1157	0	6.6014	6.02237	7.11998	7.0268	6.65392	6.47249	6.68089	6.7761	6.58346	6.72383	6.66534	6.64818	6.74551	6.19574	6.83415	6.65964	6.78136	6.26866	6.59544	6.38716	6.22304	6.96809	0.480099	0.563775	0.0850984
P20339	Ras-related protein Rab-5A	RAB5A	0	31.662	41	6	67	3	215	23.6	8.15	1253	0	6.55305	6.44294	6.67807	6.86666	6.40088	6.87897	6.42962	6.49025	6.44626	6.55152	6.96347	6.58045	6.50779	6.75355	7.03342	6.56986	6.7252	7.03892	6.54381	6.35931	6.54381	6.4822	0.265576	0.346285	-0.101327
Q9UJW0	Dynactin subunit 4	DCTN4	0	35.943	21	5	67	5	460	52.3	7.34	1194	0	6.47573	6.56377	6.66249	6.69627	6.62644	6.53294	6.41109	6.47411	6.57289	6.47573	6.51728	6.47086	6.8392	6.81634	7.07468	6.51412	6.86419	6.48864	6.64962	6.63227	6.59395	6.97269	0.040181	0.0694457	-0.153674
Q14126	Desmoglein-2	DSG2	0	53.192	16	10	67	10	1118	122.2	5.24	634	0	6.72656	6.51885	6.57137	6.17592	6.34518	6.65821	6.50462	6.63807	6.19967	6.19574	6.93664	6.926	6.95884	7.01235	6.94837	6.94017	6.4363	6.92125	6.67525	6.80607	6.18982	6.26115	0.0140447	0.0280107	-0.297596
P82673	28S ribosomal protein S35, mitochondrial	MRPS35	0	40.405	26	6	67	6	323	36.8	8.24	1133	0	5.40939	6.37678	6.85922	5.81506	5.33271	6.41616	6.59544	6.13955	6.67384	6.54381	6.96463	6.77083	6.74551	6.52042	6.76421	6.64818	6.85798	6.95303	7.20163	7.03342	6.90207	7.06178	0.000742937	0.00222881	-0.652444
O95757	Heat shock 70 kDa protein 4L	HSPA4L	0	24.64	9	6	66	2	839	94.5	5.88	959	1	6.64097	6.11478	6.29646	6.97613	6.4363	6.04221	5.87774	5.59694	5.70044	6.00899	6.85425	6.90087	7.23554	7.21529	7.2555	6.86666	6.56682	6.94017	7.15279	5.98641	6.79701	6.80349	0.00035743	0.00119283	-0.712137
P27105	Erythrocyte band 7 integral membrane protein	STOM	0	45.41	31	6	66	6	288	31.7	7.88	1611	0	7.61765	7.19967	6.78136	7.43379	6.96232	6.64818	6.46923	7.34252	7.24031	7.29737	5.2817	6.08534	5.37156	5.39575	5.48543	5.04002	5.7252	6.8009	6.45121	6.74551	5.51096	6.86171	5.24786e-05	0.000232966	1.20297
P13798	Acylamino-acid-releasing enzyme	APEH	0	29.359	17	7	66	7	732	81.2	5.48	727	0	7.08108	6.97842	7.04002	6.77479	6.72928	6.85922	6.93664	7.04002	6.84046	6.99774	6.63662	6.54535	5.83542	5.8679	6.46923	6.43129	6.30195	6.44791	6.14975	6.44626	6.41785	6.41954	1.24991e-06	1.0762e-05	0.597012
P08729	Keratin, type II cytoskeletal 7	KRT7	0	28.89	14	6	66	3	469	51.4	5.48	566	0	7.33718	6.39575	7.07146	7.58796	6.24031	6.17792	7.17093	6.23458	6.33985	5.91409	6.14771	5.3505	5.1819	5.80735	5.93546	6.1334	5.81762	7.09381	7.74752	6.78529	6.97728	7.1179	0.323432	0.406968	0.30569
Q969G5	Caveolae-associated protein 3	CAVIN3	0	22.077	19	4	66	4	261	27.7	6.43	1206	0	6.76553	6.7046	6.86047	6.82018	6.75889	6.82782	6.6879	6.86295	6.63952	6.91289	6.36982	6.61765	6.47249	6.72383	6.848	6.57743	6.55612	6.37156	6.27984	6.27984	6.51254	6.43796	0.000159625	0.000597806	0.280151
Q9UKV3	Apoptotic chromatin condensation inducer in the nucleus	ACIN1	0	41.332	7	6	66	6	1341	151.8	6.43	948	0	6.42122	6.74551	6.80735	6.63807	6.38888	6.54381	6.96	7.14364	6.91289	6.80735	6.54689	6.9507	6.41109	6.11894	6.73742	7.14262	6.76553	6.48059	5.51412	6.56834	5.80478	6.71973	0.132556	0.191926	0.25681
P51812	Ribosomal protein S6 kinase alpha-3	RPS6KA3	0	44.923	22	11	66	11	740	83.7	6.89	835	0	6.76818	6.57743	6.53916	6.56377	6.88142	6.80478	7.15886	6.70736	6.82146	6.84549	6.66676	6.68089	6.46923	6.52982	6.5157	6.83668	6.2384	6.53138	6.38198	6.51254	6.37156	6.42962	0.00255835	0.00646585	0.253077
P52306	Rap1 GTPase-GDP dissociation stimulator 1	RAP1GDS1	0	24.743	15	6	66	6	607	66.3	5.31	640	0	6.90809	6.69209	7.1127	6.93192	6.60585	7.10643	6.97613	6.34873	6.40088	6.31107	6.24222	6.71973	6.63227	6.7211	6.68089	6.19574	6.83542	6.21529	6.52513	6.16591	6.59694	6.62352	0.0677623	0.10801	0.226544
Q9BY44	Eukaryotic translation initiation factor 2A	EIF2A	0	17.328	11	4	66	4	585	64.9	8.87	376	0	6.90328	6.64386	6.87406	6.57592	6.53605	6.75756	6.40259	6.59991	6.69905	6.57743	6.51096	6.68229	6.46434	6.79961	6.84674	6.49985	6.88142	6.57592	6.20555	6.68089	6.54226	6.69349	0.583437	0.657492	0.0416943
O75964	ATP synthase subunit g, mitochondrial	ATP5L	0	22.475	47	4	66	4	103	11.4	9.64	1191	0	6.54226	6.58496	6.41278	6.42962	6.81506	6.46434	6.66249	6.70321	6.72928	6.66391	6.62205	6.68089	6.63807	6.59544	6.45121	6.6865	6.54844	6.77479	6.62498	6.89603	6.73064	6.79181	0.216981	0.29294	-0.0692792
P40616	ADP-ribosylation factor-like protein 1	ARL1	0	29.008	49	6	66	6	181	20.4	5.72	494	0	6.83162	6.30012	6.16993	6.41954	6.7761	6.70598	6.6851	6.49665	6.53761	6.34163	6.71012	6.55152	7.13853	6.74953	6.62644	7.07361	6.90569	6.50779	6.33271	6.83415	6.59246	6.42459	0.0950045	0.144407	-0.177499
O75165	DnaJ homolog subfamily C member 13	DNAJC13	0	46.689	7	11	66	11	2243	254.3	6.74	1048	0	6.59694	6.55459	6.8009	6.24793	6.3345	6.43296	6.29646	6.37678	6.58946	6.44128	6.93664	6.90809	7.24888	6.6865	7.29002	6.88874	6.84046	6.35403	6.05094	6.75756	6.34873	6.40259	0.0579645	0.0948874	-0.258918
P42677	40S ribosomal protein S27	RPS27	0	18.893	30	3	66	3	84	9.5	9.45	600	0	6.34873	6.46597	6.39746	6.59544	6.43962	6.41954	6.26115	6.24413	6.38024	6.41954	6.94017	6.8125	6.89118	6.8189	6.94134	6.83162	7.01681	6.74953	6.78529	6.6837	6.49985	6.79181	1.06563e-07	1.40604e-06	-0.416375
P26599	Polypyrimidine tract-binding protein 1	PTBP1	0	62.725	30	9	65	8	531	57.2	9.17	583	0	6.99209	6.66107	7.01681	7.04876	7.08428	6.76686	6.59246	6.52982	6.87529	6.71012	5.7866	6.14364	5.73606	6.19967	6.76421	5.84549	6.51728	6.81762	6.86542	6.76421	6.25739	7.00899	0.011325	0.0232873	0.43554
Q86TP1	Exopolyphosphatase PRUNE1	PRUNE1	0	25.324	13	4	65	4	453	50.2	5.5	842	0	6.56986	6.91169	6.97384	6.39917	6.63372	6.82909	7.03122	7.04549	6.74281	7.1334	6.53605	6.61471	6.30195	6.58195	6.70044	6.41278	6.51885	6.27984	6.11061	6.74685	6.1819	6.2854	0.00056371	0.00174249	0.38775
P09661	U2 small nuclear ribonucleoprotein A'	SNRPA1	0	19.53	24	5	65	5	255	28.4	8.62	511	0	6.73064	6.76288	6.7879	6.71425	6.76022	6.87283	6.64674	6.74012	6.732	6.57894	6.72247	6.65535	6.21335	6.67384	6.60733	6.63807	6.86047	6.39746	6.2891	6.66676	6.40599	6.49185	0.0115785	0.023689	0.180815
Q12874	Splicing factor 3A subunit 3	SF3A3	0	36.27	22	8	65	8	501	58.8	5.38	1042	0	6.76951	6.70874	6.83289	6.70183	6.72928	6.78398	6.63372	6.66107	6.853	6.57289	6.43296	6.52356	6.61471	6.70598	6.79701	6.33271	6.59694	6.54226	6.43296	6.65964	6.54998	6.59694	0.00328305	0.0080453	0.15922
Q9ULH0	Kinase D-interacting substrate of 220 kDa	KIDINS220	0	19.034	4	6	65	6	1771	196.4	6.62	268	0	7.2114	7.17393	6.91289	6.5157	6.19574	6.21723	6.50462	6.5744	6.21723	6.96232	7.17193	6.96809	6.39232	6.42794	5.37504	6.80607	6.41616	6.42794	6.86913	6.59544	6.23649	6.77083	0.556101	0.631933	0.110431
O43678	NADH dehydrogenase [ubiquinone] 1 alpha subcomplex subunit 2	NDUFA2	0	30.245	42	4	65	4	99	10.9	9.57	902	0	6.06609	6.69627	6.82782	6.4822	6.50621	6.65105	6.32553	6.59991	6.67101	6.79572	6.58496	6.1127	6.44294	6.37504	6.33807	6.64386	6.56682	7.13545	6.97728	7.01011	6.82528	6.96578	0.405384	0.491846	-0.102676
P56537	Eukaryotic translation initiation factor 6	EIF6	0	34.454	53	6	65	6	245	26.6	4.68	1411	0	6.54844	6.40939	6.81506	6.12309	6.69627	6.10434	6.63227	6.90328	6.82528	6.61765	6.9542	6.90207	6.41616	6.51728	6.49825	6.46923	6.853	6.82146	6.51096	6.82273	6.52513	6.79701	0.309178	0.391625	-0.106451
Q15020	Squamous cell carcinoma antigen recognized by T-cells 3	SART3	0	54.517	20	12	65	12	963	109.9	5.57	1104	0	6.61765	6.54998	6.56071	6.73335	6.21529	6.47897	6.39403	6.65392	6.56682	6.30378	6.8009	6.75622	6.81762	6.64674	6.74685	6.65535	6.93664	6.94953	6.40429	6.69209	6.74012	6.6907	0.00210524	0.00547267	-0.22897
P11234	Ras-related protein Ral-B	RALB	0	28.542	29	5	65	1	206	23.4	6.62	753	0	6.59694	6.72383	6.71012	6.19771	5.24413	6.65964	6.44128	6.59395	6.72792	6.67525	6.85674	6.8125	6.81762	6.61765	6.95536	6.64097	6.79442	6.52199	6.65249	6.77873	6.71149	6.74685	0.0495967	0.0830292	-0.285158
O43772	Mitochondrial carnitine/acylcarnitine carrier protein	SLC25A20	0	25.386	28	6	65	6	301	32.9	9.41	391	0	6.23649	6.57289	6.23074	6.4446	6.44294	6.52199	6.52199	6.36632	6.53138	6.0917	6.70598	6.89603	6.94603	6.87036	6.47086	6.56377	6.90328	6.74012	6.79701	6.91767	7.01681	6.88264	7.6604e-06	4.80884e-05	-0.413108
Q96A33	Coiled-coil domain-containing protein 47	CCDC47	0	35.76	16	5	65	5	483	55.8	4.87	497	0	5.64097	6.36632	6.07468	6.07039	6.21917	6.15987	6.53294	6.2817	6.48864	6.06824	6.99435	7.00787	7.16491	6.91169	7.15583	7.05311	7.06932	6.8009	6.6893	6.83289	6.40259	6.86913	5.99207e-07	5.74227e-06	-0.722365
[truncated: 1,497 more rows]
