# Supplementary material for: Impairment of the ER/mitochondria compartment in human cardiomyocytes with PLN p.Arg14del mutation
Source: EMBO Mol Med. 2021 May 16;13(6):e13074. doi: 10.15252/emmm.202013074 (PMC8185541; doi:10.15252/emmm.202013074)
Supplement: Supplementary file 4 — Table EV1 [file EMMM-13-e13074-s007.xlsx]

## Sheet: downregulated
Table EV2. KEGG pathways lower in PLN p.Arg14del
Category	Term	Count	%	PValue	Genes	List Total	Pop Hits	Pop Total	Fold Enrichment	Bonferroni	Benjamini	FDR
REACTOME_PATHWAY	R-HSA-1799339:R-HSA-1799339	64	0.0372002	2.78559e-44	RPL18, RPL17, RPL14, RPL15, RPS2, RPS3, SSR1, RPS3A, RPLP0, RPLP1, RPN1, RPL10, RPL11, RPN2, DDOST, RPL35A, SRPRA, SRPRB, RPS4X, RPS18, RPS19, RPS16, RPS17, RPS14, RPS15, RPS12, RPS10, SRP72, RPL35, RPL27A, RPS15A, RPS25, RPS27, RPL30, RPL32, RPL7, RPL6, RPL9, RPL3, RPL5, RPS20, RPL7A, RPL10A, RPL4, RPS21, RPS24, RPSA, SRP54, SEC11A, RPL26, RPS9, RPL24, RPS5, RPS8, RPL28, RPL23, RPL18A, RPL13A, R…	614	114	9075	8.29762	1.69921e-41	1.69921e-41	4.12341e-41
KEGG_PATHWAY	hsa03010:Ribosome	69	0.0401065	8.77921e-42	RPL18, RPL17, RPL14, RPL15, RPS2, RPS3, RPS3A, RPLP0, RPLP1, RPL10, RPL11, MRPL2, MRPL1, RPL35A, MRPL4, MRPL3, MRPS5, MRPL9, RPS4X, RPS18, RPS19, RPS16, MRPS9, RPS17, RPS14, RPS15, RPS12, RPS10, MRPS17, RPL35, RPL27A, RPS15A, RPS25, RPS27, MRPL13, RPL30, RPL32, RPL7, RPL6, MRPL14, RPL9, MRPL16, MRPL19, RPL3, RPL5, RPS20, RPL7A, RPL10A, RPL4, RPS21, RPS24, RPSA, RPL26, RPS9, RPL24, MRPS21, RPS5, R…	509	136	6879	6.85674	2.30015e-39	2.30015e-39	1.14891e-38
REACTOME_PATHWAY	R-HSA-156902:R-HSA-156902	54	0.0313877	5.64878e-39	RPL18, RPL17, RPL14, RPL15, RPS2, RPS3, RPS3A, RPLP0, RPLP1, RPL10, RPL11, RPL35A, EEF2, RPS4X, RPS18, RPS19, RPS16, RPS17, RPS14, RPS15, RPS12, RPS10, RPL35, RPL27A, RPS15A, RPS25, RPL30, RPS27, RPL32, RPL7, RPL6, RPL9, RPL3, RPL5, RPL7A, RPL10A, RPL4, RPS20, RPS21, RPS24, EEF1A1, RPSA, RPL26, RPS9, RPL24, RPS5, RPS8, RPL28, RPL23, RPL18A, RPL22, RPL13A, RPL21, RPL37A	614	91	9075	8.77063	3.44576e-36	1.72288e-36	8.36169e-36
REACTOME_PATHWAY	R-HSA-975956:R-HSA-975956	55	0.0319689	2.91253e-38	RPL18, RPL17, RPL14, RPL15, RPS2, RPS3, RPS3A, RPLP0, RPLP1, RPL10, RPL11, RPL35A, RPS4X, EIF4G1, RPS18, RPS19, RPS16, RPS17, RPS14, RPS15, RPS12, RPS10, RPL35, RPL27A, RPS15A, RPS25, RPL30, RPS27, RPL32, RPL7, RPL6, RPL9, RPL3, RPL5, RPL7A, RPL10A, RPL4, RPS20, RPS21, RPS24, RPSA, UPF1, RPL26, RPS9, RPL24, RPS5, RPS8, RPL28, RPL23, RPL18A, GSPT1, RPL22, RPL13A, RPL21, RPL37A	614	97	9075	8.38049	1.77665e-35	5.92215e-36	4.31132e-35
REACTOME_PATHWAY	R-HSA-72706:R-HSA-72706	59	0.034294	7.8871e-38	RPL18, RPL17, RPL14, RPL15, EIF5, RPS2, RPS3, RPS3A, RPLP0, EIF1AX, RPLP1, RPL10, RPL11, RPL35A, EIF2S3, RPS4X, EIF4G1, RPS18, RPS19, RPS16, RPS17, RPS14, EIF2S1, RPS15, EIF4A1, RPS12, RPS10, RPL35, RPL27A, RPS15A, RPS25, RPS27, RPL30, RPL32, RPL7, RPL6, RPL9, RPL3, EIF3I, RPL5, RPS20, RPL7A, RPL10A, RPL4, RPS21, RPS24, RPSA, RPL26, RPS9, RPL24, RPS5, RPS8, RPL28, RPL23, RPL18A, RPL13A, RPL22, RP…	614	115	9075	7.58285	4.81113e-35	1.20278e-35	1.1675e-34
REACTOME_PATHWAY	R-HSA-156827:R-HSA-156827	58	0.0337127	6.41105e-37	RPL18, RPL17, RPL14, RPL15, RPS2, RPS3, RPS3A, RPLP0, EIF1AX, RPLP1, RPL10, RPL11, RPL35A, EIF2S3, RPS4X, EIF4G1, RPS18, RPS19, RPS16, RPS17, RPS14, EIF2S1, RPS15, EIF4A1, RPS12, RPS10, RPL35, RPL27A, RPS15A, RPS25, RPS27, RPL30, RPL32, RPL7, RPL6, RPL9, RPL3, EIF3I, RPL5, RPL7A, RPL10A, RPL4, RPS20, RPS21, RPS24, RPSA, RPL26, RPS9, RPL24, RPS5, RPS8, RPL28, RPL23, RPL18A, RPL13A, RPL22, RPL21, R…	614	114	9075	7.51972	3.91074e-34	7.82148e-35	9.49005e-34
REACTOME_PATHWAY	R-HSA-2408557:R-HSA-2408557	53	0.0308064	1.1092e-36	RPL18, RPL17, RPL14, RPL15, RPS2, RPS3, RPS3A, RPLP0, RPLP1, RPL10, RPL11, RPL35A, SARS, RPS4X, RPS18, RPS19, RPS16, RPS17, RPS14, RPS15, RPS12, RPS10, RPL35, RPL27A, RPS15A, RPS25, RPL30, RPS27, RPL32, RPL7, RPL6, RPL9, RPL3, RPL5, RPL7A, RPL10A, RPL4, RPS20, RPS21, RPS24, RPSA, RPL26, RPS9, RPL24, RPS5, RPS8, RPL28, RPL23, RPL18A, RPL22, RPL13A, RPL21, RPL37A	614	94	9075	8.33348	6.7661e-34	1.12768e-34	1.6419e-33
REACTOME_PATHWAY	R-HSA-192823:R-HSA-192823	52	0.0302252	2.24592e-36	RPL18, RPL17, RPL14, RPL15, RPS2, RPS3, RPS3A, RPLP0, RPLP1, RPL10, RPL11, RPL35A, RPS4X, RPS18, RPS19, RPS16, RPS17, RPS14, RPS15, RPS12, RPS10, RPL35, RPL27A, RPS15A, RPS25, RPL30, RPS27, RPL32, RPL7, RPL6, RPL9, RPL3, RPL5, RPL7A, RPL10A, RPL4, RPS20, RPS21, RPS24, RPSA, RPL26, RPS9, RPL24, RPS5, RPS8, RPL28, RPL23, RPL18A, RPL22, RPL13A, RPL21, RPL37A	614	91	9075	8.44579	1.37001e-33	1.95716e-34	3.32456e-33
REACTOME_PATHWAY	R-HSA-72764:R-HSA-72764	53	0.0308064	2.29748e-36	RPL18, RPL17, RPL14, RPL15, RPS2, RPS3, RPS3A, RPLP0, RPLP1, RPL10, RPL11, RPL35A, RPS4X, RPS18, RPS19, RPS16, RPS17, RPS14, RPS15, RPS12, RPS10, RPL35, RPL27A, RPS15A, RPS25, RPL30, RPS27, RPL32, RPL7, RPL6, RPL9, RPL3, RPL5, RPL7A, RPL10A, RPL4, RPS20, RPS21, RPS24, RPSA, RPL26, RPS9, RPL24, RPS5, RPS8, RPL28, RPL23, RPL18A, GSPT1, RPL22, RPL13A, RPL21, RPL37A	614	95	9075	8.24576	1.40146e-33	1.75183e-34	3.40087e-33
REACTOME_PATHWAY	R-HSA-72689:R-HSA-72689	54	0.0313877	6.28101e-35	RPL18, RPL17, RPL14, RPL15, RPS2, RPS3, RPS3A, RPLP0, EIF1AX, RPLP1, RPL10, RPL11, RPL35A, RPS4X, RPS18, RPS19, RPS16, RPS17, RPS14, RPS15, RPS12, RPS10, RPL35, RPL27A, RPS15A, RPS25, RPL30, RPS27, RPL32, RPL7, RPL6, RPL9, RPL3, EIF3I, RPL5, RPL7A, RPL10A, RPL4, RPS20, RPS21, RPS24, RPSA, RPL26, RPS9, RPL24, RPS5, RPS8, RPL28, RPL23, RPL18A, RPL22, RPL13A, RPL21, RPL37A	614	104	9075	7.6743	3.83142e-32	4.25713e-33	9.29756e-32
REACTOME_PATHWAY	R-HSA-975957:R-HSA-975957	55	0.0319689	3.31035e-33	RPL18, RPL17, RPL14, RPL15, RPS2, RPS3, RPS3A, RPLP0, RPLP1, RPL10, RPL11, RPL35A, RPS4X, EIF4G1, RPS18, RPS19, RPS16, RPS17, RPS14, RPS15, RPS12, RPS10, RPL35, RPL27A, RPS15A, RPS25, RPL30, RPS27, RPL32, RPL7, RPL6, RPL9, RPL3, RPL5, RPL7A, RPL10A, RPL4, RPS20, RPS21, RPS24, RPSA, UPF1, RPL26, RPS9, RPL24, RPS5, RPS8, RPL28, RPL23, RPL18A, GSPT1, RPL22, RPL13A, RPL21, RPL37A	614	115	9075	7.06876	2.01932e-30	2.01932e-31	4.9002e-30
REACTOME_PATHWAY	R-HSA-5389840:R-HSA-5389840	35	0.0203439	2.17423e-18	TUFM, MRPS17, MRPS35, MRPS34, MRPL13, MRPL14, GFM1, MRPL16, MRPL19, MRPL37, MRPL38, MRPL39, MRPS27, MRPL2, MRPL53, MRPS26, MRPL1, MRPL4, MRPL3, MRPL50, MRPS24, MRPL9, MRPS5, MRPS21, MRPL22, MRPL21, MRPS9, MRPL28, PTCD3, MRPL27, TSFM, MRPL48, MRPL43, DAP3, MRPL44	614	86	9075	6.01517	1.32628e-15	1.20571e-16	3.21844e-15
REACTOME_PATHWAY	R-HSA-72702:R-HSA-72702	29	0.0168563	1.98735e-17	EIF5, RPS15A, RPS2, RPS3, RPS25, RPS27, RPS3A, EIF1AX, EIF3I, RPS20, RPS21, RPS24, RPSA, RPS9, EIF2S3, RPS4X, RPS5, RPS8, EIF4G1, RPS18, RPS19, RPS16, RPS17, EIF2S1, RPS14, EIF4A1, RPS15, RPS12, RPS10	614	61	9075	7.02662	1.21229e-14	1.01024e-15	2.94181e-14
REACTOME_PATHWAY	R-HSA-5419276:R-HSA-5419276	33	0.0191814	1.78882e-16	MRPS17, MRPS35, MRPS34, GFM2, MRPL13, MRPL14, MRPL16, MRPL19, MRPL37, MRPL38, MRPL39, MRPS27, MRPL2, MRPL53, MRPS26, MRPL1, MRPL4, MRPL3, MRPL50, MRPS24, MRPL9, MRPS5, MRPS21, MRPL22, MRPL21, MRPL28, MRPS9, PTCD3, MRPL27, MRPL48, MRPL43, DAP3, MRPL44	614	86	9075	5.67145	1.35447e-13	1.04361e-14	3.33067e-13
REACTOME_PATHWAY	R-HSA-72649:R-HSA-72649	28	0.0162751	2.35414e-16	RPS15A, RPS2, RPS3, RPS25, RPS27, RPS3A, EIF1AX, EIF3I, RPS20, RPS21, RPS24, RPSA, RPS9, EIF2S3, RPS4X, RPS5, RPS8, EIF4G1, RPS18, RPS19, RPS16, RPS17, EIF2S1, RPS14, EIF4A1, RPS15, RPS12, RPS10	614	61	9075	6.78432	1.35447e-13	9.65894e-15	3.33067e-13
KEGG_PATHWAY	hsa04141:Protein processing in endoplasmic reticulum	48	0.0279002	3.70337e-16	HSP90AB1, SEC31A, SEC24A, GANAB, PDIA3, DNAJC10, PDIA6, LMAN2, LMAN1, PRKCSH, CALR, CANX, SEC63, SSR1, PLAA, HSPH1, UBE2D3, STT3A, DNAJB11, ERO1A, DNAJA1, DAD1, RPN1, HSPA5, RPN2, SAR1B, SEC24D, SAR1A, DDOST, SEC23A, P4HB, NPLOC4, RRBP1, CKAP4, ERP29, FBXO2, MAN1A1, MOGS, BCAP31, PREB, HYOU1, HSP90B1, EIF2S1, TXNDC5, HSPA4L, SIL1, SSR4, SEL1L	509	169	6879	3.8385	8.72635e-14	4.36318e-14	4.32987e-13
REACTOME_PATHWAY	R-HSA-72695:R-HSA-72695	26	0.0151126	9.38907e-16	RPS15A, RPS2, RPS3, RPS25, RPS27, RPS3A, EIF1AX, EIF3I, RPS20, RPS21, RPS24, RPSA, RPS9, EIF2S3, RPS4X, RPS5, RPS8, RPS18, RPS19, RPS16, RPS17, EIF2S1, RPS14, RPS15, RPS12, RPS10	614	54	9075	7.11636	5.41789e-13	3.60822e-14	1.31006e-12
REACTOME_PATHWAY	R-HSA-5368286:R-HSA-5368286	32	0.0186001	1.72561e-15	MRPS17, MRPS35, MRPS34, MRPL13, MRPL14, MRPL16, MRPL19, MRPL37, MRPL38, MRPL39, MRPS27, MRPL2, MRPL53, MRPS26, MRPL1, MRPL4, MRPL3, MRPL50, MRPS24, MRPL9, MRPS5, MRPS21, MRPL22, MRPL21, MRPL28, MRPS9, PTCD3, MRPL27, MRPL48, MRPL43, DAP3, MRPL44	614	86	9075	5.49958	1.08358e-12	6.77236e-14	2.63123e-12
KEGG_PATHWAY	hsa01130:Biosynthesis of antibiotics	50	0.0290627	2.02071e-13	LDHA, PGD, LSS, OGDH, PDHA1, ACADM, ACO2, PFKP, PYCR1, PGM3, PYCR2, NME2, G6PD, NME1, MVK, PCYOX1, OAT, ACAA1, ALDOA, HSD17B10, BCAT2, HK2, ECHS1, HK1, ACAT1, ALDH3A2, HADHA, HADHB, IDH2, ENO2, ZMPSTE24, ENO1, NSDHL, FH, GCDH, DLST, SHMT2, MSMO1, CS, FDPS, AK2, ACLY, TKT, AK4, IDH3A, DBT, GFPT1, ALDH2, PGK1, IDI1	509	212	6879	3.18744	5.29399e-11	1.76467e-11	2.64433e-10
REACTOME_PATHWAY	R-HSA-1268020:R-HSA-1268020	21	0.0122063	1.05275e-10	GRPEL1, SAMM50, SLC25A4, ACO2, SLC25A6, MTX1, CS, CYC1, TIMM50, BCS1L, TIMM13, TOMM70, TIMM44, TIMM8A, VDAC1, SLC25A12, SLC25A13, TOMM22, HSPD1, PMPCB, HSPA9	614	54	9075	5.74783	6.42178e-08	3.77752e-09	1.55835e-07
KEGG_PATHWAY	hsa00071:Fatty acid degradation	19	0.0110438	2.12081e-10	GCDH, ECI2, ACOX1, CPT2, ACADM, ACADS, ECHS1, ADH1A, ACAT1, HADHA, CPT1A, ALDH3A2, HADHB, ACOX3, ACADVL, ACSL1, ALDH2, ACSL3, ACAA1	509	42	6879	6.11381	5.55653e-08	1.38913e-08	2.77545e-07
KEGG_PATHWAY	hsa01100:Metabolic pathways	146	0.084863	2.60763e-10	CDIPT, LDHA, PGD, NDUFAB1, ADH1A, COX5A, OGDH, COX5B, MTHFD1L, FAHD1, UQCR10, PTGIS, AGPS, CPOX, RPN1, RPN2, PDHA1, DDOST, HMGCL, PLD3, PDXK, CMAS, MOGS, LPCAT4, COX6C, GNS, PYCR1, NME2, PYCR2, NME1, MVK, ACAA1, ALDOA, HSD17B10, NAGLU, SRM, GLUD1, HSD17B12, CTPS1, ATP6V1B2, ACAT1, HADHA, HADHB, QRSL1, GALNS, IDH2, GALE, FH, GCDH, MSMO1, MAOB, FDPS, ACACA, AK2, EPRS, TKT, AK4, MMAB, IDH3A, TST, CK…	509	1219	6879	1.61866	6.83198e-08	1.3664e-08	3.41253e-07
KEGG_PATHWAY	hsa01212:Fatty acid metabolism	18	0.0104626	2.18839e-08	ACOX1, CPT2, ACADM, HACD3, ACADS, HSD17B12, ACACA, ECHS1, ACAT1, CPT1A, HADHA, HADHB, ACOX3, ACADVL, ACSL1, FASN, ACSL3, ACAA1	509	48	6879	5.06803	5.73358e-06	9.55598e-07	2.86389e-05
REACTOME_PATHWAY	R-HSA-204005:R-HSA-204005	20	0.0116251	6.41619e-08	SEC23A, CTSZ, SEC31A, SEC24A, RAB1B, LMAN2, LMAN1, RAB1A, PREB, TMED2, USO1, TMED10, SEC22B, CTSC, SERPINA1, SAR1B, SEC24D, TRAPPC3, NSF, GOLGA2	614	68	9075	4.3471	3.9138e-05	2.17437e-06	9.49766e-05
KEGG_PATHWAY	hsa01200:Carbon metabolism	27	0.0156938	1.20583e-07	ALDOA, GLUD1, PGD, HK2, HK1, ECHS1, OGDH, ACAT1, HADHA, IDH2, ENO2, PDHA1, ENO1, FH, DLST, SHMT2, ACADM, ACO2, ACADS, CS, PFKP, TKT, IDH3A, G6PD, H6PD, PGK1, PC	509	113	6879	3.22918	3.15923e-05	4.51325e-06	0.000157804
REACTOME_PATHWAY	R-HSA-983170:R-HSA-983170	12	0.00697504	3.70729e-07	SEC23A, SEC31A, SEC24A, PDIA3, HLA-A, ERAP1, HSPA5, CALR, SAR1B, SEC24D, CANX, BCAP31	614	26	9075	6.8216	0.000226119	1.19023e-05	0.000548775
REACTOME_PATHWAY	R-HSA-5694530:R-HSA-5694530	13	0.00755629	7.71295e-07	SEC23A, CTSZ, SEC24A, LMAN2, LMAN1, PREB, TMED2, TMED10, SEC22B, SERPINA1, CTSC, SAR1B, SEC24D	614	33	9075	5.82248	0.00047038	2.35242e-05	0.00114172
KEGG_PATHWAY	hsa00280:Valine, leucine and isoleucine degradation	15	0.0087188	4.21445e-06	HSD17B10, ACADM, BCAT2, ACADS, ECHS1, ACAT1, HADHA, ALDH3A2, HADHB, DBT, OXCT1, ALDH2, ACAD8, HMGCL, ACAA1	509	47	6879	4.31321	0.00110358	0.000138014	0.0055152
KEGG_PATHWAY	hsa04142:Lysosome	25	0.0145313	6.21989e-06	AGA, NAGLU, CTSZ, AP1B1, AP1G1, HEXB, ACP2, CTSA, CLTC, M6PR, GLB1, GNS, LAMP1, LAMP2, IGF2R, GALNS, SORT1, ATP6V0A1, AP3D1, CTSC, NEU1, SCARB2, ATP6V0D1, GBA, AP3B1	509	121	6879	2.7923	0.00162829	0.000181052	0.0081395
REACTOME_PATHWAY	R-HSA-6807878:R-HSA-6807878	21	0.0122063	6.67296e-06	COPA, DYNC1LI2, TUBB2A, RAB1B, TMED9, RAB1A, COPG2, COPG1, GBF1, TMED2, ARCN1, ARF4, USO1, TMED10, DYNC1H1, NSF, TUBB3, TUBA1C, TUBB4B, GOLGA2, GOLGB1	614	98	9075	3.16717	0.00406224	0.000193815	0.00987729
KEGG_PATHWAY	hsa04146:Peroxisome	20	0.0116251	6.67603e-06	ECI2, ACOX1, NUDT19, ABCD1, CRAT, ACOX3, PEX11B, ACSL1, PEX19, AGPS, MLYCD, GSTK1, IDH2, ABCD3, MVK, HSD17B4, ACSL3, SCP2, HMGCL, ACAA1	509	83	6879	3.25656	0.0017476	0.000174897	0.00873639
REACTOME_PATHWAY	R-HSA-611105:R-HSA-611105	19	0.0110438	1.12112e-05	UQCRC2, UQCRC1, COX20, CYCS, CYC1, NDUFAB1, COX4I1, COX7A2L, UQCRFS1, COX5A, COX5B, COX6C, UQCR10, ETFDH, COX6A1, SURF1, LRPPRC, SCO1, UQCRB	614	85	9075	3.30379	0.00681552	0.000310809	0.0165942
REACTOME_PATHWAY	R-HSA-114608:R-HSA-114608	24	0.0139501	1.69846e-05	ALDOA, APOOL, CYB5R1, FAM3C, TMX3, CLU, IGF2, SPARC, TAGLN2, MAGED2, GAS6, FLNA, MANF, CALU, TGFB2, SCCPDH, LAMP2, APOA1, LEFTY2, SERPINA1, HSPA5, CAP1, THBS1, FN1	614	130	9075	2.72864	0.0103072	0.000450364	0.0251388
REACTOME_PATHWAY	R-HSA-416572:R-HSA-416572	10	0.00581253	2.11417e-05	MYL6, CDC42, RAC1, RHOA, RHOC, MYL12B, MYH9, RHOG, MYL9, MYH10	614	25	9075	5.91205	0.0128138	0.000537212	0.0312907
KEGG_PATHWAY	hsa04145:Phagosome	27	0.0156938	3.22286e-05	ACTB, RILP, DYNC1LI2, STX7, TUBB2A, MRC2, HLA-A, EEA1, ATP6V1B2, CALR, CANX, M6PR, ATP6V1A, LAMP1, LAMP2, STX18, ITGA5, ATP6V1E1, RAC1, ATP6V0A1, SEC22B, ATP6V0D1, DYNC1H1, THBS1, TUBA1C, TUBB3, TUBB4B	509	150	6879	2.43265	0.00840847	0.000767343	0.0421685
REACTOME_PATHWAY	R-HSA-5628897:R-HSA-5628897	18	0.0104626	4.2778e-05	YWHAZ, COX20, CYCS, COX4I1, COX7A2L, COX5A, RRAGD, COX5B, COX6C, MOV10, G6PD, AGO1, COX6A1, AGO2, MLST8, SURF1, LRPPRC, SCO1	614	85	9075	3.12991	0.0257576	0.00104326	0.0633041
REACTOME_PATHWAY	R-HSA-5625900:R-HSA-5625900	8	0.00465003	6.63254e-05	MYL6, RAC1, RHOA, RHOC, MYL12B, MYH9, MYL9, MYH10	614	17	9075	6.95536	0.0396523	0.00155494	0.0981342
REACTOME_PATHWAY	R-HSA-381038:R-HSA-381038	14	0.00813755	6.78597e-05	SEC31A, MYDGF, PDIA6, SRPRA, PDIA5, SRPRB, SEC63, SSR1, ACADVL, PREB, HYOU1, DNAJB11, GFPT1, ATP6V0D1	614	56	9075	3.69503	0.0405507	0.001532	0.100403
REACTOME_PATHWAY	R-HSA-901042:R-HSA-901042	5	0.00290627	9.76063e-05	GANAB, PDIA3, CALR, PRKCSH, CANX	614	5	9075	14.7801	0.0578048	0.00212427	0.144386
KEGG_PATHWAY	hsa03060:Protein export	9	0.00523128	0.000151959	SRP54, SEC11A, SPCS3, SRPRA, SRPRB, HSPA5, SRP72, SPCS2, SEC63	509	23	6879	5.28837	0.0390341	0.00331253	0.198682
REACTOME_PATHWAY	R-HSA-2132295:R-HSA-2132295	21	0.0122063	0.000177992	SEC23A, RILP, DYNC1LI2, SEC31A, SEC24A, AP1B1, TUBB2A, AP1G1, CTSA, CLTC, CANX, AP2B1, CTSC, DYNC1H1, SAR1B, SEC24D, TUBB3, TUBA1C, AP2M1, TUBB4B, KIF2A	614	122	9075	2.54412	0.102897	0.00373731	0.263153
KEGG_PATHWAY	hsa01230:Biosynthesis of amino acids	16	0.00930005	0.000194077	ALDOA, SHMT2, ALDH18A1, BCAT2, ACO2, CS, PFKP, TKT, IDH3A, PYCR1, PYCR2, ENO2, IDH2, PGK1, PC, ENO1	509	72	6879	3.00327	0.0495817	0.00390413	0.253685
KEGG_PATHWAY	hsa00020:Citrate cycle (TCA cycle)	10	0.00581253	0.000213474	DLST, ACO2, CS, IDH2, ACLY, PDHA1, OGDH, IDH3A, PC, FH	509	30	6879	4.50491	0.0544004	0.00398746	0.279007
REACTOME_PATHWAY	R-HSA-390247:R-HSA-390247	5	0.00290627	0.000277128	ACOX1, ABCD1, HSD17B4, CRAT, ACAA1	614	6	9075	12.3168	0.155551	0.00561986	0.409439
REACTOME_PATHWAY	R-HSA-5625740:R-HSA-5625740	9	0.00523128	0.000383355	MYL6, YWHAZ, RAC1, RHOA, RHOC, MYL12B, MYH9, MYL9, MYH10	614	28	9075	4.75076	0.208552	0.0075165	0.565969
REACTOME_PATHWAY	R-HSA-445355:R-HSA-445355	10	0.00581253	0.000396889	MYL6, ACTA2, CALD1, ANXA1, ITGA1, MYL12B, TPM4, ANXA2, TPM3, MYL9	614	35	9075	4.22289	0.215062	0.00753864	0.585894
REACTOME_PATHWAY	R-HSA-1650814:R-HSA-1650814	14	0.00813755	0.000458168	P4HB, CRTAP, COLGALT1, SERPINH1, COL5A1, P3H1, PLOD1, P4HA2, PPIB, PLOD2, P4HA1, PLOD3, COL6A3, COL1A1	614	67	9075	3.08839	0.243873	0.00843533	0.67607
KEGG_PATHWAY	hsa05012:Parkinson's disease	23	0.0133688	0.000665236	UQCRC2, GNAI3, UQCRC1, SLC25A4, SLC25A5, SLC25A6, UCHL1, CYCS, CYC1, NDUFAB1, COX4I1, COX7A2L, UQCRFS1, VDAC2, COX5A, COX5B, VDAC3, COX6C, VDAC1, UQCR10, COX6A1, ATP5H, UQCRB	509	142	6879	2.18901	0.159997	0.011556	0.867085
REACTOME_PATHWAY	R-HSA-5627123:R-HSA-5627123	8	0.00465003	0.000778372	MYL6, CDC42, RAC1, MYL12B, MYH9, FLNA, MYL9, MYH10	614	24	9075	4.92671	0.37811	0.0138732	1.14603
KEGG_PATHWAY	hsa00330:Arginine and proline metabolism	12	0.00697504	0.000846238	PYCR1, CKMT1A, PYCR2, ALDH18A1, P4HA2, SRM, P4HA1, CKMT2, MAOB, ALDH2, OAT, ALDH3A2	509	50	6879	3.24354	0.198931	0.0137674	1.1018
REACTOME_PATHWAY	R-HSA-5627117:R-HSA-5627117	7	0.00406877	0.000852399	MYL6, RHOA, RHOC, MYL12B, MYH9, MYL9, MYH10	614	18	9075	5.74783	0.40559	0.0147525	1.25438
KEGG_PATHWAY	hsa00970:Aminoacyl-tRNA biosynthesis	14	0.00813755	0.000900752	QRSL1, YARS, TARS2, PARS2, NARS2, SARS, RARS, GARS, EPRS, YARS2, FARSA, IARS2, VARS, SARS2	509	66	6879	2.86676	0.210301	0.0137924	1.17239
KEGG_PATHWAY	hsa04260:Cardiac muscle contraction	15	0.0087188	0.00101183	UQCRC2, UQCRC1, MYL3, CYC1, COX4I1, COX7A2L, COX5A, UQCRFS1, COX5B, TPM4, COX6C, TPM3, UQCR10, COX6A1, UQCRB	509	75	6879	2.70295	0.232973	0.0146271	1.31608
KEGG_PATHWAY	hsa03320:PPAR signaling pathway	14	0.00813755	0.00104412	ACOX1, ACADM, CPT2, CPT1A, ACOX3, APOA1, ACSL1, FABP3, SLC27A6, FABP1, SCP2, ACSL3, FABP5, ACAA1	509	67	6879	2.82397	0.239441	0.0143021	1.35782
REACTOME_PATHWAY	R-HSA-2046106:R-HSA-2046106	6	0.00348752	0.00112846	ACOX1, ACSL1, ABCD1, HSD17B4, SCP2, ACAA1	614	13	9075	6.8216	0.497797	0.0189501	1.65748
REACTOME_PATHWAY	R-HSA-71403:R-HSA-71403	7	0.00406877	0.00117542	DLST, ACO2, CS, IDH2, OGDH, IDH3A, FH	614	19	9075	5.44531	0.511994	0.0192032	1.72589
KEGG_PATHWAY	hsa00310:Lysine degradation	12	0.00697504	0.00119607	GCDH, DLST, PLOD1, PLOD2, PLOD3, ALDH2, ECHS1, OGDH, ACAT1, COLGALT1, ALDH3A2, HADHA	509	52	6879	3.11878	0.269158	0.0155557	1.554
REACTOME_PATHWAY	R-HSA-379726:R-HSA-379726	7	0.00406877	0.0020932	TARS2, PARS2, NARS2, GARS, YARS2, IARS2, SARS2	614	21	9075	4.92671	0.721459	0.0330772	3.05413
KEGG_PATHWAY	hsa00520:Amino sugar and nucleotide sugar metabolism	11	0.00639379	0.00223614	CYB5R3, PGM3, CYB5R1, CMAS, GNPNAT1, GFPT1, HEXB, UGDH, HK2, HK1, GALE	509	48	6879	3.09713	0.443743	0.0275433	2.88716
REACTOME_PATHWAY	R-HSA-1655829:R-HSA-1655829	6	0.00348752	0.00235108	SEC23A, SEC24A, RAN, SAR1B, KPNB1, SEC24D	614	15	9075	5.91205	0.762086	0.0361471	3.42431
REACTOME_PATHWAY	R-HSA-77346:R-HSA-77346	4	0.00232501	0.00276688	ACADM, ECHS1, HADHA, HADHB	614	5	9075	11.8241	0.815506	0.0413732	4.01843
REACTOME_PATHWAY	R-HSA-77348:R-HSA-77348	4	0.00232501	0.00276688	ACADM, ECHS1, HADHA, HADHB	614	5	9075	11.8241	0.815506	0.0413732	4.01843
REACTOME_PATHWAY	R-HSA-77350:R-HSA-77350	4	0.00232501	0.00276688	ACADS, ECHS1, HADHA, HADHB	614	5	9075	11.8241	0.815506	0.0413732	4.01843
REACTOME_PATHWAY	R-HSA-389887:R-HSA-389887	5	0.00290627	0.00311677	NUDT19, HSD17B4, CRAT, SCP2, ACOX3	614	10	9075	7.39007	0.851058	0.0453818	4.51571
KEGG_PATHWAY	hsa05130:Pathogenic Escherichia coli infection	11	0.00639379	0.00357776	ACTB, CDC42, ARPC1B, ARHGEF2, TUBB2A, ARPC2, RHOA, ARPC5, TUBB3, TUBA1C, TUBB4B	509	51	6879	2.91494	0.609003	0.0417861	4.58221
REACTOME_PATHWAY	R-HSA-379716:R-HSA-379716	7	0.00406877	0.00436506	YARS, SARS, RARS, GARS, EPRS, FARSA, VARS	614	24	9075	4.31087	0.930645	0.0615597	6.27037
REACTOME_PATHWAY	R-HSA-446203:R-HSA-446203	5	0.00290627	0.00463843	STT3A, DAD1, RPN1, RPN2, DDOST	614	11	9075	6.71824	0.941342	0.0638261	6.6506
KEGG_PATHWAY	hsa01040:Biosynthesis of unsaturated fatty acids	7	0.00406877	0.0053733	ACOX1, ACOT7, HACD3, HSD17B12, HADHA, ACAA1, ACOX3	509	23	6879	4.11318	0.756247	0.0595285	6.80803
REACTOME_PATHWAY	R-HSA-5626467:R-HSA-5626467	8	0.00465003	0.00671293	ACTB, CDC42, TUBB2A, RAC1, CTNNA1, TUBB3, TUBA1C, TUBB4B	614	34	9075	3.47768	0.983571	0.0891522	9.48949
KEGG_PATHWAY	hsa00511:Other glycan degradation	6	0.00348752	0.00823047	AGA, GBA2, HEXB, NEU1, GLB1, GBA	509	18	6879	4.50491	0.885285	0.0862709	10.2512
KEGG_PATHWAY	hsa00190:Oxidative phosphorylation	19	0.0110438	0.0086408	UQCRC2, UQCRC1, CYC1, NDUFAB1, COX4I1, COX7A2L, ATP6V1B2, COX5A, UQCRFS1, COX5B, COX6C, ATP6V1A, UQCR10, ATP6V1E1, ATP6V0A1, COX6A1, ATP6V0D1, ATP5H, UQCRB	509	133	6879	1.93068	0.897072	0.0869358	10.7359
REACTOME_PATHWAY	R-HSA-191273:R-HSA-191273	6	0.00348752	0.00916171	MSMO1, FDPS, LSS, MVK, IDI1, NSDHL	614	20	9075	4.43404	0.996355	0.117295	12.7369
KEGG_PATHWAY	hsa00010:Glycolysis / Gluconeogenesis	12	0.00697504	0.00932546	ALDOA, LDHA, ENO2, ALDH2, HK2, PFKP, HK1, ADH1A, PDHA1, PGK1, ALDH3A2, ENO1	509	67	6879	2.42055	0.914114	0.090093	11.5394
REACTOME_PATHWAY	R-HSA-1660662:R-HSA-1660662	9	0.00523128	0.00963572	GBA2, ARSD, HEXB, NEU1, CTSA, ESYT2, ESYT1, GLB1, GBA	614	45	9075	2.95603	0.997278	0.120496	13.3528
REACTOME_PATHWAY	R-HSA-204174:R-HSA-204174	5	0.00290627	0.0119611	PDP1, PDK1, PDPR, PDHA1, PDHX	614	14	9075	5.27862	0.999351	0.144591	16.3161
KEGG_PATHWAY	hsa00650:Butanoate metabolism	7	0.00406877	0.0122523	ACADS, OXCT1, ECHS1, BDH1, ACAT1, HMGCL, HADHA	509	27	6879	3.50382	0.96044	0.112749	14.8991
REACTOME_PATHWAY	R-HSA-428359:R-HSA-428359	3	0.00174376	0.0130539	IGF2BP1, IGF2BP2, IGF2BP3	614	3	9075	14.7801	0.99967	0.153788	17.6757
REACTOME_PATHWAY	R-HSA-77305:R-HSA-77305	3	0.00174376	0.0130539	ACADVL, HADHA, HADHB	614	3	9075	14.7801	0.99967	0.153788	17.6757
REACTOME_PATHWAY	R-HSA-77108:R-HSA-77108	3	0.00174376	0.0130539	OXCT1, BDH1, ACAT1	614	3	9075	14.7801	0.99967	0.153788	17.6757
REACTOME_PATHWAY	R-HSA-180897:R-HSA-180897	3	0.00174376	0.0130539	SLC25A4, SLC25A5, SLC25A6	614	3	9075	14.7801	0.99967	0.153788	17.6757
KEGG_PATHWAY	hsa05016:Huntington's disease	24	0.0139501	0.0139568	UQCRC2, UQCRC1, SLC25A4, SLC25A5, SLC25A6, CYCS, CYC1, NDUFAB1, COX4I1, COX7A2L, CLTC, UQCRFS1, VDAC2, COX5A, COX5B, VDAC3, COX6C, VDAC1, AP2B1, UQCR10, COX6A1, ATP5H, AP2M1, UQCRB	509	192	6879	1.68934	0.974838	0.123234	16.8011
KEGG_PATHWAY	hsa00640:Propanoate metabolism	7	0.00406877	0.0146475	LDHA, ACADM, MLYCD, ACACA, ECHS1, ACAT1, HADHA	509	28	6879	3.37868	0.979059	0.124807	17.5605
REACTOME_PATHWAY	R-HSA-389661:R-HSA-389661	6	0.00348752	0.0168182	DLST, DBT, NDUFAB1, PDHA1, OGDH, PDHX	614	23	9075	3.85569	0.999968	0.190347	22.2033
KEGG_PATHWAY	hsa05230:Central carbon metabolism in cancer	11	0.00639379	0.0179585	SLC16A3, PDK1, NRAS, G6PD, MAP2K1, MAP2K2, SLC2A1, HK2, PFKP, HK1, PDHA1	509	64	6879	2.32285	0.99133	0.146375	21.113
REACTOME_PATHWAY	R-HSA-70263:R-HSA-70263	7	0.00406877	0.0185772	ALDOA, SLC25A12, SLC25A13, ENO2, PGK1, PC, ENO1	614	32	9075	3.23315	0.999989	0.204491	24.2384
REACTOME_PATHWAY	R-HSA-70171:R-HSA-70171	7	0.00406877	0.0185772	ALDOA, ENO2, HK2, PFKP, HK1, PGK1, ENO1	614	32	9075	3.23315	0.999989	0.204491	24.2384
KEGG_PATHWAY	hsa00900:Terpenoid backbone biosynthesis	6	0.00348752	0.01981	FDPS, ZMPSTE24, MVK, PCYOX1, IDI1, ACAT1	509	22	6879	3.68584	0.994712	0.155581	23.0374
REACTOME_PATHWAY	R-HSA-180746:R-HSA-180746	7	0.00406877	0.0214494	RAN, NUP210, NPM1, RANBP2, NUP155, RCC1, KPNB1	614	33	9075	3.13518	0.999998	0.228441	27.4549
REACTOME_PATHWAY	R-HSA-1445148:R-HSA-1445148	12	0.00697504	0.0232555	ACTB, LNPEP, RAB8A, YWHAZ, SLC2A4, TUBB2A, RAB4A, RAC1, RALA, TUBB3, TUBA1C, TUBB4B	614	83	9075	2.13689	0.999999	0.241208	29.4119
KEGG_PATHWAY	hsa00410:beta-Alanine metabolism	7	0.00406877	0.0237405	ACADM, SRM, MLYCD, ALDH2, ECHS1, ALDH3A2, HADHA	509	31	6879	3.05171	0.998155	0.178579	26.9797
REACTOME_PATHWAY	R-HSA-75105:R-HSA-75105	6	0.00348752	0.0237637	ACOT9, ACOT7, ACACA, FASN, ACOT13, ACLY	614	25	9075	3.54723	1	0.241801	29.9536
KEGG_PATHWAY	hsa00380:Tryptophan metabolism	8	0.00465003	0.025393	GCDH, MAOB, ALDH2, ECHS1, OGDH, ACAT1, ALDH3A2, HADHA	509	40	6879	2.70295	0.998816	0.184708	28.5809
KEGG_PATHWAY	hsa00620:Pyruvate metabolism	8	0.00465003	0.025393	LDHA, ACACA, ALDH2, PDHA1, ACAT1, ALDH3A2, PC, FH	509	40	6879	2.70295	0.998816	0.184708	28.5809
KEGG_PATHWAY	hsa00510:N-Glycan biosynthesis	9	0.00523128	0.0256775	STT3A, GANAB, DPM1, DAD1, RPN1, RPN2, MAN1A1, MOGS, DDOST	509	49	6879	2.4823	0.998903	0.18164	28.8532
KEGG_PATHWAY	hsa05100:Bacterial invasion of epithelial cells	12	0.00697504	0.0272367	ACTB, CDC42, ARPC1B, ITGA5, ARPC2, RAC1, RHOA, ARPC5, CLTC, CTNNA1, RHOG, FN1	509	78	6879	2.07919	0.999279	0.186748	30.3289
REACTOME_PATHWAY	R-HSA-499943:R-HSA-499943	6	0.00348752	0.0278374	NME2, NME1, CTPS1, AK2, AK4, GUK1	614	26	9075	3.4108	1	0.273066	34.158
REACTOME_PATHWAY	R-HSA-432720:R-HSA-432720	7	0.00406877	0.0280609	GNS, CTSZ, AP1B1, AP1G1, TXNDC5, CLTC, M6PR	614	35	9075	2.95603	1	0.2707	34.3816
REACTOME_PATHWAY	R-HSA-216083:R-HSA-216083	12	0.00697504	0.0294171	ICAM1, F11R, CD44, ITGA5, COL6A3, FBN1, ITGA1, VTN, COL1A1, THBS1, COL5A1, FN1	614	86	9075	2.06234	1	0.277649	35.724
REACTOME_PATHWAY	R-HSA-5663213:R-HSA-5663213	7	0.00406877	0.0318196	ACTB, CDC42, ARPC1B, ARPC2, RAC1, ARPC5, NCKIPSD	614	36	9075	2.87391	1	0.292531	38.0394
KEGG_PATHWAY	hsa01210:2-Oxocarboxylic acid metabolism	5	0.00290627	0.0323185	BCAT2, ACO2, CS, IDH2, IDH3A	509	17	6879	3.97492	0.999817	0.212657	34.9445
KEGG_PATHWAY	hsa00072:Synthesis and degradation of ketone bodies	4	0.00232501	0.0324805	OXCT1, BDH1, ACAT1, HMGCL	509	10	6879	5.40589	0.999825	0.208492	35.0868
KEGG_PATHWAY	hsa00062:Fatty acid elongation	6	0.00348752	0.0333203	ACOT7, HACD3, HSD17B12, ECHS1, HADHA, HADHB	509	25	6879	3.24354	0.999861	0.20836	35.8203
REACTOME_PATHWAY	R-HSA-200425:R-HSA-200425	4	0.00232501	0.0336388	SLC25A20, CPT2, ACACA, CPT1A	614	11	9075	5.37459	1	0.302236	39.7406
REACTOME_PATHWAY	R-HSA-5625970:R-HSA-5625970	4	0.00232501	0.0336388	CDC42, RAC1, RHOA, RHOG	614	11	9075	5.37459	1	0.302236	39.7406
REACTOME_PATHWAY	R-HSA-70895:R-HSA-70895	5	0.00290627	0.0354365	HSD17B10, DBT, BCAT2, ACAD8, ACAT1	614	19	9075	3.88951	1	0.311353	41.3788
REACTOME_PATHWAY	R-HSA-5663220:R-HSA-5663220	16	0.00930005	0.0385084	ACTB, DIAPH1, TUBB2A, RANGAP1, CDC42, RPS27, RCC2, RAC1, RHOA, RHOC, RANBP2, TUBA1C, NUDC, TUBB3, KIF2A, TUBB4B	614	135	9075	1.75172	1	0.32917	44.0825
REACTOME_PATHWAY	R-HSA-77310:R-HSA-77310	3	0.00174376	0.0397261	ECHS1, HADHA, HADHB	614	5	9075	8.86808	1	0.333268	45.1216
KEGG_PATHWAY	hsa05132:Salmonella infection	12	0.00697504	0.0406774	ACTB, CDC42, RILP, ARPC1B, DYNC1LI2, ARPC2, RAC1, ARPC5, FLNC, DYNC1H1, FLNA, RHOG	509	83	6879	1.95394	0.999981	0.243446	41.9267
REACTOME_PATHWAY	R-HSA-5362517:R-HSA-5362517	5	0.00290627	0.0420052	PDK1, PDHA1, PDHX, FABP5, CPT1A	614	20	9075	3.69503	1	0.344402	47.0184
REACTOME_PATHWAY	R-HSA-446353:R-HSA-446353	4	0.00232501	0.0426551	ACTB, FLNC, FLNA, VASP	614	12	9075	4.92671	1	0.344316	47.5479
REACTOME_PATHWAY	R-HSA-71064:R-HSA-71064	4	0.00232501	0.0426551	SLC25A21, GCDH, DLST, OGDH	614	12	9075	4.92671	1	0.344316	47.5479
KEGG_PATHWAY	hsa05134:Legionellosis	9	0.00523128	0.0430294	EEF1A1, CYCS, SEC22B, EEF1G, RAB1B, HSPD1, SAR1B, SAR1A, RAB1A	509	54	6879	2.25246	0.99999	0.250303	43.7626
KEGG_PATHWAY	hsa05131:Shigellosis	10	0.00581253	0.0441251	ACTB, CDC42, ARPC1B, CD44, ITGA5, ARPC2, DIAPH1, RAC1, ARPC5, RHOG	509	64	6879	2.11168	0.999993	0.250524	44.5995
KEGG_PATHWAY	hsa04966:Collecting duct acid secretion	6	0.00348752	0.04488	ATP6V1A, SLC12A7, ATP6V1E1, ATP6V0A1, ATP6V1B2, ATP6V0D1	509	27	6879	3.00327	0.999994	0.24907	45.1694
REACTOME_PATHWAY	R-HSA-437239:R-HSA-437239	8	0.00465003	0.0449453	ACTB, AP2B1, TUBB2A, CLTC, TUBB3, TUBA1C, AP2M1, TUBB4B	614	49	9075	2.41308	1	0.354875	49.375
KEGG_PATHWAY	hsa00531:Glycosaminoglycan degradation	5	0.00290627	0.0468529	GNS, NAGLU, HEXB, GALNS, GLB1	509	19	6879	3.55651	0.999997	0.253515	46.6332
KEGG_PATHWAY	hsa05211:Renal cell carcinoma	10	0.00581253	0.0521415	CDC42, NRAS, MAP2K1, MAP2K2, SLC2A1, RAC1, RAP1A, EGLN1, TGFB2, FH	509	66	6879	2.04769	0.999999	0.273027	50.3809
REACTOME_PATHWAY	R-HSA-2022857:R-HSA-2022857	4	0.00232501	0.0527463	GNS, HEXB, GALNS, GLB1	614	13	9075	4.54773	1	0.398625	55.1628
REACTOME_PATHWAY	R-HSA-70153:R-HSA-70153	4	0.00232501	0.0527463	SLC2A4, SLC2A1, HK2, HK1	614	13	9075	4.54773	1	0.398625	55.1628
KEGG_PATHWAY	hsa00100:Steroid biosynthesis	5	0.00290627	0.0552721	MSMO1, DHCR7, LSS, NSDHL, DHCR24	509	20	6879	3.37868	1	0.281825	52.4834
REACTOME_PATHWAY	R-HSA-3000484:R-HSA-3000484	3	0.00174376	0.0569608	HSPH1, HYOU1, CALR	614	6	9075	7.39007	1	0.418442	58.0267
REACTOME_PATHWAY	R-HSA-70614:R-HSA-70614	5	0.00290627	0.0570572	PYCR1, PYCR2, ALDH18A1, GLUD1, OAT	614	22	9075	3.35912	1	0.414263	58.0902
KEGG_PATHWAY	hsa00030:Pentose phosphate pathway	6	0.00348752	0.0585571	ALDOA, G6PD, H6PD, PGD, PFKP, TKT	509	29	6879	2.79615	1	0.290847	54.6007
REACTOME_PATHWAY	R-HSA-2426168:R-HSA-2426168	7	0.00406877	0.0611476	DHCR7, ACACA, FASN, FDPS, LSS, MVK, IDI1	614	42	9075	2.46336	1	0.432217	60.7022
REACTOME_PATHWAY	R-HSA-3928662:R-HSA-3928662	7	0.00406877	0.0611476	ACTB, CDC42, ARPC1B, ARPC2, RAC1, RHOA, ARPC5	614	42	9075	2.46336	1	0.432217	60.7022
REACTOME_PATHWAY	R-HSA-162658:R-HSA-162658	4	0.00232501	0.0638695	USO1, RAB1B, RAB1A, GOLGA2	614	14	9075	4.22289	1	0.442048	62.3554
KEGG_PATHWAY	hsa00061:Fatty acid biosynthesis	4	0.00232501	0.0656731	ACSL1, ACACA, FASN, ACSL3	509	13	6879	4.15838	1	0.315227	58.892
KEGG_PATHWAY	hsa05010:Alzheimer's disease	19	0.0110438	0.0695562	UQCRC2, HSD17B10, UQCRC1, CYCS, CYC1, NDUFAB1, COX4I1, COX7A2L, UQCRFS1, COX5A, CDK5, COX5B, COX6C, NCSTN, UQCR10, LRP1, COX6A1, ATP5H, UQCRB	509	168	6879	1.52845	1	0.325316	61.0725
REACTOME_PATHWAY	R-HSA-432722:R-HSA-432722	8	0.00465003	0.0696552	AP1B1, AP1G1, TXNDC5, IGF2R, SORT1, CLTC, CLINT1, AP3B1	614	54	9075	2.18965	1	0.466967	65.6563
REACTOME_PATHWAY	R-HSA-389977:R-HSA-389977	5	0.00290627	0.0746152	TBCB, TUBB2A, TUBB3, TUBA1C, TUBB4B	614	24	9075	3.07919	1	0.486362	68.2691
REACTOME_PATHWAY	R-HSA-983712:R-HSA-983712	5	0.00290627	0.0746152	ATP6V1A, ATP6V1E1, ATP6V0A1, ATP6V1B2, ATP6V0D1	614	24	9075	3.07919	1	0.486362	68.2691
REACTOME_PATHWAY	R-HSA-165054:R-HSA-165054	6	0.00348752	0.0759638	RAN, NUP210, RANGAP1, RANBP2, NUP155, RCC1	614	34	9075	2.60826	1	0.487954	68.9468
REACTOME_PATHWAY	R-HSA-162791:R-HSA-162791	3	0.00174376	0.0762491	PIGK, GPAA1, PIGS	614	7	9075	6.33434	1	0.484569	69.0884
REACTOME_PATHWAY	R-HSA-77111:R-HSA-77111	3	0.00174376	0.0762491	BDH1, ACAT1, HMGCL	614	7	9075	6.33434	1	0.484569	69.0884
KEGG_PATHWAY	hsa03013:RNA transport	19	0.0110438	0.0830294	EEF1A1, UPF1, RAN, XPO5, PABPC4, EIF5, EIF2S3, RANGAP1, NUP155, FXR1, EIF4G1, EIF1AX, EIF2S1, NUP210, EIF4A1, EIF3I, RANBP2, EIF2B3, KPNB1	509	172	6879	1.49291	1	0.370904	67.8371
REACTOME_PATHWAY	R-HSA-3928663:R-HSA-3928663	6	0.00348752	0.0839477	MYL6, RHOA, MYL12B, MYH9, MYL9, MYH10	614	35	9075	2.53374	1	0.5146	72.6901
REACTOME_PATHWAY	R-HSA-532668:R-HSA-532668	4	0.00232501	0.0889983	GANAB, MLEC, MOGS, PRKCSH	614	16	9075	3.69503	1	0.53145	74.8362
KEGG_PATHWAY	hsa04932:Non-alcoholic fatty liver disease (NAFLD)	17	0.00988131	0.0902003	UQCRC2, UQCRC1, CYCS, CYC1, NDUFAB1, COX4I1, COX7A2L, COX5A, UQCRFS1, COX5B, COX6C, CDC42, UQCR10, EIF2S1, RAC1, COX6A1, UQCRB	509	151	6879	1.52153	1	0.390637	70.9775
KEGG_PATHWAY	hsa04721:Synaptic vesicle cycle	9	0.00523128	0.0906068	ATP6V1A, AP2B1, ATP6V1E1, ATP6V0A1, ATP6V1B2, CLTC, ATP6V0D1, NSF, AP2M1	509	63	6879	1.93068	1	0.386101	71.1468
REACTOME_PATHWAY	R-HSA-77387:R-HSA-77387	5	0.00290627	0.0945673	ATP6V1A, ATP6V1E1, ATP6V0A1, ATP6V1B2, ATP6V0D1	614	26	9075	2.84233	1	0.54948	77.0196
KEGG_PATHWAY	hsa04066:HIF-1 signaling pathway	12	0.00697504	0.0952199	PDK1, MAP2K1, MAP2K2, SLC2A1, ENO2, CAMK2D, HK2, HK1, EGLN1, PDHA1, STAT3, ENO1	509	96	6879	1.68934	1	0.39599	73.0046
REACTOME_PATHWAY	R-HSA-72731:R-HSA-72731	3	0.00174376	0.0972358	EIF2S1, EIF2S3, EIF2B3	614	8	9075	5.54255	1	0.555311	78.0021
REACTOME_PATHWAY	R-HSA-446210:R-HSA-446210	3	0.00174376	0.0972358	PGM3, GNPNAT1, GFPT1	614	8	9075	5.54255	1	0.555311	78.0021
REACTOME_PATHWAY	R-HSA-163765:R-HSA-163765	3	0.00174376	0.0972358	ACACA, FASN, ACLY	614	8	9075	5.54255	1	0.555311	78.0021

## Sheet: Sheet1
	Downregulated Proteins	Upregulated Proteins	KEGG Pathway
	0	8.85234	hsa03040:Spliceosome			-LOG10(P-value)
	0	3.13769	hsa03050:Proteasome
	3.86008	2.23961	hsa00280:Valine, leucine and isoleucine degradation
	10.7533	1.7817	hsa01130:Biosynthesis of antibiotics
	0	1.74923	hsa05410:Hypertrophic cardiomyopathy (HCM)
	0	1.6312	hsa00620:Pyruvate metabolism
	0	1.61373	hsa00480:Glutathione metabolism
	0	1.47447	hsa04261:Adrenergic signaling in cardiomyocytes
	38.6382	0	hsa03010:Ribosome
	13.3602	0	hsa04141:Protein processing in endoplasmic reticulum
	7.85726	0	hsa00071:Fatty acid degradation
	7.86442	0	hsa01100:Metabolic pathways
	6.01972	0	hsa01212:Fatty acid metabolism
	5.34551	0	hsa01200:Carbon metabolism
	3.7422	0	hsa04142:Lysosome
	3.75722	0	hsa04146:Peroxisome
	3.11501	0	hsa04145:Phagosome
	2.47984	0	hsa03060:Protein export
	2.40848	0	hsa01230:Biosynthesis of amino acids
	2.3993	0	hsa00020:Citrate cycle (TCA cycle)
	1.93719	0	hsa05012:Parkinson's disease
	1.86115	0	hsa00330:Arginine and proline metabolism
	1.86036	0	hsa00970:Aminoacyl-tRNA biosynthesis
	1.83484	0	hsa04260:Cardiac muscle contraction
	1.8446	0	hsa03320:PPAR signaling pathway
	1.80811	0	hsa00310:Lysine degradation
	1.55998	0	hsa00520:Amino sugar and nucleotide sugar metabolism
	1.37897	0	hsa05130:Pathogenic Escherichia coli infection
