# Supplementary material for: Impairment of the ER/mitochondria compartment in human cardiomyocytes with PLN p.Arg14del mutation
Source: EMBO Mol Med. 2021 May 16;13(6):e13074. doi: 10.15252/emmm.202013074 (PMC8185541; doi:10.15252/emmm.202013074)
Supplement: Supplementary file 5 — Table EV2 [file EMMM-13-e13074-s012.xlsx]

## Sheet: upregulated
Table EV1. KEGG pathways higher in PLN p.Arg14del
Category	Term	Count	%	PValue	Genes	List Total	Pop Hits	Pop Total	Fold Enrichment	Bonferroni	Benjamini	FDR
REACTOME_PATHWAY	R-HSA-72163:R-HSA-72163	36	5.49618	2.73378e-13	SRSF1, FUS, SRSF10, PPIL1, SNRPD1, YBX1, SF3B3, SF3B2, PRPF19, HNRNPL, HNRNPM, PLRG1, DNAJC8, NUDT21, U2AF1, HNRNPD, SNRNP70, HSPA8, CCAR1, SNRPA1, ALYREF, PTBP1, HNRNPA2B1, SF1, ELAVL1, DDX5, HNRNPA1, RBMX, SF3A1, SF3A3, SRSF3, SRSF2, SRSF7, SNRPA, SNRPC, PUF60	430	177	9075	4.29247	1.59082e-10	1.59082e-10	4.02012e-10
KEGG_PATHWAY	hsa03040:Spliceosome	30	4.58015	6.21658e-12	SRSF1, SRSF10, PPIL1, SNRPD1, HSPA1A, SF3B3, SF3B2, PRPF19, HNRNPM, PLRG1, U2AF1, SNRNP70, RBM25, HSPA8, DHX8, SNRPA1, DDX39B, ALYREF, DDX5, RBMX, SF3A1, HNRNPA1, SF3A3, SRSF3, SRSF2, SRSF7, SNRPA, RBMXL1, SNRPC, PUF60	341	133	6879	4.55031	1.40495e-09	1.40495e-09	7.94759e-09
REACTOME_PATHWAY	R-HSA-450408:R-HSA-450408	18	2.74809	3.83325e-10	HSPA1A, PSMA7, PSMB5, PSMA1, PSMB4, PSMB7, PSMA6, PSMB1, PSME1, PSMA5, PSMB3, PSMB2, HNRNPD, PSMD3, HSPB1, PSMD5, HSPA8, PSMD9	430	56	9075	6.78364	2.23095e-07	1.11547e-07	5.63781e-07
REACTOME_PATHWAY	R-HSA-195253:R-HSA-195253	19	2.90076	1.39584e-09	PPP2R1A, PPP2R5C, SKP1, PSMA7, PSMB5, PSMA1, PSMB4, PSMB7, PSMA6, PSMB1, PSME1, PSMA5, PSMB3, PPP2CB, PSMB2, PSMD3, PPP2R5E, PSMD5, PSMD9	430	68	9075	5.89689	8.1238e-07	2.70794e-07	2.05296e-06
REACTOME_PATHWAY	R-HSA-68949:R-HSA-68949	18	2.74809	2.10029e-08	MCM2, PSMA7, MCM3, MCM5, MCM6, PSMB5, PSMA1, PSMB4, PSMB7, PSMA6, PSMB1, PSME1, PSMA5, PSMB3, PSMB2, PSMD3, PSMD5, PSMD9	430	71	9075	5.35047	1.22236e-05	3.05592e-06	3.08904e-05
REACTOME_PATHWAY	R-HSA-3000157:R-HSA-3000157	12	1.83206	5.60953e-08	LAMA2, COL18A1, LAMA1, COL4A2, LAMB2, LAMA5, HSPG2, NID1, NID2, LAMC1, LAMB1, ITGB1	430	30	9075	8.44186	3.26469e-05	6.52947e-06	8.25031e-05
REACTOME_PATHWAY	R-HSA-5676590:R-HSA-5676590	16	2.44275	6.06038e-08	SKP1, PSMA7, PSMB5, PSMA1, PSMB4, PSMB7, PSMA6, PSME1, PSMB1, PSMA5, PSMB3, UBA3, PSMB2, PSMD3, PSMD5, PSMD9	430	59	9075	5.7233	3.52708e-05	5.87855e-06	8.9134e-05
REACTOME_PATHWAY	R-HSA-180534:R-HSA-180534	15	2.29008	7.65647e-08	SKP1, PSMA7, PSMB5, PSMA1, PSMB4, PSMB7, PSMA6, PSME1, PSMB1, PSMA5, PSMB3, PSMB2, PSMD3, PSMD5, PSMD9	430	52	9075	6.08788	4.45597e-05	6.36579e-06	0.000112609
REACTOME_PATHWAY	R-HSA-5607761:R-HSA-5607761	16	2.44275	7.73576e-08	SKP1, PSMA7, PSMB5, PSMA1, PSMB4, PSMB7, PSMA6, PSME1, PSMB1, PSMA5, PSMB3, UBA3, PSMB2, PSMD3, PSMD5, PSMD9	430	60	9075	5.62791	4.50211e-05	5.62775e-06	0.000113775
REACTOME_PATHWAY	R-HSA-180585:R-HSA-180585	15	2.29008	1.28767e-07	PSMA7, PSMB5, PSMA1, PSMB4, PSMB7, CUL5, PSMA6, PSME1, PSMB1, PSMA5, PSMB3, PSMB2, PSMD3, PSMD5, PSMD9	430	54	9075	5.8624	7.49394e-05	8.32687e-06	0.000189386
REACTOME_PATHWAY	R-HSA-174113:R-HSA-174113	15	2.29008	1.65387e-07	SKP1, PSMA7, PSMB5, PSMA1, PSMB4, PSMB7, PSMA6, PSME1, PSMB1, PSMA5, PSMB3, PSMB2, PSMD3, PSMD5, PSMD9	430	55	9075	5.75581	9.62505e-05	9.62547e-06	0.000243245
REACTOME_PATHWAY	R-HSA-5362768:R-HSA-5362768	15	2.29008	2.11136e-07	PSMA7, PSMB5, PSMA1, PSMB4, PSMB7, PSMA6, PSME1, VCP, PSMB1, PSMA5, PSMB3, PSMB2, PSMD3, PSMD5, PSMD9	430	56	9075	5.65303	0.000122873	1.11709e-05	0.000310531
REACTOME_PATHWAY	R-HSA-1236978:R-HSA-1236978	14	2.1374	3.51412e-07	PSMA7, PSMB5, PSMA1, PSMB4, PSMB7, PSME1, PSMB1, PSMA6, PSMA5, PSMB3, PSMB2, PSMD3, PSMD5, PSMD9	430	50	9075	5.9093	0.000204501	1.70434e-05	0.000516844
REACTOME_PATHWAY	R-HSA-211733:R-HSA-211733	14	2.1374	3.51412e-07	PSMA7, PSMB5, PSMA1, PSMB4, PSMB7, PSME1, PSMB1, PSMA6, PSMA5, PSMB3, PSMB2, PSMD3, PSMD5, PSMD9	430	50	9075	5.9093	0.000204501	1.70434e-05	0.000516844
REACTOME_PATHWAY	R-HSA-69017:R-HSA-69017	14	2.1374	4.5164e-07	PSMA7, PSMB5, PSMA1, PSMB4, PSMB7, PSME1, PSMB1, PSMA6, PSMA5, PSMB3, PSMB2, PSMD3, PSMD5, PSMD9	430	51	9075	5.79343	0.00026282	2.02194e-05	0.000664255
REACTOME_PATHWAY	R-HSA-69229:R-HSA-69229	14	2.1374	4.5164e-07	PSMA7, PSMB5, PSMA1, PSMB4, PSMB7, PSME1, PSMB1, PSMA6, PSMA5, PSMB3, PSMB2, PSMD3, PSMD5, PSMD9	430	51	9075	5.79343	0.00026282	2.02194e-05	0.000664255
REACTOME_PATHWAY	R-HSA-69481:R-HSA-69481	14	2.1374	4.5164e-07	PSMA7, PSMB5, PSMA1, PSMB4, PSMB7, PSME1, PSMB1, PSMA6, PSMA5, PSMB3, PSMB2, PSMD3, PSMD5, PSMD9	430	51	9075	5.79343	0.00026282	2.02194e-05	0.000664255
REACTOME_PATHWAY	R-HSA-350562:R-HSA-350562	14	2.1374	4.5164e-07	PSMA7, PSMB5, PSMA1, PSMB4, PSMB7, PSME1, PSMB1, PSMA6, PSMA5, PSMB3, PSMB2, PSMD3, PSMD5, PSMD9	430	51	9075	5.79343	0.00026282	2.02194e-05	0.000664255
REACTOME_PATHWAY	R-HSA-5610785:R-HSA-5610785	15	2.29008	5.30263e-07	SKP1, PSMA7, PSMB5, PSMA1, PSMB4, PSMB7, PSMA6, PSME1, PSMB1, PSMA5, PSMB3, PSMB2, PSMD3, PSMD5, PSMD9	430	60	9075	5.27616	0.000308566	2.20436e-05	0.00077989
REACTOME_PATHWAY	R-HSA-5610783:R-HSA-5610783	15	2.29008	5.30263e-07	SKP1, PSMA7, PSMB5, PSMA1, PSMB4, PSMB7, PSMA6, PSME1, PSMB1, PSMA5, PSMB3, PSMB2, PSMD3, PSMD5, PSMD9	430	60	9075	5.27616	0.000308566	2.20436e-05	0.00077989
REACTOME_PATHWAY	R-HSA-187577:R-HSA-187577	15	2.29008	5.30263e-07	SKP1, PSMA7, PSMB5, PSMA1, PSMB4, PSMB7, PSMA6, PSME1, PSMB1, PSMA5, PSMB3, PSMB2, PSMD3, PSMD5, PSMD9	430	60	9075	5.27616	0.000308566	2.20436e-05	0.00077989
REACTOME_PATHWAY	R-HSA-5610780:R-HSA-5610780	15	2.29008	5.30263e-07	SKP1, PSMA7, PSMB5, PSMA1, PSMB4, PSMB7, PSMA6, PSME1, PSMB1, PSMA5, PSMB3, PSMB2, PSMD3, PSMD5, PSMD9	430	60	9075	5.27616	0.000308566	2.20436e-05	0.00077989
REACTOME_PATHWAY	R-HSA-5358346:R-HSA-5358346	15	2.29008	5.30263e-07	PSMA7, PSMB5, PSMA1, PSMB4, PSMB7, PSMA6, PSME1, VCP, PSMB1, PSMA5, PSMB3, PSMB2, PSMD3, PSMD5, PSMD9	430	60	9075	5.27616	0.000308566	2.20436e-05	0.00077989
REACTOME_PATHWAY	R-HSA-349425:R-HSA-349425	14	2.1374	5.76665e-07	PSMA7, PSMB5, PSMA1, PSMB4, PSMB7, PSME1, PSMB1, PSMA6, PSMA5, PSMB3, PSMB2, PSMD3, PSMD5, PSMD9	430	52	9075	5.68202	0.000335563	2.23744e-05	0.000848137
REACTOME_PATHWAY	R-HSA-5678895:R-HSA-5678895	15	2.29008	6.58961e-07	PSMA7, PSMB5, PSMA1, PSMB4, PSMB7, PSMA6, PSME1, VCP, PSMB1, PSMA5, PSMB3, PSMB2, PSMD3, PSMD5, PSMD9	430	61	9075	5.18967	0.000383442	2.39694e-05	0.000969173
REACTOME_PATHWAY	R-HSA-69601:R-HSA-69601	14	2.1374	7.31704e-07	PSMA7, PSMB5, PSMA1, PSMB4, PSMB7, PSME1, PSMB1, PSMA6, PSMA5, PSMB3, PSMB2, PSMD3, PSMD5, PSMD9	430	53	9075	5.57481	0.000425761	2.50498e-05	0.00107616
REACTOME_PATHWAY	R-HSA-4641257:R-HSA-4641257	14	2.1374	1.15734e-06	PSMA7, PSMB5, PSMA1, PSMB4, PSMB7, PSME1, PSMB1, PSMA6, PSMA5, PSMB3, PSMB2, PSMD3, PSMD5, PSMD9	430	55	9075	5.37209	0.000673347	3.742e-05	0.00170217
REACTOME_PATHWAY	R-HSA-4641258:R-HSA-4641258	14	2.1374	1.79069e-06	PSMA7, PSMB5, PSMA1, PSMB4, PSMB7, PSME1, PSMB1, PSMA6, PSMA5, PSMB3, PSMB2, PSMD3, PSMD5, PSMD9	430	57	9075	5.1836	0.00104164	5.48502e-05	0.00263366
REACTOME_PATHWAY	R-HSA-1169091:R-HSA-1169091	15	2.29008	2.20764e-06	SKP1, PSMA7, PSMB5, PSMA1, PSMB4, PSMB7, PSMA6, PSME1, PSMB1, PSMA5, PSMB3, PSMB2, PSMD3, PSMD5, PSMD9	430	67	9075	4.72492	0.00128402	6.42402e-05	0.00324687
REACTOME_PATHWAY	R-HSA-68827:R-HSA-68827	14	2.1374	2.71495e-06	PSMA7, PSMB5, PSMA1, PSMB4, PSMB7, PSME1, PSMB1, PSMA6, PSMA5, PSMB3, PSMB2, PSMD3, PSMD5, PSMD9	430	59	9075	5.00788	0.00157886	7.52402e-05	0.00399299
REACTOME_PATHWAY	R-HSA-70221:R-HSA-70221	8	1.22137	3.96495e-06	PHKA2, PYGM, PYGL, PHKB, GYG1, AGL, PYGB, CALM1	430	16	9075	10.5523	0.00230494	0.000104886	0.00583135
REACTOME_PATHWAY	R-HSA-5607764:R-HSA-5607764	16	2.44275	4.03959e-06	SKP1, PSMA7, PSMB5, UBE2N, PSMA1, PSMB4, PSMB7, PSMA6, PSME1, PSMB1, PSMA5, PSMB3, PSMB2, PSMD3, PSMD5, PSMD9	430	80	9075	4.22093	0.00234829	0.000102214	0.00594114
REACTOME_PATHWAY	R-HSA-174184:R-HSA-174184	15	2.29008	5.42684e-06	PSMA7, PSMB5, PSMA1, PSMB4, PSMB7, PSME1, PSMB1, PSMA6, PSMA5, PSMB3, PSMB2, PSMD3, PSMD5, BUB3, PSMD9	430	72	9075	4.3968	0.00315345	0.000131593	0.00798132
REACTOME_PATHWAY	R-HSA-174084:R-HSA-174084	14	2.1374	5.90716e-06	PSMA7, PSMB5, PSMA1, PSMB4, PSMB7, PSME1, PSMB1, PSMA6, PSMA5, PSMB3, PSMB2, PSMD3, PSMD5, PSMD9	430	63	9075	4.68992	0.00343208	0.00013751	0.00868771
KEGG_PATHWAY	hsa03050:Proteasome	12	1.83206	6.44748e-06	PSMB5, PSMA1, PSMB4, PSMB7, PSMA6, PSMB1, PSME1, PSMA5, PSMB3, PSMB2, PSMD3, PSMA7	341	44	6879	5.50173	0.00145607	0.000728302	0.00824247
REACTOME_PATHWAY	R-HSA-4608870:R-HSA-4608870	14	2.1374	7.09946e-06	PSMA7, PSMB5, PSMA1, PSMB4, PSMB7, PSME1, PSMB1, PSMA6, PSMA5, PSMB3, PSMB2, PSMD3, PSMD5, PSMD9	430	64	9075	4.61664	0.00412338	0.000158907	0.0104411
REACTOME_PATHWAY	R-HSA-5696394:R-HSA-5696394	11	1.67939	7.19498e-06	GPS1, COPS2, COPS5, COPS6, DDB1, COPS3, COPS4, COPS7A, ACTL6A, COPS8, PARP1	430	38	9075	6.10924	0.00417874	0.00015508	0.0105816
REACTOME_PATHWAY	R-HSA-5632684:R-HSA-5632684	14	2.1374	1.01365e-05	PSMA7, PSMB5, PSMA1, PSMB4, PSMB7, PSME1, PSMB1, PSMA6, PSMA5, PSMB3, PSMB2, PSMD3, PSMD5, PSMD9	430	66	9075	4.47674	0.00588212	0.000210674	0.0149074
REACTOME_PATHWAY	R-HSA-3000171:R-HSA-3000171	11	1.67939	1.18488e-05	LAMA2, LAMA1, COL4A2, LAMB2, LAMA5, DMD, DAG1, HSPG2, LAMC1, COL11A2, LAMB1	430	40	9075	5.80378	0.00687231	0.000237766	0.0174254
REACTOME_PATHWAY	R-HSA-174154:R-HSA-174154	14	2.1374	1.20453e-05	PSMA7, PSMB5, PSMA1, PSMB4, PSMB7, PSME1, PSMB1, PSMA6, PSMA5, PSMB3, PSMB2, PSMD3, PSMD5, PSMD9	430	67	9075	4.40993	0.00698591	0.000233653	0.0177144
REACTOME_PATHWAY	R-HSA-5687128:R-HSA-5687128	16	2.44275	1.36441e-05	PSMA7, PSMB5, PSMA1, PSMB4, PSMB7, PSMA6, PSME1, PSMB1, PSMA5, PSMB3, PSMB2, PSMD3, HSPB1, PSMD5, SEPT7, PSMD9	430	88	9075	3.83721	0.00790948	0.000256126	0.0200654
REACTOME_PATHWAY	R-HSA-5658442:R-HSA-5658442	14	2.1374	1.42632e-05	PSMA7, PSMB5, PSMA1, PSMB4, PSMB7, PSME1, PSMB1, PSMA6, PSMA5, PSMB3, PSMB2, PSMD3, PSMD5, PSMD9	430	68	9075	4.34508	0.00826689	0.00025938	0.0209758
REACTOME_PATHWAY	R-HSA-5668541:R-HSA-5668541	14	2.1374	1.6832e-05	PSMA7, PSMB5, PSMA1, PSMB4, PSMB7, PSME1, PSMB1, PSMA6, PSMA5, PSMB3, PSMB2, PSMD3, PSMD5, PSMD9	430	69	9075	4.2821	0.00974847	0.000296813	0.0247531
REACTOME_PATHWAY	R-HSA-162592:R-HSA-162592	5	0.763359	2.37147e-05	PPIA, PSIP1, BANF1, HMGA1, KPNA1	430	5	9075	21.1047	0.0137073	0.000405863	0.0348732
REACTOME_PATHWAY	R-HSA-174178:R-HSA-174178	14	2.1374	2.71309e-05	PSMA7, PSMB5, PSMA1, PSMB4, PSMB7, PSME1, PSMB1, PSMA6, PSMA5, PSMB3, PSMB2, PSMD3, PSMD5, PSMD9	430	72	9075	4.10368	0.0156664	0.000451052	0.0398958
REACTOME_PATHWAY	R-HSA-382556:R-HSA-382556	15	2.29008	3.42779e-05	PSMA7, PSMB5, PSMA1, PSMB4, PSMB7, PSMA6, PSME1, VCP, PSMB1, PSMA5, PSMB3, PSMB2, PSMD3, PSMD5, PSMD9	430	84	9075	3.76869	0.0197524	0.000554015	0.050403
REACTOME_PATHWAY	R-HSA-2467813:R-HSA-2467813	23	3.51145	5.83229e-05	PPP2R1A, XPO1, PPP2R5C, PSMA7, SMC3, PSMB5, PSMA1, PSMB4, PSMB7, RAD21, PSMA6, PSMB1, PSME1, PSMA5, PSMB3, PPP2CB, PSMB2, PSMD3, PPP2R5E, PSMD5, MAPRE1, BUB3, PSMD9	430	185	9075	2.62382	0.0333753	0.000917009	0.0857451
REACTOME_PATHWAY	R-HSA-202424:R-HSA-202424	16	2.44275	7.27877e-05	SKP1, PSMA7, PSMB5, UBE2N, PSMA1, PSMB4, PSMB7, PSMA6, PSME1, PSMB1, PSMA5, PSMB3, PSMB2, PSMD3, PSMD5, PSMD9	430	101	9075	3.34331	0.0414792	0.00111422	0.107
KEGG_PATHWAY	hsa00280:Valine, leucine and isoleucine degradation	11	1.67939	7.66734e-05	BCKDHA, MCCC2, ALDH6A1, ALDH7A1, MCCC1, MCEE, BCKDHB, ABAT, HADH, HIBADH, ALDH9A1	341	47	6879	4.72135	0.0171796	0.00575963	0.0979788
REACTOME_PATHWAY	R-HSA-1236974:R-HSA-1236974	14	2.1374	0.000142817	PSMA7, PSMB5, PSMA1, PSMB4, PSMB7, PSME1, PSMB1, PSMA6, PSMA5, PSMB3, PSMB2, PSMD3, PSMD5, PSMD9	430	84	9075	3.51744	0.0797641	0.00212915	0.209845
REACTOME_PATHWAY	R-HSA-3299685:R-HSA-3299685	9	1.37405	0.000143112	GSR, NUDT2, ATOX1, PRDX2, TXNRD1, CAT, SOD1, PRDX1, GSTP1	430	34	9075	5.58653	0.0799225	0.00208027	0.210279
REACTOME_PATHWAY	R-HSA-390522:R-HSA-390522	9	1.37405	0.000219485	TNNT2, MYL4, DES, MYL2, DMD, MYBPC3, MYH6, TTN, TMOD1	430	36	9075	5.27616	0.11993	0.00311111	0.322326
KEGG_PATHWAY	hsa01130:Biosynthesis of antibiotics	24	3.66412	0.000294983	TM7SF2, BCKDHA, TALDO1, AK1, ALDOC, BCKDHB, AK3, ADH5, AASS, PGAM2, ACSS2, PFAS, GALM, PGP, ISYNA1, PGLS, ALDH7A1, AKR1A1, ATIC, CAT, HADH, UGP2, ALDH9A1, MDH1	341	212	6879	2.28374	0.0645018	0.0165309	0.376467
KEGG_PATHWAY	hsa05410:Hypertrophic cardiomyopathy (HCM)	13	1.98473	0.000397595	TNNT2, CACNA2D1, DES, MYL2, DMD, PRKAG2, PRKAB2, MYBPC3, DAG1, RYR2, PRKAA1, TTN, ITGB1	341	78	6879	3.36217	0.085954	0.0178143	0.507116
REACTOME_PATHWAY	R-HSA-5628897:R-HSA-5628897	13	1.98473	0.000608979	NDUFA4, PRKAB2, PRKAG2, YWHAB, PRDX2, PRDX1, YWHAE, GSR, YWHAG, GLS, YWHAQ, PRKAA1, TXNRD1	430	85	9075	3.22777	0.298499	0.00840575	0.891937
KEGG_PATHWAY	hsa00620:Pyruvate metabolism	9	1.37405	0.000627818	HAGH, ME1, ALDH7A1, ACYP1, GLO1, GRHPR, ACSS2, ALDH9A1, MDH1	341	40	6879	4.53893	0.132319	0.0233776	0.799671
REACTOME_PATHWAY	R-HSA-156590:R-HSA-156590	7	1.0687	0.00070058	GSTM2, AKR1A1, ESD, GSTT1, GSTZ1, GSTO1, GSTP1	430	24	9075	6.15552	0.334942	0.00944074	1.02546
KEGG_PATHWAY	hsa00480:Glutathione metabolism	10	1.52672	0.000762838	GSS, GSTM2, GSR, GGCT, OPLAH, RRM1, GSTT1, GSTO1, SMS, GSTP1	341	51	6879	3.95549	0.158414	0.0243371	0.970878
REACTOME_PATHWAY	R-HSA-390450:R-HSA-390450	5	0.763359	0.000823578	CCT7, CCT5, CCT8, CCT2, CCT6A	430	10	9075	10.5523	0.380919	0.010839	1.20448
REACTOME_PATHWAY	R-HSA-6781823:R-HSA-6781823	10	1.52672	0.000865365	GPS1, PRPF19, COPS2, COPS5, COPS6, DDB1, COPS3, COPS4, COPS7A, COPS8	430	54	9075	3.90827	0.395806	0.0111344	1.26523
REACTOME_PATHWAY	R-HSA-3214858:R-HSA-3214858	12	1.83206	0.00092142	HIST1H2AB, DNMT3A, HIST2H2AA3, HIST1H4A, SMARCE1, SMARCD3, SMARCC2, HIST1H3A, H2AFZ, H2AFX, ACTL6A, RBBP7	430	77	9075	3.28904	0.415216	0.0115956	1.34667
REACTOME_PATHWAY	R-HSA-180689:R-HSA-180689	4	0.610687	0.00097685	PPIA, PSIP1, BANF1, HMGA1	430	5	9075	16.8837	0.433798	0.0120293	1.42714
REACTOME_PATHWAY	R-HSA-72187:R-HSA-72187	10	1.52672	0.000992341	SRSF3, SRSF1, SARNP, SRSF2, CHTOP, SRSF7, NUDT21, DDX39B, ALYREF, U2AF1	430	55	9075	3.83721	0.438885	0.0119659	1.44962
REACTOME_PATHWAY	R-HSA-1221632:R-HSA-1221632	12	1.83206	0.00114497	HIST1H2AB, HIST2H2AA3, RAD21, SYNE2, HIST1H4A, HIST1H2BK, LMNB1, HIST1H2BJ, H2AFZ, H2AFX, UBE2I, SMC3	430	79	9075	3.20577	0.486629	0.0135151	1.67084
KEGG_PATHWAY	hsa04261:Adrenergic signaling in cardiomyocytes	17	2.59542	0.00120679	PPP2R1A, MYL4, ATP1B1, CACNA2D1, MYL2, GNAI1, ADCY5, PPP2R5C, ATP1A1, MYH6, TNNT2, GNAQ, MAPK14, PPP2CB, RYR2, PPP2R5E, CALM1	341	138	6879	2.48508	0.23883	0.0335371	1.5319
REACTOME_PATHWAY	R-HSA-70895:R-HSA-70895	6	0.916031	0.00154544	BCKDHA, MCCC2, ALDH6A1, MCCC1, BCKDHB, HIBADH	430	19	9075	6.66463	0.593487	0.0178417	2.24906
REACTOME_PATHWAY	R-HSA-389957:R-HSA-389957	7	1.0687	0.00167022	CCT7, PFDN2, CCT5, PFDN6, CCT8, CCT2, CCT6A	430	28	9075	5.27616	0.622008	0.0188953	2.42859
REACTOME_PATHWAY	R-HSA-264870:R-HSA-264870	5	0.763359	0.00179992	DBNL, GSN, PLEC, SPTAN1, ADD1	430	12	9075	8.7936	0.649536	0.0199615	2.61486
REACTOME_PATHWAY	R-HSA-69052:R-HSA-69052	4	0.610687	0.00188522	MCM2, MCM3, MCM5, MCM6	430	6	9075	14.0698	0.66654	0.0205082	2.73718
REACTOME_PATHWAY	R-HSA-2871837:R-HSA-2871837	16	2.44275	0.00200691	SKP1, PSMA7, PSMB5, UBE2N, PSMA1, PSMB4, PSMB7, PSMA6, PSME1, PSMB1, PSMA5, PSMB3, PSMB2, PSMD3, PSMD5, PSMD9	430	137	9075	2.46478	0.689383	0.021419	2.91144
REACTOME_PATHWAY	R-HSA-211227:R-HSA-211227	5	0.763359	0.00250367	HMGB1, HIST1H1E, HMGB2, HIST1H1B, KPNA1	430	13	9075	8.11717	0.767523	0.0261779	3.61979
REACTOME_PATHWAY	R-HSA-983168:R-HSA-983168	27	4.12214	0.00293593	UBE2Z, FBXO40, PSMA7, PSMB5, PSMB4, CUL5, PSMB7, PSMB1, TPP2, PSMB3, PSMB2, PSMD3, PSMD5, PSMD9, HERC4, NPEPPS, UBE2H, SKP1, UBE2N, PSMA1, BLMH, HUWE1, PSME1, PSMA6, UBA1, PSMA5, UBA3	430	308	9075	1.85008	0.819356	0.0300954	4.23225
REACTOME_PATHWAY	R-HSA-109688:R-HSA-109688	10	1.52672	0.00295415	SRSF3, SRSF1, SARNP, SRSF2, CHTOP, SRSF7, NUDT21, DDX39B, ALYREF, U2AF1	430	64	9075	3.2976	0.821267	0.0297564	4.25799
REACTOME_PATHWAY	R-HSA-164843:R-HSA-164843	4	0.610687	0.00318377	XRCC6, PSIP1, BANF1, HMGA1	430	7	9075	12.0598	0.843689	0.0314919	4.58177
KEGG_PATHWAY	hsa04910:Insulin signaling pathway	16	2.44275	0.00322003	PHKA2, EXOC7, PHKB, PRKAB2, PRKAG2, RPS6, PRKAR2B, PRKAR2A, PYGM, SORBS1, PYGL, GYS1, PRKAA1, CRK, PYGB, CALM1	341	138	6879	2.3389	0.517561	0.0777962	4.03944
KEGG_PATHWAY	hsa04922:Glucagon signaling pathway	13	1.98473	0.00333612	PHKA2, CPT1B, PHKB, PRKAG2, PRKAB2, PGAM2, GNAQ, PYGM, PYGL, GYS1, PRKAA1, CALM1, PYGB	341	99	6879	2.64898	0.530095	0.0727411	4.18223
KEGG_PATHWAY	hsa01200:Carbon metabolism	14	2.1374	0.00363901	ME1, ALDH6A1, PGP, PGLS, TALDO1, TKFC, MCEE, ALDOC, ADH5, ESD, PGAM2, CAT, ACSS2, MDH1	341	113	6879	2.49931	0.56129	0.0721651	4.55383
KEGG_PATHWAY	hsa05412:Arrhythmogenic right ventricular cardiomyopathy (ARVC)	10	1.52672	0.00535493	CACNA2D1, DES, PKP2, DMD, DAG1, DSP, RYR2, CDH2, ITGB1, CTNNA3	341	67	6879	3.0109	0.702835	0.0961775	6.63411
REACTOME_PATHWAY	R-HSA-1445148:R-HSA-1445148	11	1.67939	0.00554538	YWHAG, EXOC7, PRKAG2, PRKAB2, YWHAB, YWHAQ, TBC1D4, MYH6, YWHAE, EXOC2, CALM1	430	83	9075	2.797	0.960694	0.0533767	7.85314
KEGG_PATHWAY	hsa05146:Amoebiasis	13	1.98473	0.00583283	LAMA2, LAMA1, COL4A2, C9, LAMB2, SERPINB6, GNAQ, LAMA5, HSPB1, LAMC1, COL11A2, LAMB1, VCL	341	106	6879	2.47405	0.733419	0.096698	7.20599
REACTOME_PATHWAY	R-HSA-977225:R-HSA-977225	12	1.83206	0.00636886	HIST1H2AB, HIST2H2AA3, HIST1H4A, HIST1H2BK, GSN, USP9X, HIST1H2BJ, HIST1H3A, SNCA, H2AFZ, HSPG2, H2AFX	430	98	9075	2.58424	0.97573	0.0600941	8.96905
REACTOME_PATHWAY	R-HSA-175567:R-HSA-175567	3	0.458015	0.00647937	PSIP1, BANF1, HMGA1	430	3	9075	21.1047	0.977252	0.0601365	9.11784
REACTOME_PATHWAY	R-HSA-177539:R-HSA-177539	3	0.458015	0.00647937	PSIP1, BANF1, HMGA1	430	3	9075	21.1047	0.977252	0.0601365	9.11784
REACTOME_PATHWAY	R-HSA-159236:R-HSA-159236	10	1.52672	0.00655226	SRSF3, SRSF1, SARNP, SRSF2, CHTOP, SRSF7, DDX39B, ALYREF, U2AF1, TPR	430	72	9075	2.9312	0.978203	0.0598437	9.21586
REACTOME_PATHWAY	R-HSA-499943:R-HSA-499943	6	0.916031	0.00665648	GSR, AK1, DTYMK, RRM1, TXNRD1, GLRX	430	26	9075	4.8703	0.979494	0.0598339	9.35583
REACTOME_PATHWAY	R-HSA-212300:R-HSA-212300	10	1.52672	0.00717091	HIST1H2AB, DNMT3A, HIST2H2AA3, HIST1H4A, HIST1H2BK, HIST1H2BJ, HIST1H3A, H2AFZ, H2AFX, RBBP7	430	73	9075	2.89105	0.984831	0.0633498	10.0438
REACTOME_PATHWAY	R-HSA-432142:R-HSA-432142	5	0.763359	0.00717166	PPP2R1A, MAPK14, PPP2CB, PPP2R5C, PPP2R5E	430	17	9075	6.20725	0.984838	0.0624126	10.0448
REACTOME_PATHWAY	R-HSA-72203:R-HSA-72203	7	1.0687	0.00719959	HNRNPL, HNRNPM, PTBP1, HNRNPA2B1, HNRNPD, RBMX, HNRNPA1	430	37	9075	3.99277	0.985084	0.0617295	10.082
KEGG_PATHWAY	hsa05414:Dilated cardiomyopathy	11	1.67939	0.00808099	TNNT2, CACNA2D1, DES, MYL2, DMD, ADCY5, MYBPC3, DAG1, RYR2, TTN, ITGB1	341	84	6879	2.64171	0.840183	0.122765	9.85324
KEGG_PATHWAY	hsa04114:Oocyte meiosis	13	1.98473	0.00838765	PPP2R1A, ADCY5, PPP2R5C, YWHAB, SKP1, YWHAE, SMC3, YWHAG, RPS6KA3, PPP2CB, YWHAQ, PPP2R5E, CALM1	341	111	6879	2.36261	0.850969	0.119184	10.2089
REACTOME_PATHWAY	R-HSA-5625740:R-HSA-5625740	6	0.916031	0.00920423	YWHAG, PPP1R12B, PKN2, YWHAB, YWHAQ, YWHAE	430	28	9075	4.52243	0.9954	0.0771821	12.7157
KEGG_PATHWAY	hsa04512:ECM-receptor interaction	11	1.67939	0.01028	LAMA2, LAMA1, COL4A2, LAMB2, LAMA5, DAG1, HSPG2, LAMC1, COL11A2, LAMB1, ITGB1	341	87	6879	2.55061	0.903219	0.135805	12.3751
REACTOME_PATHWAY	R-HSA-5334118:R-HSA-5334118	9	1.37405	0.0110892	HIST1H2AB, DNMT3A, HIST2H2AA3, HIST1H4A, HIST1H2BK, HIST1H2BJ, HIST1H3A, H2AFZ, H2AFX	430	65	9075	2.92218	0.998481	0.0910275	15.1264
REACTOME_PATHWAY	R-HSA-446343:R-HSA-446343	3	0.458015	0.0125538	ILK, ITGB1, PARVA	430	4	9075	15.8285	0.999359	0.101078	16.9565
KEGG_PATHWAY	hsa04510:Focal adhesion	19	2.90076	0.0130395	COL4A2, CAV1, MYL2, TLN2, PPP1R12B, MYLK3, ITGB1, VCL, LAMA2, LAMA1, LAMB2, LAMA5, ILK, ZYX, LAMC1, LAMB1, COL11A2, CRK, PARVA	341	206	6879	1.86062	0.948507	0.160114	15.4477
REACTOME_PATHWAY	R-HSA-2028269:R-HSA-2028269	5	0.763359	0.0130532	TJP1, YWHAB, YAP1, YWHAE, TJP2	430	20	9075	5.27616	0.999523	0.103487	17.5721
KEGG_PATHWAY	hsa05322:Systemic lupus erythematosus	14	2.1374	0.0148165	HIST1H2AB, HIST2H2AA3, C9, C4B, SNRPD1, TROVE2, HIST1H4A, HIST1H2BK, HIST1H2BJ, H2AFY2, HIST1H3A, H2AFZ, H2AFY, H2AFX	341	134	6879	2.10763	0.965733	0.170905	17.3734
REACTOME_PATHWAY	R-HSA-176974:R-HSA-176974	4	0.610687	0.0167719	MCM2, MCM3, MCM5, MCM6	430	12	9075	7.03488	0.999947	0.129466	22.0239
REACTOME_PATHWAY	R-HSA-446353:R-HSA-446353	4	0.610687	0.0167719	LIMS1, FERMT2, ILK, PARVA	430	12	9075	7.03488	0.999947	0.129466	22.0239
REACTOME_PATHWAY	R-HSA-75035:R-HSA-75035	4	0.610687	0.0167719	YWHAG, YWHAB, YWHAQ, YWHAE	430	12	9075	7.03488	0.999947	0.129466	22.0239
REACTOME_PATHWAY	R-HSA-389513:R-HSA-389513	5	0.763359	0.0182967	PPP2R1A, PPP2CB, PPP2R5C, PPP2R5E, YES1	430	22	9075	4.79651	0.999978	0.138662	23.7836
REACTOME_PATHWAY	R-HSA-2995383:R-HSA-2995383	4	0.610687	0.0210524	PPP2R1A, LMNB1, TMPO, BANF1	430	13	9075	6.49374	0.999996	0.156027	26.8704
KEGG_PATHWAY	hsa00500:Starch and sucrose metabolism	6	0.916031	0.0217271	PYGM, PYGL, GYS1, AGL, UGP2, PYGB	341	33	6879	3.66782	0.993018	0.22994	24.4845
REACTOME_PATHWAY	R-HSA-3000178:R-HSA-3000178	9	1.37405	0.0246935	LAMA2, LAMA1, COL4A2, LAMB2, LAMA5, DAG1, LAMC1, LAMB1, ITGB1	430	75	9075	2.53256	1	0.178521	30.7705
REACTOME_PATHWAY	R-HSA-5467337:R-HSA-5467337	4	0.610687	0.0258733	PPP2R1A, PPP2CB, PPP2R5C, PPP2R5E	430	14	9075	6.0299	1	0.184065	31.9921
REACTOME_PATHWAY	R-HSA-5467340:R-HSA-5467340	4	0.610687	0.0258733	PPP2R1A, PPP2CB, PPP2R5C, PPP2R5E	430	14	9075	6.0299	1	0.184065	31.9921
REACTOME_PATHWAY	R-HSA-5467348:R-HSA-5467348	4	0.610687	0.0258733	PPP2R1A, PPP2CB, PPP2R5C, PPP2R5E	430	14	9075	6.0299	1	0.184065	31.9921
REACTOME_PATHWAY	R-HSA-5673000:R-HSA-5673000	5	0.763359	0.0283189	PPP2R1A, PPP2CB, PPP2R5C, YWHAB, PPP2R5E	430	25	9075	4.22093	1	0.197475	34.4604
REACTOME_PATHWAY	R-HSA-210991:R-HSA-210991	5	0.763359	0.0283189	SLC16A1, ATP1B1, CAV1, PPIA, ITGB1	430	25	9075	4.22093	1	0.197475	34.4604
REACTOME_PATHWAY	R-HSA-73728:R-HSA-73728	8	1.22137	0.0283856	HIST1H2AB, HIST2H2AA3, HIST1H4A, HIST1H2BK, HIST1H2BJ, HIST1H3A, H2AFZ, H2AFX	430	63	9075	2.67996	1	0.195597	34.5266
REACTOME_PATHWAY	R-HSA-1474228:R-HSA-1474228	9	1.37405	0.0304007	CTSL, CAPNS1, LAMA5, HTRA1, HSPG2, NID1, LAMC1, LAMB1, CAPN1	430	78	9075	2.43515	1	0.205749	36.4956
REACTOME_PATHWAY	R-HSA-2559580:R-HSA-2559580	12	1.83206	0.0308425	HIST1H2AB, HIST2H2AA3, HIST1H4A, HIST1H2BK, MAPK14, RNF2, HIST1H2BJ, HIST1H3A, MAPKAPK3, H2AFZ, H2AFX, RBBP7	430	123	9075	2.05899	1	0.2061	36.9199
REACTOME_PATHWAY	R-HSA-5358751:R-HSA-5358751	4	0.610687	0.0312333	PPP2R1A, PPP2CB, PPP2R5C, PPP2R5E	430	15	9075	5.62791	1	0.206139	37.293
REACTOME_PATHWAY	R-HSA-68867:R-HSA-68867	4	0.610687	0.0312333	MCM2, MCM3, MCM5, MCM6	430	15	9075	5.62791	1	0.206139	37.293
REACTOME_PATHWAY	R-HSA-5339716:R-HSA-5339716	4	0.610687	0.0312333	PPP2R1A, PPP2CB, PPP2R5C, PPP2R5E	430	15	9075	5.62791	1	0.206139	37.293
REACTOME_PATHWAY	R-HSA-5358752:R-HSA-5358752	4	0.610687	0.0312333	PPP2R1A, PPP2CB, PPP2R5C, PPP2R5E	430	15	9075	5.62791	1	0.206139	37.293
REACTOME_PATHWAY	R-HSA-5358747:R-HSA-5358747	4	0.610687	0.0312333	PPP2R1A, PPP2CB, PPP2R5C, PPP2R5E	430	15	9075	5.62791	1	0.206139	37.293
REACTOME_PATHWAY	R-HSA-5358749:R-HSA-5358749	4	0.610687	0.0312333	PPP2R1A, PPP2CB, PPP2R5C, PPP2R5E	430	15	9075	5.62791	1	0.206139	37.293
REACTOME_PATHWAY	R-HSA-111447:R-HSA-111447	4	0.610687	0.0312333	YWHAG, YWHAB, YWHAQ, YWHAE	430	15	9075	5.62791	1	0.206139	37.293
REACTOME_PATHWAY	R-HSA-3322077:R-HSA-3322077	4	0.610687	0.0312333	EPM2A, GYS1, GYG1, UGP2	430	15	9075	5.62791	1	0.206139	37.293
REACTOME_PATHWAY	R-HSA-5675221:R-HSA-5675221	6	0.916031	0.0320209	PPP2R1A, PPP2CB, PPP2R5C, YWHAB, PEBP1, PPP2R5E	430	38	9075	3.33231	1	0.208512	38.0385
REACTOME_PATHWAY	R-HSA-180024:R-HSA-180024	5	0.763359	0.0322575	PRKAR2B, PPP2R1A, PRKAR2A, PPP2CB, CALM1	430	26	9075	4.05859	1	0.207627	38.2609
REACTOME_PATHWAY	R-HSA-171306:R-HSA-171306	7	1.0687	0.0349404	HIST1H2AB, HIST2H2AA3, HIST1H4A, HIST1H2BK, HIST1H2BJ, H2AFZ, H2AFX	430	52	9075	2.84101	1	0.220721	40.731
REACTOME_PATHWAY	R-HSA-72165:R-HSA-72165	7	1.0687	0.0349404	SRSF1, SRSF2, SRSF7, SNRPD1, YBX1, SF3B3, SF3B2	430	52	9075	2.84101	1	0.220721	40.731
KEGG_PATHWAY	hsa03015:mRNA surveillance pathway	10	1.52672	0.0350919	PPP2R1A, PPP2CB, NUDT21, DDX39B, ALYREF, PPP2R5C, CPSF6, MSI2, PPP2R5E, DAZAP1	341	91	6879	2.21682	0.999688	0.332131	36.6625
REACTOME_PATHWAY	R-HSA-390471:R-HSA-390471	6	0.916031	0.0353572	CCT7, KIF13A, CCT5, CCT8, CCT2, CCT6A	430	39	9075	3.24687	1	0.22074	41.1064
REACTOME_PATHWAY	R-HSA-2559586:R-HSA-2559586	8	1.22137	0.0354619	HIST1H2AB, HIST2H2AA3, HIST1H4A, HIST1H2BK, HIST1H2BJ, H2AFZ, H2AFX, MRE11	430	66	9075	2.55814	1	0.219031	41.2004
REACTOME_PATHWAY	R-HSA-389960:R-HSA-389960	5	0.763359	0.0365007	CCT7, CCT5, CCT8, CCT2, CCT6A	430	27	9075	3.90827	1	0.222474	42.1249
REACTOME_PATHWAY	R-HSA-2559584:R-HSA-2559584	4	0.610687	0.0371272	HIST1H1E, LMNB1, HIST1H1B, HMGA1	430	16	9075	5.27616	1	0.223607	42.6759
KEGG_PATHWAY	hsa00270:Cysteine and methionine metabolism	6	0.916031	0.0376461	MRI1, DNMT3A, AHCY, MTAP, SMS, MDH1	341	38	6879	3.18521	0.999829	0.338316	38.7729
KEGG_PATHWAY	hsa05100:Bacterial invasion of epithelial cells	9	1.37405	0.0378863	CAV1, CTTN, ARPC5L, ILK, CRK, ITGB1, CTNNA3, SEPT9, VCL	341	78	6879	2.32766	0.999838	0.327505	38.968
REACTOME_PATHWAY	R-HSA-5625886:R-HSA-5625886	8	1.22137	0.0380582	HIST1H2AB, HIST2H2AA3, HIST1H4A, HIST1H2BK, HIST1H2BJ, HIST1H3A, H2AFZ, H2AFX	430	67	9075	2.51996	1	0.226336	43.4857
KEGG_PATHWAY	hsa04931:Insulin resistance	11	1.67939	0.0402511	CPT1B, RPS6KA3, PYGM, PYGL, PTPA, PRKAG2, PRKAB2, GYS1, TBC1D4, PRKAA1, PYGB	341	108	6879	2.05466	0.999907	0.33215	40.8583
REACTOME_PATHWAY	R-HSA-427359:R-HSA-427359	8	1.22137	0.0407762	HIST1H2AB, HIST2H2AA3, HIST1H4A, HIST1H2BK, HIST1H2BJ, HIST1H3A, H2AFZ, H2AFX	430	68	9075	2.4829	1	0.238327	45.7894
REACTOME_PATHWAY	R-HSA-380972:R-HSA-380972	5	0.763359	0.0410502	PRKAG2, PRKAB2, PPM1A, PRKAA1, CAB39	430	28	9075	3.76869	1	0.237429	46.0166
KEGG_PATHWAY	hsa00630:Glyoxylate and dicarboxylate metabolism	5	0.763359	0.0418733	PGP, MCEE, CAT, GRHPR, MDH1	341	27	6879	3.73574	0.999937	0.331554	42.1236
KEGG_PATHWAY	hsa04110:Cell cycle	12	1.83206	0.0423156	YWHAG, RAD21, YWHAB, YWHAQ, MCM2, SKP1, MCM3, YWHAE, MCM5, BUB3, SMC3, MCM6	341	124	6879	1.95223	0.999943	0.323527	42.4642
REACTOME_PATHWAY	R-HSA-69300:R-HSA-69300	4	0.610687	0.0435462	MCM2, MCM3, MCM5, MCM6	430	17	9075	4.9658	1	0.247798	48.0468
REACTOME_PATHWAY	R-HSA-198753:R-HSA-198753	4	0.610687	0.0435462	PPP2R1A, RPS6KA3, MAPK14, PPP2CB	430	17	9075	4.9658	1	0.247798	48.0468
REACTOME_PATHWAY	R-HSA-196299:R-HSA-196299	4	0.610687	0.0435462	PPP2R1A, PPP2CB, PPP2R5C, PPP2R5E	430	17	9075	4.9658	1	0.247798	48.0468
REACTOME_PATHWAY	R-HSA-5693571:R-HSA-5693571	8	1.22137	0.0436176	UBE2N, HIST1H4A, HIST1H2BK, TP53BP1, XRCC6, HIST1H2BJ, H2AFX, MRE11	430	69	9075	2.44692	1	0.245822	48.1038
KEGG_PATHWAY	hsa05145:Toxoplasmosis	11	1.67939	0.0447508	LAMA2, LAMA1, LAMB2, LAMA5, GNAI1, MAPK14, HSPA1A, LAMC1, LAMB1, ITGB1, HSPA8	341	110	6879	2.0173	0.999968	0.328311	44.3069
KEGG_PATHWAY	hsa00010:Glycolysis / Gluconeogenesis	8	1.22137	0.0463649	GALM, ALDH7A1, AKR1A1, ALDOC, ADH5, PGAM2, ACSS2, ALDH9A1	341	67	6879	2.40872	0.999978	0.327919	45.4981
REACTOME_PATHWAY	R-HSA-110362:R-HSA-110362	3	0.458015	0.0516645	PARP1, APEX1, FEN1	430	8	9075	7.91424	1	0.282492	54.1684
REACTOME_PATHWAY	R-HSA-450520:R-HSA-450520	3	0.458015	0.0516645	XPO1, ANP32A, ELAVL1	430	8	9075	7.91424	1	0.282492	54.1684
REACTOME_PATHWAY	R-HSA-446388:R-HSA-446388	3	0.458015	0.0516645	RSU1, LIMS1, PARVA	430	8	9075	7.91424	1	0.282492	54.1684
REACTOME_PATHWAY	R-HSA-535734:R-HSA-535734	3	0.458015	0.0516645	PLIN3, CBR4, HSD17B8	430	8	9075	7.91424	1	0.282492	54.1684
REACTOME_PATHWAY	R-HSA-912446:R-HSA-912446	9	1.37405	0.0527656	HIST1H2AB, HIST2H2AA3, HIST1H4A, HIST1H2BK, HIST1H2BJ, HIST1H3A, H2AFZ, H2AFX, MRE11	430	87	9075	2.18324	1	0.285114	54.9449
KEGG_PATHWAY	hsa01100:Metabolic pathways	73	11.145	0.0528996	TM7SF2, ALAD, IMPA1, GNPDA1, SEPHS1, DTYMK, PGAM2, ACOT1, ACSS2, HIBADH, CKB, CDS2, GSS, MCCC2, PGP, NANS, TKFC, MCEE, MCCC1, GSTZ1, HADH, MRI1, ALDH6A1, QDPR, GRHPR, NDUFA10, NAPRT, ALOX15, ALDH7A1, PGLS, ADK, RRM1, MTAP, ABAT, UROD, SMS, ALDH9A1, UGP2, MDH1, ME1, NDUFB5, TALDO1, AHCY, ALDOC, ADH5, AASS, PFAS, GMPPB, GALM, ISYNA1, AKR1A1, ATIC, GMPPA, PNPO, BDH2, PCYT1B, KYAT3, AGL, HSD17B8, BCK…	341	1219	6879	1.20806	0.999995	0.355115	50.0846
REACTOME_PATHWAY	R-HSA-4641262:R-HSA-4641262	5	0.763359	0.0565338	PPP2R1A, CAV1, PPP2CB, PPP2R5C, PPP2R5E	430	31	9075	3.40398	1	0.299891	57.5103
REACTOME_PATHWAY	R-HSA-3371571:R-HSA-3371571	4	0.610687	0.0579115	HSP90AA1, CRYAB, HSPA1A, HSPA8	430	19	9075	4.44308	1	0.303484	58.4138
KEGG_PATHWAY	hsa05222:Small cell lung cancer	9	1.37405	0.0580091	LAMA2, FHIT, LAMA1, COL4A2, LAMB2, LAMA5, LAMC1, LAMB1, ITGB1	341	85	6879	2.13597	0.999999	0.372313	53.42
REACTOME_PATHWAY	R-HSA-2299718:R-HSA-2299718	8	1.22137	0.059719	HIST1H2AB, HIST2H2AA3, HIST1H4A, HIST1H2BK, HIST1H2BJ, HIST1H3A, H2AFZ, H2AFX	430	74	9075	2.28158	1	0.308892	59.572
REACTOME_PATHWAY	R-HSA-606279:R-HSA-606279	8	1.22137	0.059719	HIST1H2AB, HIST2H2AA3, HIST1H4A, HIST1H2BK, HIST1H2BJ, H2AFZ, H2AFX, RBBP7	430	74	9075	2.28158	1	0.308892	59.572
REACTOME_PATHWAY	R-HSA-2993913:R-HSA-2993913	3	0.458015	0.064392	LMNB1, TMPO, BANF1	430	9	9075	7.03488	1	0.326507	62.4285
KEGG_PATHWAY	hsa00410:beta-Alanine metabolism	5	0.763359	0.0644554	ALDH6A1, ALDH7A1, ABAT, SMS, ALDH9A1	341	31	6879	3.25371	1	0.394632	57.3348
REACTOME_PATHWAY	R-HSA-2022090:R-HSA-2022090	6	0.916031	0.0645836	COL18A1, CTSL, COL4A2, COL11A2, DST, PLEC	430	46	9075	2.75278	1	0.324626	62.5415
REACTOME_PATHWAY	R-HSA-5250924:R-HSA-5250924	9	1.37405	0.0654066	HIST1H2AB, HIST2H2AA3, HIST1H4A, HIST1H2BK, HIST1H2BJ, HIST1H3A, H2AFZ, H2AFX, DEK	430	91	9075	2.08727	1	0.325434	63.0233
REACTOME_PATHWAY	R-HSA-5693565:R-HSA-5693565	8	1.22137	0.0670598	UBE2N, HIST1H4A, HIST1H2BK, TP53BP1, HIST1H2BJ, H2AFX, UBE2I, MRE11	430	76	9075	2.22154	1	0.329674	63.9737
KEGG_PATHWAY	hsa04971:Gastric acid secretion	8	1.22137	0.0678592	ATP1B1, EZR, GNAQ, GNAI1, MYLK3, ADCY5, ATP1A1, CALM1	341	73	6879	2.21074	1	0.400884	59.2773
REACTOME_PATHWAY	R-HSA-180910:R-HSA-180910	5	0.763359	0.0683656	PSIP1, TPR, BANF1, HMGA1, KPNA1	430	33	9075	3.19767	1	0.332397	64.7082
KEGG_PATHWAY	hsa04120:Ubiquitin mediated proteolysis	12	1.83206	0.075806	PRPF19, UBE2N, CUL5, UBE2Z, HUWE1, UBA1, DDB1, UBA3, HERC4, UBE2I, UBE2H, SKP1	341	137	6879	1.76698	1	0.426937	63.4995
KEGG_PATHWAY	hsa04260:Cardiac muscle contraction	8	1.22137	0.0761601	TNNT2, MYL4, ATP1B1, CACNA2D1, MYL2, RYR2, ATP1A1, MYH6	341	75	6879	2.15179	1	0.418714	63.6779
REACTOME_PATHWAY	R-HSA-2151209:R-HSA-2151209	3	0.458015	0.0780362	MAPK14, PRKAG2, PRKAB2	430	10	9075	6.3314	1	0.368147	69.7292
REACTOME_PATHWAY	R-HSA-5685939:R-HSA-5685939	3	0.458015	0.0780362	PARP1, FEN1, MRE11	430	10	9075	6.3314	1	0.368147	69.7292
KEGG_PATHWAY	hsa04152:AMPK signaling pathway	11	1.67939	0.0823233	PPP2R1A, CPT1B, PPP2CB, PRKAG2, PRKAB2, PPP2R5C, GYS1, ELAVL1, PRKAA1, PPP2R5E, CAB39	341	123	6879	1.80409	1	0.435068	66.6569
KEGG_PATHWAY	hsa04151:PI3K-Akt signaling pathway	24	3.66412	0.0865185	PPP2R1A, COL4A2, HSP90AA1, PPP2R5C, YWHAB, PKN2, RPS6, ITGB1, YWHAE, CDC37, LAMA2, LAMA1, YWHAG, LAMB2, GNB2, LAMA5, PPP2CB, GYS1, YWHAQ, PRKAA1, PPP2R5E, LAMC1, COL11A2, LAMB1	341	345	6879	1.40334	1	0.442515	68.5539
REACTOME_PATHWAY	R-HSA-3814836:R-HSA-3814836	2	0.305344	0.0923157	GYS1, GYG1	430	2	9075	21.1047	1	0.418437	75.9387
REACTOME_PATHWAY	R-HSA-3828062:R-HSA-3828062	2	0.305344	0.0923157	GYS1, GYG1	430	2	9075	21.1047	1	0.418437	75.9387
REACTOME_PATHWAY	R-HSA-3785653:R-HSA-3785653	3	0.458015	0.0924823	EPM2A, GYS1, GYG1	430	11	9075	5.75581	1	0.416021	76.0035
REACTOME_PATHWAY	R-HSA-200425:R-HSA-200425	3	0.458015	0.0924823	CPT1B, PRKAG2, PRKAB2	430	11	9075	5.75581	1	0.416021	76.0035
REACTOME_PATHWAY	R-HSA-373760:R-HSA-373760	3	0.458015	0.0924823	LAMA1, LAMC1, LAMB1	430	11	9075	5.75581	1	0.416021	76.0035
REACTOME_PATHWAY	R-HSA-71182:R-HSA-71182	3	0.458015	0.0924823	PCBD1, QDPR, GSTZ1	430	11	9075	5.75581	1	0.416021	76.0035
REACTOME_PATHWAY	R-HSA-351906:R-HSA-351906	3	0.458015	0.0924823	TJP1, DSP, TJP2	430	11	9075	5.75581	1	0.416021	76.0035
KEGG_PATHWAY	hsa05131:Shigellosis	7	1.0687	0.0950553	CTTN, MAPK14, ARPC5L, U2AF1, CRK, ITGB1, VCL	341	64	6879	2.20642	1	0.465826	72.1109
KEGG_PATHWAY	hsa05034:Alcoholism	14	2.1374	0.0983707	HIST1H2AB, HIST2H2AA3, GNAI1, ADCY5, HIST1H4A, HIST1H2BK, GNB2, HIST1H2BJ, H2AFY2, HIST1H3A, H2AFZ, H2AFY, H2AFX, CALM1	341	177	6879	1.59561	1	0.468741	73.3893
KEGG_PATHWAY	hsa03030:DNA replication	5	0.763359	0.0999069	MCM2, MCM3, MCM5, FEN1, MCM6	341	36	6879	2.80181	1	0.465275	73.9632
