# Supplementary material for: Impairment of the ER/mitochondria compartment in human cardiomyocytes with PLN p.Arg14del mutation
Source: EMBO Mol Med. 2021 May 16;13(6):e13074. doi: 10.15252/emmm.202013074 (PMC8185541; doi:10.15252/emmm.202013074)
Supplement: Supplementary file 12 — Source Data for Figure 8 [file EMMM-13-e13074-s001.zip]

Archive with 5 entries (4 files):
- Source_data_Figure_8D.pdf
- __MACOSX/
- __MACOSX/._Source_data_Figure_8D.pdf
- Source_data_Figure_8B.pdf
- __MACOSX/._Source_data_Figure_8B.pdf
